# Supplementary material for: Thermodynamic equilibrium between locally excited and charge-transfer states through thermally activated charge transfer in 1-(pyren-2′-yl)-o-carborane
Source: Chem Sci. 2022 Apr 19;13(18):5205–19. doi: 10.1039/d1sc06867a (PMC9093154; doi:10.1039/d1sc06867a)
Supplement: SC-013-D1SC06867A-s002 [file SC-013-D1SC06867A-s002.cif]

# Electronic Supplementary Material (ESI) for Chemical Science.
# This journal is © The Royal Society of Chemistry 2022

####################################################################### 
# 
# This file contains crystal structure data downloaded from the 
# Cambridge Structural Database (CSD) hosted by the Cambridge 
# Crystallographic Data Centre (CCDC).
# 
# Full information about CCDC data access policies and citation 
# guidelines are available at http://www.ccdc.cam.ac.uk/access/V1 
# 
# Audit and citation data items may have been added by the CCDC. 
# Please retain this information to preserve the provenance of 
# this file and to allow appropriate attribution of the data. 
# 
#######################################################################

data_cmpd_1-pyren-2-yl-o-carborane
_database_code_depnum_ccdc_archive 'CCDC 1863611'
loop_
_audit_author_name
_audit_author_address
'Alexandra Friedrich'
;Julius-Maximilians-Universitaet Wuerzburg
Germany
;
_audit_update_record             
;
2018-08-23 deposited with the CCDC.	2022-03-25 downloaded from the CCDC.
;

_audit_creation_date             2018-06-15


_audit_creation_method           SHELXL-2014/7
_shelx_SHELXL_version_number     2014/7
_chemical_formula_moiety         'C18 H20 B10'
_chemical_formula_sum            'C18 H20 B10'
_chemical_formula_weight         344.44

loop_
_atom_type_symbol
_atom_type_description
_atom_type_scat_dispersion_real
_atom_type_scat_dispersion_imag
_atom_type_scat_source
C C 0.0033 0.0016 'International Tables Vol C Tables 4.2.6.8 and 6.1.1.4'
B B 0.0013 0.0007 'International Tables Vol C Tables 4.2.6.8 and 6.1.1.4'
H H 0.0000 0.0000 'International Tables Vol C Tables 4.2.6.8 and 6.1.1.4'

_space_group_crystal_system      triclinic
_space_group_IT_number           2
_space_group_name_H-M_alt        'P -1'
_space_group_name_Hall           '-P 1'

_shelx_space_group_comment       
;
The symmetry employed for this shelxl refinement is uniquely defined
by the following loop, which should always be used as a source of
symmetry information in preference to the above space-group names.
They are only intended as comments.
;

loop_
_space_group_symop_operation_xyz
'x, y, z'
'-x, -y, -z'

_cell_length_a                   7.1379(15)
_cell_length_b                   19.799(4)
_cell_length_c                   27.542(5)
_cell_angle_alpha                110.801(5)
_cell_angle_beta                 90.566(9)
_cell_angle_gamma                90.757(7)
_cell_volume                     3637.8(13)
_cell_formula_units_Z            8
_cell_measurement_temperature    100(2)
_cell_measurement_reflns_used    9856
_cell_measurement_theta_min      2.23
_cell_measurement_theta_max      28.30


_exptl_special_details           
;
The crystal was immersed in a film of perfluoropolyether oil, mounted on a 
polyimide microloop (MicroMounts of MiTeGen) and transferred to stream of cold 
nitrogen (Bruker Kryoflex2).
;


_exptl_crystal_description       needle
_exptl_crystal_colour            colourless
_exptl_crystal_density_meas      ?
_exptl_crystal_density_method    ?
_exptl_crystal_density_diffrn    1.258
_exptl_crystal_F_000             1424
_exptl_transmission_factor_min   ?
_exptl_transmission_factor_max   ?
_exptl_crystal_size_max          0.338
_exptl_crystal_size_mid          0.116
_exptl_crystal_size_min          0.090
_exptl_absorpt_coefficient_mu    0.063
_shelx_estimated_absorpt_T_min   0.979
_shelx_estimated_absorpt_T_max   0.994
_exptl_absorpt_correction_type   multi-scan
_exptl_absorpt_correction_T_min  0.593079
_exptl_absorpt_correction_T_max  0.745688
_exptl_absorpt_process_details   'TwinAbs 2012/ (Bruker AXS)'
_exptl_absorpt_special_details   ?
_diffrn_ambient_temperature      100(2)
_diffrn_radiation_wavelength     0.71073
_diffrn_radiation_type           MoK\a
_diffrn_radiation_monochromator  'multi-layer mirror'
_diffrn_source                   'microfocus sealed tube (Incoatec ImS)'
_diffrn_measurement_device_type  'Bruker D8 Quest'
_diffrn_measurement_method       '\f and \w scans'
_diffrn_detector                 'CMOS area detector (Photon 100)'
_diffrn_detector_area_resol_mean 10.24
_diffrn_reflns_number            14263
_diffrn_reflns_av_unetI/netI     0.0854
_diffrn_reflns_av_R_equivalents  0.1292
_diffrn_reflns_limit_h_min       -8
_diffrn_reflns_limit_h_max       8
_diffrn_reflns_limit_k_min       -24
_diffrn_reflns_limit_k_max       22
_diffrn_reflns_limit_l_min       0
_diffrn_reflns_limit_l_max       33
_diffrn_reflns_theta_min         2.057
_diffrn_reflns_theta_max         26.022
_diffrn_reflns_theta_full        25.242
_diffrn_measured_fraction_theta_max 0.956
_diffrn_measured_fraction_theta_full 0.998
_diffrn_reflns_Laue_measured_fraction_max 0.956
_diffrn_reflns_Laue_measured_fraction_full 0.998
_diffrn_reflns_point_group_measured_fraction_max 0.956
_diffrn_reflns_point_group_measured_fraction_full 0.998
_reflns_number_total             14263
_reflns_number_gt                10798
_reflns_threshold_expression     'I > 2\s(I)'
_reflns_Friedel_coverage         0.000
_reflns_Friedel_fraction_max     .
_reflns_Friedel_fraction_full    .

_reflns_special_details          
;
 Reflections were merged by SHELXL according to the crystal
 class for the calculation of statistics and refinement.
 
 _reflns_Friedel_fraction is defined as the number of unique
 Friedel pairs measured divided by the number that would be
 possible theoretically, ignoring centric projections and
 systematic absences.
;

_computing_data_collection       'APEX2 ver. 2014.9 (Bruker AXS)'
_computing_cell_refinement       'Saint+ ver. V8.38A (Bruker AXS)'
_computing_data_reduction        'Saint+ ver. V8.38A (Bruker AXS)'
_computing_structure_solution    'SHELXT (Sheldrick, 2014)'
_computing_structure_refinement  'SHELXL-2014/7 (Sheldrick, 2014)'
_computing_molecular_graphics    'ShelXLe (Huebschle et all, 2011)'
_computing_publication_material  'SHELXL-2014/7 (Sheldrick, 2014)'
_refine_special_details          
;Refinement of F^2^ against ALL reflections. The weighted R-factor wR and 
goodness of fit S are based on F^2^, conventional R-factors R are based on F, 
with F set to zero for negative F^2^. The threshold expression of F^2^ > 
2sigma(F^2^) is used only for calculating R-factors(gt) etc. and is not 
relevant to the choice of reflections for refinement. R-factors based on F^2^ 
are statistically about twice as large as those based on F, and R-factors 
based on ALL data will be even larger. Refinement of F^2^ against ALL 
reflections. The weighted R-factor wR and goodness of fit S are based on F^2^, 
conventional R-factors R are based on F, with F set to zero for negative F^2^. 
The threshold expression of F^2^ > 2sigma(F^2^) is used only for calculating 
R-factors(gt) etc. and is not relevant to the choice of reflections for 
refinement. R-factors based on F^2^ are statistically about twice as large as 
those based on F, and R-factors based on ALL data will be even larger. 
Refinement of F^2^ against ALL reflections. The weighted R-factor wR and 
goodness of fit S are based on F^2^, conventional R-factors R are based on F, 
with F set to zero for negative F^2^. The threshold expression of F^2^ > 
2sigma(F^2^) is used only for calculating R-factors(gt) etc. and is not 
relevant to the choice of reflections for refinement. R-factors based on F^2^ 
are statistically about twice as large as those based on F, and R-factors 
based on ALL data will be even larger. Refined as a 2-component twin.The 
crystal was a pseudo-merohedral twin with domains rotated by 179.8 \% around 
real axis [ 1.000 0.041 0.255]. Only reflections from the larger domain were 
used in the refinements. The structure was refined using TWIN keyword 
(matrix: TWIN 1 0 0 0 -1 0 0 0 -1 2). The BASF parameter was refined to 5.1\%.,Twin
;
_refine_ls_structure_factor_coef Fsqd
_refine_ls_matrix_type           full
_refine_ls_weighting_scheme      calc
_refine_ls_weighting_details     
'w=1/[\s^2^(Fo^2^)+(0.0619P)^2^+15.1943P] where P=(Fo^2^+2Fc^2^)/3'
_atom_sites_solution_primary     iterative
_atom_sites_solution_secondary   difmap
_atom_sites_solution_hydrogens   geom
_refine_ls_hydrogen_treatment    constr
_refine_ls_extinction_method     none
_refine_ls_extinction_coef       .
_refine_ls_number_reflns         14263
_refine_ls_number_parameters     1010
_refine_ls_number_restraints     0
_refine_ls_R_factor_all          0.1396
_refine_ls_R_factor_gt           0.1028
_refine_ls_wR_factor_ref         0.2695
_refine_ls_wR_factor_gt          0.2479
_refine_ls_goodness_of_fit_ref   1.052
_refine_ls_restrained_S_all      1.052
_refine_ls_shift/su_max          0.000
_refine_ls_shift/su_mean         0.000

loop_
_atom_site_label
_atom_site_type_symbol
_atom_site_fract_x
_atom_site_fract_y
_atom_site_fract_z
_atom_site_U_iso_or_equiv
_atom_site_adp_type
_atom_site_occupancy
_atom_site_site_symmetry_order
_atom_site_calc_flag
_atom_site_refinement_flags_posn
_atom_site_refinement_flags_adp
_atom_site_refinement_flags_occupancy
_atom_site_disorder_assembly
_atom_site_disorder_group
C1_1 C 0.4544(6) 0.5916(2) 0.35496(15) 0.0227(8) Uani 1 1 d . . . . .
C2_1 C 0.3149(7) 0.5707(3) 0.39497(17) 0.0324(10) Uani 1 1 d . . . . .
H2_1 H 0.2188 0.6122 0.4205 0.039 Uiso 1 1 calc R U . . .
C3_1 C 0.4430(6) 0.6673(2) 0.35456(15) 0.0233(8) Uani 1 1 d . . . . .
C4_1 C 0.4474(6) 0.6775(2) 0.30700(15) 0.0234(8) Uani 1 1 d . . . . .
H4_1 H 0.4601 0.6372 0.2757 0.028 Uiso 1 1 calc R U . . .
C5_1 C 0.4334(6) 0.7470(2) 0.30523(15) 0.0248(9) Uani 1 1 d . . . . .
C6_1 C 0.4379(7) 0.7585(2) 0.25655(16) 0.0286(9) Uani 1 1 d . . . . .
H6_1 H 0.4489 0.7184 0.2251 0.034 Uiso 1 1 calc R U . . .
C7_1 C 0.4266(6) 0.8264(3) 0.25528(16) 0.0301(10) Uani 1 1 d . . . . .
H7_1 H 0.4303 0.8329 0.2227 0.036 Uiso 1 1 calc R U . . .
C8_1 C 0.4091(6) 0.8880(3) 0.30165(17) 0.0279(9) Uani 1 1 d . . . . .
C9_1 C 0.3979(6) 0.9582(3) 0.30154(18) 0.0307(10) Uani 1 1 d . . . . .
H9_1 H 0.4006 0.9659 0.2694 0.037 Uiso 1 1 calc R U . . .
C10_1 C 0.3829(7) 1.0169(3) 0.34741(19) 0.0344(10) Uani 1 1 d . . . . .
H10_1 H 0.3794 1.0644 0.3465 0.041 Uiso 1 1 calc R U . . .
C11_1 C 0.3728(6) 1.0065(3) 0.39473(18) 0.0313(10) Uani 1 1 d . . . . .
H11_1 H 0.3584 1.0469 0.4259 0.038 Uiso 1 1 calc R U . . .
C12_1 C 0.3838(6) 0.9378(3) 0.39677(17) 0.0282(9) Uani 1 1 d . . . . .
C13_1 C 0.3787(6) 0.9252(3) 0.44483(17) 0.0302(10) Uani 1 1 d . . . . .
H13_1 H 0.3653 0.9650 0.4763 0.036 Uiso 1 1 calc R U . . .
C14_1 C 0.3926(6) 0.8576(2) 0.44655(17) 0.0284(9) Uani 1 1 d . . . . .
H14_1 H 0.3903 0.8512 0.4791 0.034 Uiso 1 1 calc R U . . .
C15_1 C 0.4106(6) 0.7963(2) 0.40007(16) 0.0236(9) Uani 1 1 d . . . . .
C16_1 C 0.4229(6) 0.7260(2) 0.40053(15) 0.0240(9) Uani 1 1 d . . . . .
H16_1 H 0.4175 0.7183 0.4326 0.029 Uiso 1 1 calc R U . . .
C17_1 C 0.4154(6) 0.8065(2) 0.35137(16) 0.0225(8) Uani 1 1 d . . . . .
C18_1 C 0.4025(6) 0.8772(2) 0.35001(16) 0.0249(9) Uani 1 1 d . . . . .
B1_1 B 0.2609(8) 0.5358(3) 0.3298(2) 0.0327(11) Uani 1 1 d . . . . .
H1_1 H 0.1378 0.5513 0.3108 0.039 Uiso 1 1 calc R U . . .
B2_1 B 0.6587(7) 0.5456(3) 0.3483(2) 0.0282(10) Uani 1 1 d . . . . .
H2A_1 H 0.7971 0.5668 0.3406 0.034 Uiso 1 1 calc R U . . .
B3_1 B 0.5503(8) 0.5815(3) 0.40971(19) 0.0310(11) Uani 1 1 d . . . . .
H3_1 H 0.6162 0.6266 0.4429 0.037 Uiso 1 1 calc R U . . .
B4_1 B 0.4817(8) 0.5168(3) 0.29977(19) 0.0290(11) Uani 1 1 d . . . . .
H4A_1 H 0.5043 0.5187 0.2601 0.035 Uiso 1 1 calc R U . . .
B5_1 B 0.2363(8) 0.4836(3) 0.3702(2) 0.0356(12) Uani 1 1 d . . . . .
H5_1 H 0.0955 0.4638 0.3775 0.043 Uiso 1 1 calc R U . . .
B6_1 B 0.4124(8) 0.5127(3) 0.4196(2) 0.0352(12) Uani 1 1 d . . . . .
H6A_1 H 0.3863 0.5122 0.4595 0.042 Uiso 1 1 calc R U . . .
B7_1 B 0.6354(8) 0.4934(3) 0.3893(2) 0.0323(11) Uani 1 1 d . . . . .
H7A_1 H 0.7591 0.4792 0.4089 0.039 Uiso 1 1 calc R U . . .
B8_1 B 0.4427(7) 0.4326(3) 0.3651(2) 0.0309(11) Uani 1 1 d . . . . .
H8_1 H 0.4402 0.3780 0.3687 0.037 Uiso 1 1 calc R U . . .
B9_1 B 0.3456(8) 0.4474(3) 0.3097(2) 0.0341(12) Uani 1 1 d . . . . .
H9A_1 H 0.2780 0.4027 0.2767 0.041 Uiso 1 1 calc R U . . .
B10_1 B 0.5939(8) 0.4534(3) 0.32133(19) 0.0292(11) Uani 1 1 d . . . . .
H10A_1 H 0.6912 0.4124 0.2958 0.035 Uiso 1 1 calc R U . . .
C1_2 C 0.9536(6) 0.5934(2) 0.18472(15) 0.0248(9) Uani 1 1 d . . . . .
C2_2 C 0.8786(7) 0.5825(3) 0.12597(17) 0.0345(11) Uani 1 1 d . . . . .
H2_2 H 0.8208 0.6298 0.1179 0.041 Uiso 1 1 calc R U . . .
C3_2 C 0.9422(6) 0.6675(2) 0.22519(15) 0.0232(8) Uani 1 1 d . . . . .
C4_2 C 0.9387(6) 0.7297(2) 0.21233(15) 0.0253(9) Uani 1 1 d . . . . .
H4_2 H 0.9453 0.7251 0.1769 0.030 Uiso 1 1 calc R U . . .
C5_2 C 0.9257(6) 0.7978(2) 0.25001(15) 0.0235(9) Uani 1 1 d . . . . .
C6_2 C 0.9179(6) 0.8630(2) 0.23771(17) 0.0278(9) Uani 1 1 d . . . . .
H6_2 H 0.9249 0.8598 0.2025 0.033 Uiso 1 1 calc R U . . .
C7_2 C 0.9008(6) 0.9283(3) 0.27577(17) 0.0299(10) Uani 1 1 d . . . . .
H7_2 H 0.8942 0.9701 0.2665 0.036 Uiso 1 1 calc R U . . .
C8_2 C 0.8921(6) 0.9368(2) 0.32965(17) 0.0273(9) Uani 1 1 d . . . . .
C9_2 C 0.8738(6) 1.0030(3) 0.36863(18) 0.0306(10) Uani 1 1 d . . . . .
H9_2 H 0.8634 1.0452 0.3599 0.037 Uiso 1 1 calc R U . . .
C10_2 C 0.8704(7) 1.0092(3) 0.42044(19) 0.0357(11) Uani 1 1 d . . . . .
H10_2 H 0.8623 1.0556 0.4468 0.043 Uiso 1 1 calc R U . . .
C11_2 C 0.8786(6) 0.9481(2) 0.43381(16) 0.0278(9) Uani 1 1 d . . . . .
H11_2 H 0.8731 0.9528 0.4693 0.033 Uiso 1 1 calc R U . . .
C12_2 C 0.8948(6) 0.8801(2) 0.39578(16) 0.0275(9) Uani 1 1 d . . . . .
C13_2 C 0.9019(6) 0.8150(3) 0.40776(17) 0.0298(10) Uani 1 1 d . . . . .
H13_2 H 0.8947 0.8183 0.4430 0.036 Uiso 1 1 calc R U . . .
C14_2 C 0.9184(6) 0.7502(2) 0.37058(16) 0.0276(9) Uani 1 1 d . . . . .
H14_2 H 0.9251 0.7086 0.3801 0.033 Uiso 1 1 calc R U . . .
C15_2 C 0.9264(6) 0.7415(2) 0.31625(15) 0.0246(9) Uani 1 1 d . . . . .
C16_2 C 0.9374(6) 0.6747(2) 0.27782(16) 0.0259(9) Uani 1 1 d . . . . .
H16_2 H 0.9420 0.6328 0.2869 0.031 Uiso 1 1 calc R U . . .
C17_2 C 0.9179(5) 0.8054(2) 0.30341(15) 0.0215(8) Uani 1 1 d . . . . .
C18_2 C 0.9035(5) 0.8732(2) 0.34279(15) 0.0220(8) Uani 1 1 d . . . . .
B1_2 B 0.7419(8) 0.5473(3) 0.1617(2) 0.0346(12) Uani 1 1 d . . . . .
H1_2 H 0.6005 0.5671 0.1772 0.042 Uiso 1 1 calc R U . . .
B2_2 B 1.1136(8) 0.5832(3) 0.13591(19) 0.0340(12) Uani 1 1 d . . . . .
H2A_2 H 1.2137 0.6266 0.1347 0.041 Uiso 1 1 calc R U . . .
B3_2 B 1.1386(8) 0.5384(3) 0.1806(2) 0.0327(11) Uani 1 1 d . . . . .
H3_2 H 1.2582 0.5520 0.2093 0.039 Uiso 1 1 calc R U . . .
B4_2 B 0.9122(9) 0.5164(3) 0.1974(2) 0.0359(13) Uani 1 1 d . . . . .
H4A_2 H 0.8824 0.5151 0.2369 0.043 Uiso 1 1 calc R U . . .
B5_2 B 0.8009(9) 0.4556(3) 0.1397(2) 0.0371(12) Uani 1 1 d . . . . .
H5_2 H 0.6970 0.4134 0.1411 0.045 Uiso 1 1 calc R U . . .
B6_2 B 1.0485(9) 0.4491(3) 0.1515(2) 0.0385(13) Uani 1 1 d . . . . .
H6A_2 H 1.1084 0.4028 0.1605 0.046 Uiso 1 1 calc R U . . .
B7_2 B 0.7775(8) 0.5002(3) 0.0949(2) 0.0366(12) Uani 1 1 d . . . . .
H7A_2 H 0.6586 0.4886 0.0661 0.044 Uiso 1 1 calc R U . . .
B8_2 B 0.9619(8) 0.4392(3) 0.0883(2) 0.0386(13) Uani 1 1 d . . . . .
H8_2 H 0.9643 0.3860 0.0554 0.046 Uiso 1 1 calc R U . . .
B9_2 B 1.0048(9) 0.5226(3) 0.0793(2) 0.0410(14) Uani 1 1 d . . . . .
H9A_2 H 1.0348 0.5259 0.0403 0.049 Uiso 1 1 calc R U . . .
B10_2 B 1.1707(9) 0.4905(3) 0.1137(2) 0.0409(13) Uani 1 1 d . . . . .
H10A_2 H 1.3116 0.4712 0.0974 0.049 Uiso 1 1 calc R U . . .
C1_3 C 0.5005(6) 0.2310(2) -0.00184(15) 0.0235(9) Uani 1 1 d . . . . .
C2_3 C 0.5484(7) 0.3159(3) 0.00710(16) 0.0306(10) Uani 1 1 d . . . . .
H2_3 H 0.5932 0.3540 0.0465 0.037 Uiso 1 1 calc R U . . .
C3_3 C 0.5176(6) 0.2076(2) 0.04433(15) 0.0235(9) Uani 1 1 d . . . . .
C4_3 C 0.4843(6) 0.2553(2) 0.09449(16) 0.0241(9) Uani 1 1 d . . . . .
H4_3 H 0.4516 0.3037 0.0998 0.029 Uiso 1 1 calc R U . . .
C5_3 C 0.4983(6) 0.2328(2) 0.13687(15) 0.0215(8) Uani 1 1 d . . . . .
C6_3 C 0.4655(6) 0.2806(2) 0.18876(15) 0.0252(9) Uani 1 1 d . . . . .
H6_3 H 0.4302 0.3289 0.1945 0.030 Uiso 1 1 calc R U . . .
C7_3 C 0.4833(6) 0.2590(2) 0.22988(15) 0.0261(9) Uani 1 1 d . . . . .
H7_3 H 0.4602 0.2921 0.2639 0.031 Uiso 1 1 calc R U . . .
C8_3 C 0.5371(6) 0.1859(2) 0.22261(16) 0.0251(9) Uani 1 1 d . . . . .
C9_3 C 0.5623(6) 0.1631(3) 0.26466(17) 0.0293(9) Uani 1 1 d . . . . .
H9_3 H 0.5438 0.1959 0.2990 0.035 Uiso 1 1 calc R U . . .
C10_3 C 0.6145(6) 0.0923(3) 0.25636(17) 0.0299(10) Uani 1 1 d . . . . .
H10_3 H 0.6327 0.0772 0.2851 0.036 Uiso 1 1 calc R U . . .
C11_3 C 0.6398(6) 0.0442(2) 0.20668(17) 0.0281(9) Uani 1 1 d . . . . .
H11_3 H 0.6724 -0.0042 0.2016 0.034 Uiso 1 1 calc R U . . .
C12_3 C 0.6184(6) 0.0649(2) 0.16374(17) 0.0260(9) Uani 1 1 d . . . . .
C13_3 C 0.6448(6) 0.0165(2) 0.11133(16) 0.0269(9) Uani 1 1 d . . . . .
H13_3 H 0.6758 -0.0323 0.1050 0.032 Uiso 1 1 calc R U . . .
C14_3 C 0.6261(6) 0.0397(2) 0.07056(16) 0.0272(9) Uani 1 1 d . . . . .
H14_3 H 0.6456 0.0066 0.0364 0.033 Uiso 1 1 calc R U . . .
C15_3 C 0.5786(6) 0.1115(2) 0.07755(16) 0.0248(9) Uani 1 1 d . . . . .
C16_3 C 0.5643(6) 0.1365(2) 0.03623(16) 0.0251(9) Uani 1 1 d . . . . .
H16_3 H 0.5869 0.1044 0.0019 0.030 Uiso 1 1 calc R U . . .
C17_3 C 0.5478(6) 0.1607(2) 0.12895(15) 0.0224(8) Uani 1 1 d . . . . .
C18_3 C 0.5661(5) 0.1369(2) 0.17151(15) 0.0215(8) Uani 1 1 d . . . . .
B1_3 B 0.5637(8) 0.1774(3) -0.06309(18) 0.0298(11) Uani 1 1 d . . . . .
H1_3 H 0.6150 0.1208 -0.0735 0.036 Uiso 1 1 calc R U . . .
B2_3 B 0.3261(8) 0.1978(3) -0.04783(18) 0.0300(11) Uani 1 1 d . . . . .
H2A_3 H 0.2216 0.1550 -0.0481 0.036 Uiso 1 1 calc R U . . .
B3_3 B 0.3183(8) 0.2882(3) -0.00118(19) 0.0324(12) Uani 1 1 d . . . . .
H3_3 H 0.2097 0.3055 0.0297 0.039 Uiso 1 1 calc R U . . .
B4_3 B 0.6488(8) 0.3266(3) -0.04578(19) 0.0347(12) Uani 1 1 d . . . . .
H4A_3 H 0.7552 0.3694 -0.0443 0.042 Uiso 1 1 calc R U . . .
B5_3 B 0.4086(9) 0.3472(3) -0.0305(2) 0.0361(12) Uani 1 1 d . . . . .
H5_3 H 0.3578 0.4039 -0.0191 0.043 Uiso 1 1 calc R U . . .
B6_3 B 0.2665(8) 0.2721(4) -0.0675(2) 0.0372(13) Uani 1 1 d . . . . .
H6A_3 H 0.1218 0.2785 -0.0812 0.045 Uiso 1 1 calc R U . . .
B7_3 B 0.4716(8) 0.2959(3) -0.0950(2) 0.0345(12) Uani 1 1 d . . . . .
H7A_3 H 0.4617 0.3180 -0.1271 0.041 Uiso 1 1 calc R U . . .
B8_3 B 0.4192(8) 0.2038(3) -0.10560(19) 0.0346(12) Uani 1 1 d . . . . .
H8_3 H 0.3744 0.1649 -0.1447 0.041 Uiso 1 1 calc R U . . .
B9_3 B 0.6545(8) 0.2379(3) -0.09231(19) 0.0329(12) Uani 1 1 d . . . . .
H9A_3 H 0.7654 0.2215 -0.1226 0.040 Uiso 1 1 calc R U . . .
B10_3 B 0.7060(7) 0.2528(3) -0.02639(19) 0.0293(11) Uani 1 1 d . . . . .
H10A_3 H 0.8499 0.2467 -0.0120 0.035 Uiso 1 1 calc R U . . .
C1_4 C 0.0180(6) 0.2449(2) 0.37547(15) 0.0241(9) Uani 1 1 d . . . . .
C2_4 C 0.0823(6) 0.3297(2) 0.40620(15) 0.0260(9) Uani 1 1 d . . . . .
H2_4 H 0.1288 0.3635 0.3833 0.031 Uiso 1 1 calc R U . . .
C3_4 C 0.0267(6) 0.2169(2) 0.31723(15) 0.0249(9) Uani 1 1 d . . . . .
C4_4 C 0.0745(6) 0.1453(2) 0.29020(16) 0.0259(9) Uani 1 1 d . . . . .
H4_4 H 0.0995 0.1145 0.3091 0.031 Uiso 1 1 calc R U . . .
C5_4 C 0.0865(6) 0.1182(2) 0.23662(16) 0.0244(9) Uani 1 1 d . . . . .
C6_4 C 0.1366(6) 0.0447(2) 0.20860(17) 0.0274(9) Uani 1 1 d . . . . .
H6_4 H 0.1618 0.0137 0.2274 0.033 Uiso 1 1 calc R U . . .
C7_4 C 0.1490(6) 0.0183(3) 0.15596(17) 0.0282(9) Uani 1 1 d . . . . .
H7_4 H 0.1801 -0.0308 0.1385 0.034 Uiso 1 1 calc R U . . .
C8_4 C 0.1152(6) 0.0646(3) 0.12653(16) 0.0264(9) Uani 1 1 d . . . . .
C9_4 C 0.1288(6) 0.0407(3) 0.07270(16) 0.0278(9) Uani 1 1 d . . . . .
H9_4 H 0.1612 -0.0080 0.0542 0.033 Uiso 1 1 calc R U . . .
C10_4 C 0.0960(6) 0.0864(3) 0.04556(16) 0.0318(10) Uani 1 1 d . . . . .
H10_4 H 0.1070 0.0689 0.0088 0.038 Uiso 1 1 calc R U . . .
C11_4 C 0.0479(6) 0.1567(3) 0.07145(16) 0.0289(9) Uani 1 1 d . . . . .
H11_4 H 0.0270 0.1876 0.0523 0.035 Uiso 1 1 calc R U . . .
C12_4 C 0.0290(6) 0.1840(2) 0.12520(16) 0.0256(9) Uani 1 1 d . . . . .
C13_4 C -0.0229(6) 0.2563(2) 0.15296(15) 0.0255(9) Uani 1 1 d . . . . .
H13_4 H -0.0492 0.2871 0.1342 0.031 Uiso 1 1 calc R U . . .
C14_4 C -0.0363(6) 0.2828(2) 0.20571(15) 0.0268(9) Uani 1 1 d . . . . .
H14_4 H -0.0700 0.3317 0.2231 0.032 Uiso 1 1 calc R U . . .
C15_4 C 0.0007(6) 0.2369(2) 0.23512(15) 0.0216(8) Uani 1 1 d . . . . .
C16_4 C -0.0097(6) 0.2623(2) 0.28929(15) 0.0240(9) Uani 1 1 d . . . . .
H16_4 H -0.0420 0.3111 0.3074 0.029 Uiso 1 1 calc R U . . .
C17_4 C 0.0505(6) 0.1644(2) 0.20854(15) 0.0241(9) Uani 1 1 d . . . . .
C18_4 C 0.0654(6) 0.1373(2) 0.15376(15) 0.0241(9) Uani 1 1 d . . . . .
B1_4 B 0.2325(7) 0.2644(3) 0.40866(19) 0.0271(10) Uani 1 1 d . . . . .
H1_4 H 0.3723 0.2531 0.3896 0.033 Uiso 1 1 calc R U . . .
B2_4 B -0.1558(7) 0.2215(3) 0.40896(19) 0.0292(11) Uani 1 1 d . . . . .
H2A_4 H -0.2699 0.1809 0.3902 0.035 Uiso 1 1 calc R U . . .
B3_4 B 0.0793(7) 0.1948(3) 0.41239(19) 0.0272(10) Uani 1 1 d . . . . .
H3_4 H 0.1187 0.1365 0.3959 0.033 Uiso 1 1 calc R U . . .
B4_4 B -0.0510(7) 0.2308(3) 0.47038(19) 0.0297(11) Uani 1 1 d . . . . .
H4A_4 H -0.0977 0.1967 0.4930 0.036 Uiso 1 1 calc R U . . .
B5_4 B -0.1955(8) 0.3009(3) 0.4646(2) 0.0321(12) Uani 1 1 d . . . . .
H5_4 H -0.3362 0.3128 0.4831 0.039 Uiso 1 1 calc R U . . .
B6_4 B 0.1888(8) 0.2565(3) 0.46937(18) 0.0299(11) Uani 1 1 d . . . . .
H6A_4 H 0.3007 0.2390 0.4909 0.036 Uiso 1 1 calc R U . . .
B7_4 B 0.0211(8) 0.3223(3) 0.50186(19) 0.0301(11) Uani 1 1 d . . . . .
H7A_4 H 0.0231 0.3485 0.5452 0.036 Uiso 1 1 calc R U . . .
B8_4 B 0.1926(8) 0.3439(3) 0.46387(18) 0.0290(11) Uani 1 1 d . . . . .
H8_4 H 0.3067 0.3850 0.4813 0.035 Uiso 1 1 calc R U . . .
B9_4 B -0.0427(8) 0.3701(3) 0.46071(19) 0.0319(12) Uani 1 1 d . . . . .
H9A_4 H -0.0822 0.4283 0.4762 0.038 Uiso 1 1 calc R U . . .
B10_4 B -0.1518(7) 0.3084(3) 0.40379(19) 0.0288(11) Uani 1 1 d . . . . .
H10A_4 H -0.2615 0.3257 0.3815 0.035 Uiso 1 1 calc R U . . .

loop_
_atom_site_aniso_label
_atom_site_aniso_U_11
_atom_site_aniso_U_22
_atom_site_aniso_U_33
_atom_site_aniso_U_23
_atom_site_aniso_U_13
_atom_site_aniso_U_12
C1_1 0.025(2) 0.026(2) 0.0210(19) 0.0135(17) 0.0016(16) -0.0002(17)
C2_1 0.037(3) 0.038(3) 0.028(2) 0.018(2) 0.0125(19) 0.006(2)
C3_1 0.025(2) 0.027(2) 0.0203(19) 0.0115(17) -0.0004(16) -0.0016(17)
C4_1 0.027(2) 0.028(2) 0.0169(18) 0.0092(16) 0.0001(16) 0.0004(17)
C5_1 0.027(2) 0.032(2) 0.0188(19) 0.0132(17) -0.0014(16) -0.0015(18)
C6_1 0.038(3) 0.034(2) 0.0173(19) 0.0128(18) 0.0034(17) 0.0004(19)
C7_1 0.030(2) 0.044(3) 0.022(2) 0.018(2) 0.0002(17) 0.004(2)
C8_1 0.022(2) 0.038(3) 0.032(2) 0.022(2) -0.0017(17) -0.0028(18)
C9_1 0.027(2) 0.039(3) 0.037(2) 0.028(2) -0.0015(19) 0.0001(19)
C10_1 0.033(3) 0.034(3) 0.043(3) 0.022(2) 0.002(2) 0.001(2)
C11_1 0.024(2) 0.033(2) 0.036(2) 0.010(2) 0.0019(18) 0.0047(18)
C12_1 0.020(2) 0.035(2) 0.031(2) 0.0151(19) 0.0011(17) -0.0020(18)
C13_1 0.029(2) 0.039(3) 0.020(2) 0.0069(18) -0.0012(17) -0.0042(19)
C14_1 0.029(2) 0.033(2) 0.024(2) 0.0103(18) -0.0005(17) -0.0014(18)
C15_1 0.022(2) 0.029(2) 0.022(2) 0.0114(17) 0.0002(16) -0.0003(17)
C16_1 0.032(2) 0.029(2) 0.0154(18) 0.0137(16) 0.0019(16) 0.0006(18)
C17_1 0.0179(19) 0.032(2) 0.023(2) 0.0158(17) 0.0012(15) -0.0008(16)
C18_1 0.020(2) 0.032(2) 0.027(2) 0.0162(18) -0.0028(16) -0.0040(17)
B1_1 0.034(3) 0.033(3) 0.031(3) 0.012(2) -0.005(2) -0.003(2)
B2_1 0.025(2) 0.031(3) 0.031(3) 0.014(2) 0.004(2) 0.005(2)
B3_1 0.044(3) 0.034(3) 0.021(2) 0.016(2) -0.006(2) 0.000(2)
B4_1 0.037(3) 0.029(3) 0.020(2) 0.008(2) -0.004(2) 0.000(2)
B5_1 0.031(3) 0.037(3) 0.045(3) 0.022(3) 0.007(2) 0.003(2)
B6_1 0.046(3) 0.038(3) 0.027(3) 0.019(2) 0.008(2) 0.003(2)
B7_1 0.037(3) 0.033(3) 0.029(3) 0.014(2) -0.006(2) 0.003(2)
B8_1 0.030(3) 0.031(3) 0.038(3) 0.020(2) 0.007(2) 0.006(2)
B9_1 0.037(3) 0.028(3) 0.036(3) 0.010(2) -0.005(2) 0.000(2)
B10_1 0.036(3) 0.029(3) 0.026(2) 0.013(2) 0.007(2) 0.007(2)
C1_2 0.027(2) 0.032(2) 0.0177(19) 0.0122(17) -0.0012(16) -0.0036(18)
C2_2 0.048(3) 0.032(2) 0.021(2) 0.0071(19) -0.010(2) -0.001(2)
C3_2 0.027(2) 0.027(2) 0.0158(18) 0.0078(16) -0.0002(16) -0.0003(17)
C4_2 0.033(2) 0.034(2) 0.0130(18) 0.0139(17) -0.0011(16) 0.0014(18)
C5_2 0.024(2) 0.030(2) 0.021(2) 0.0142(17) -0.0013(16) -0.0022(17)
C6_2 0.030(2) 0.035(2) 0.024(2) 0.0180(19) -0.0024(17) -0.0012(19)
C7_2 0.030(2) 0.034(2) 0.032(2) 0.020(2) -0.0060(18) -0.0057(19)
C8_2 0.021(2) 0.030(2) 0.032(2) 0.0128(19) -0.0049(17) -0.0024(17)
C9_2 0.024(2) 0.031(2) 0.037(2) 0.012(2) 0.0032(18) 0.0028(18)
C10_2 0.036(3) 0.031(3) 0.034(2) 0.005(2) 0.001(2) 0.001(2)
C11_2 0.024(2) 0.036(2) 0.021(2) 0.0067(18) -0.0009(16) -0.0002(18)
C12_2 0.024(2) 0.036(2) 0.020(2) 0.0082(18) -0.0031(16) 0.0014(18)
C13_2 0.027(2) 0.041(3) 0.024(2) 0.0157(19) -0.0033(17) 0.0017(19)
C14_2 0.035(2) 0.034(2) 0.018(2) 0.0142(18) -0.0033(17) 0.0033(19)
C15_2 0.026(2) 0.033(2) 0.0185(19) 0.0135(17) -0.0022(16) -0.0009(18)
C16_2 0.028(2) 0.032(2) 0.021(2) 0.0143(18) -0.0014(17) -0.0006(18)
C17_2 0.0166(19) 0.034(2) 0.0177(19) 0.0132(17) -0.0020(15) 0.0018(16)
C18_2 0.0168(19) 0.027(2) 0.0215(19) 0.0081(17) -0.0016(15) -0.0023(16)
B1_2 0.033(3) 0.033(3) 0.032(3) 0.004(2) -0.002(2) -0.003(2)
B2_2 0.043(3) 0.038(3) 0.021(2) 0.009(2) 0.009(2) -0.004(2)
B3_2 0.035(3) 0.033(3) 0.028(3) 0.008(2) -0.007(2) 0.007(2)
B4_2 0.056(4) 0.029(3) 0.025(2) 0.011(2) 0.001(2) -0.006(2)
B5_2 0.043(3) 0.030(3) 0.036(3) 0.009(2) 0.003(2) -0.004(2)
B6_2 0.050(4) 0.033(3) 0.028(3) 0.006(2) -0.005(2) 0.003(3)
B7_2 0.039(3) 0.033(3) 0.035(3) 0.009(2) -0.009(2) -0.002(2)
B8_2 0.038(3) 0.038(3) 0.033(3) 0.003(2) -0.005(2) 0.001(2)
B9_2 0.058(4) 0.038(3) 0.019(2) 0.001(2) 0.000(2) -0.005(3)
B10_2 0.036(3) 0.042(3) 0.036(3) 0.004(3) 0.004(2) -0.001(3)
C1_3 0.025(2) 0.030(2) 0.0148(18) 0.0077(16) -0.0027(15) -0.0005(17)
C2_3 0.043(3) 0.034(2) 0.018(2) 0.0128(18) 0.0012(18) 0.003(2)
C3_3 0.023(2) 0.031(2) 0.0185(19) 0.0115(17) -0.0005(15) -0.0025(17)
C4_3 0.026(2) 0.029(2) 0.022(2) 0.0140(17) -0.0004(16) 0.0007(17)
C5_3 0.022(2) 0.026(2) 0.0181(19) 0.0096(16) -0.0017(15) -0.0029(16)
C6_3 0.028(2) 0.030(2) 0.0189(19) 0.0099(17) 0.0012(16) 0.0017(18)
C7_3 0.030(2) 0.032(2) 0.0158(19) 0.0079(17) 0.0018(16) 0.0008(18)
C8_3 0.024(2) 0.031(2) 0.022(2) 0.0118(18) 0.0014(16) -0.0019(17)
C9_3 0.030(2) 0.036(2) 0.022(2) 0.0113(18) -0.0010(17) 0.0008(19)
C10_3 0.030(2) 0.039(3) 0.028(2) 0.022(2) 0.0005(18) -0.0002(19)
C11_3 0.027(2) 0.031(2) 0.032(2) 0.0182(19) -0.0029(18) 0.0011(18)
C12_3 0.021(2) 0.029(2) 0.029(2) 0.0127(18) -0.0010(17) -0.0011(17)
C13_3 0.024(2) 0.030(2) 0.028(2) 0.0117(18) -0.0054(17) -0.0006(17)
C14_3 0.023(2) 0.032(2) 0.023(2) 0.0045(18) 0.0012(17) 0.0000(18)
C15_3 0.021(2) 0.030(2) 0.023(2) 0.0088(17) -0.0008(16) -0.0055(17)
C16_3 0.025(2) 0.029(2) 0.0182(19) 0.0047(17) 0.0004(16) -0.0001(17)
C17_3 0.0179(19) 0.031(2) 0.0202(19) 0.0111(17) -0.0014(15) -0.0008(16)
C18_3 0.0162(19) 0.027(2) 0.024(2) 0.0135(17) -0.0028(15) -0.0020(16)
B1_3 0.035(3) 0.037(3) 0.016(2) 0.008(2) 0.0016(19) 0.000(2)
B2_3 0.032(3) 0.042(3) 0.016(2) 0.010(2) -0.0012(19) 0.001(2)
B3_3 0.034(3) 0.045(3) 0.021(2) 0.014(2) 0.001(2) 0.010(2)
B4_3 0.044(3) 0.046(3) 0.021(2) 0.020(2) 0.002(2) 0.001(3)
B5_3 0.051(3) 0.040(3) 0.022(2) 0.016(2) 0.002(2) 0.004(3)
B6_3 0.031(3) 0.060(4) 0.025(3) 0.020(3) 0.001(2) 0.006(3)
B7_3 0.035(3) 0.049(3) 0.023(2) 0.019(2) 0.003(2) 0.005(2)
B8_3 0.035(3) 0.051(3) 0.019(2) 0.014(2) -0.002(2) -0.002(2)
B9_3 0.031(3) 0.052(3) 0.022(2) 0.021(2) 0.002(2) 0.006(2)
B10_3 0.028(3) 0.043(3) 0.021(2) 0.017(2) 0.0031(19) 0.004(2)
C1_4 0.028(2) 0.029(2) 0.0184(19) 0.0122(17) -0.0002(16) 0.0000(17)
C2_4 0.035(2) 0.028(2) 0.0148(18) 0.0078(16) -0.0014(16) 0.0027(18)
C3_4 0.026(2) 0.035(2) 0.0177(19) 0.0140(18) 0.0000(16) 0.0007(18)
C4_4 0.026(2) 0.030(2) 0.025(2) 0.0140(18) -0.0010(17) 0.0003(17)
C5_4 0.020(2) 0.029(2) 0.027(2) 0.0140(18) -0.0024(16) -0.0024(17)
C6_4 0.027(2) 0.031(2) 0.027(2) 0.0131(18) -0.0025(17) -0.0017(18)
C7_4 0.024(2) 0.032(2) 0.028(2) 0.0102(19) 0.0025(17) 0.0051(18)
C8_4 0.020(2) 0.037(2) 0.021(2) 0.0096(18) -0.0006(16) -0.0023(18)
C9_4 0.024(2) 0.035(2) 0.021(2) 0.0050(18) -0.0005(17) -0.0007(18)
C10_4 0.025(2) 0.052(3) 0.0155(19) 0.0096(19) -0.0002(16) 0.000(2)
C11_4 0.024(2) 0.039(3) 0.022(2) 0.0104(19) -0.0013(17) -0.0010(19)
C12_4 0.018(2) 0.036(2) 0.024(2) 0.0124(18) -0.0025(16) -0.0031(17)
C13_4 0.026(2) 0.037(2) 0.0189(19) 0.0162(18) -0.0038(16) -0.0023(18)
C14_4 0.032(2) 0.032(2) 0.0178(19) 0.0108(17) -0.0039(17) -0.0012(18)
C15_4 0.023(2) 0.028(2) 0.0179(19) 0.0123(16) 0.0002(15) 0.0002(16)
C16_4 0.032(2) 0.026(2) 0.0168(19) 0.0111(16) 0.0005(16) 0.0037(17)
C17_4 0.020(2) 0.034(2) 0.0192(19) 0.0102(17) -0.0017(15) -0.0003(17)
C18_4 0.020(2) 0.031(2) 0.0196(19) 0.0069(17) -0.0009(15) -0.0060(17)
B1_4 0.028(3) 0.035(3) 0.023(2) 0.015(2) -0.0006(19) 0.003(2)
B2_4 0.030(3) 0.039(3) 0.024(2) 0.018(2) 0.002(2) 0.004(2)
B3_4 0.027(3) 0.037(3) 0.024(2) 0.019(2) -0.0014(19) 0.003(2)
B4_4 0.032(3) 0.043(3) 0.023(2) 0.022(2) 0.001(2) -0.001(2)
B5_4 0.029(3) 0.047(3) 0.025(2) 0.018(2) 0.004(2) 0.009(2)
B6_4 0.035(3) 0.043(3) 0.018(2) 0.018(2) 0.0021(19) 0.005(2)
B7_4 0.035(3) 0.042(3) 0.018(2) 0.016(2) 0.0001(19) 0.005(2)
B8_4 0.036(3) 0.038(3) 0.014(2) 0.011(2) -0.0036(19) 0.003(2)
B9_4 0.040(3) 0.039(3) 0.019(2) 0.013(2) 0.003(2) 0.011(2)
B10_4 0.031(3) 0.039(3) 0.022(2) 0.018(2) 0.0028(19) 0.008(2)

_geom_special_details            
;
 All esds (except the esd in the dihedral angle between two l.s. planes)
 are estimated using the full covariance matrix.  The cell esds are taken
 into account individually in the estimation of esds in distances, angles
 and torsion angles; correlations between esds in cell parameters are only
 used when they are defined by crystal symmetry.  An approximate (isotropic)
 treatment of cell esds is used for estimating esds involving l.s. planes.
;

loop_
_geom_bond_atom_site_label_1
_geom_bond_atom_site_label_2
_geom_bond_distance
_geom_bond_site_symmetry_2
_geom_bond_publ_flag
C1_1 C3_1 1.506(6) . ?
C1_1 C2_1 1.647(6) . ?
C1_1 B2_1 1.706(6) . ?
C1_1 B4_1 1.719(6) . ?
C1_1 B3_1 1.726(6) . ?
C1_1 B1_1 1.733(7) . ?
C2_1 B6_1 1.682(7) . ?
C2_1 B5_1 1.698(8) . ?
C2_1 B1_1 1.716(7) . ?
C2_1 B3_1 1.717(7) . ?
C2_1 H2_1 1.1200 . ?
C3_1 C16_1 1.392(6) . ?
C3_1 C4_1 1.395(5) . ?
C4_1 C5_1 1.399(6) . ?
C4_1 H4_1 0.9500 . ?
C5_1 C17_1 1.400(6) . ?
C5_1 C6_1 1.438(5) . ?
C6_1 C7_1 1.360(6) . ?
C6_1 H6_1 0.9500 . ?
C7_1 C8_1 1.427(6) . ?
C7_1 H7_1 0.9500 . ?
C8_1 C9_1 1.393(6) . ?
C8_1 C18_1 1.424(6) . ?
C9_1 C10_1 1.386(7) . ?
C9_1 H9_1 0.9500 . ?
C10_1 C11_1 1.392(7) . ?
C10_1 H10_1 0.9500 . ?
C11_1 C12_1 1.384(6) . ?
C11_1 H11_1 0.9500 . ?
C12_1 C18_1 1.424(6) . ?
C12_1 C13_1 1.433(6) . ?
C13_1 C14_1 1.360(7) . ?
C13_1 H13_1 0.9500 . ?
C14_1 C15_1 1.426(6) . ?
C14_1 H14_1 0.9500 . ?
C15_1 C16_1 1.399(6) . ?
C15_1 C17_1 1.426(5) . ?
C16_1 H16_1 0.9500 . ?
C17_1 C18_1 1.418(6) . ?
B1_1 B9_1 1.755(8) . ?
B1_1 B4_1 1.769(8) . ?
B1_1 B5_1 1.774(8) . ?
B1_1 H1_1 1.1200 . ?
B2_1 B10_1 1.762(8) . ?
B2_1 B4_1 1.765(7) . ?
B2_1 B3_1 1.774(7) . ?
B2_1 B7_1 1.789(7) . ?
B2_1 H2A_1 1.1200 . ?
B3_1 B7_1 1.751(8) . ?
B3_1 B6_1 1.770(8) . ?
B3_1 H3_1 1.1200 . ?
B4_1 B10_1 1.766(7) . ?
B4_1 B9_1 1.773(8) . ?
B4_1 H4A_1 1.1200 . ?
B5_1 B9_1 1.757(8) . ?
B5_1 B6_1 1.776(8) . ?
B5_1 B8_1 1.777(8) . ?
B5_1 H5_1 1.1200 . ?
B6_1 B8_1 1.771(8) . ?
B6_1 B7_1 1.786(8) . ?
B6_1 H6A_1 1.1200 . ?
B7_1 B10_1 1.776(7) . ?
B7_1 B8_1 1.776(8) . ?
B7_1 H7A_1 1.1200 . ?
B8_1 B10_1 1.777(7) . ?
B8_1 B9_1 1.788(8) . ?
B8_1 H8_1 1.1200 . ?
B9_1 B10_1 1.793(8) . ?
B9_1 H9A_1 1.1200 . ?
B10_1 H10A_1 1.1200 . ?
C1_2 C3_2 1.498(6) . ?
C1_2 C2_2 1.638(6) . ?
C1_2 B3_2 1.702(7) . ?
C1_2 B4_2 1.704(7) . ?
C1_2 B2_2 1.731(6) . ?
C1_2 B1_2 1.748(7) . ?
C2_2 B9_2 1.684(7) . ?
C2_2 B7_2 1.694(7) . ?
C2_2 B2_2 1.695(8) . ?
C2_2 B1_2 1.700(8) . ?
C2_2 H2_2 1.1200 . ?
C3_2 C4_2 1.397(6) . ?
C3_2 C16_2 1.406(5) . ?
C4_2 C5_2 1.384(6) . ?
C4_2 H4_2 0.9500 . ?
C5_2 C17_2 1.426(5) . ?
C5_2 C6_2 1.447(6) . ?
C6_2 C7_2 1.353(6) . ?
C6_2 H6_2 0.9500 . ?
C7_2 C8_2 1.435(6) . ?
C7_2 H7_2 0.9500 . ?
C8_2 C9_2 1.377(6) . ?
C8_2 C18_2 1.431(6) . ?
C9_2 C10_2 1.388(7) . ?
C9_2 H9_2 0.9500 . ?
C10_2 C11_2 1.387(7) . ?
C10_2 H10_2 0.9500 . ?
C11_2 C12_2 1.388(6) . ?
C11_2 H11_2 0.9500 . ?
C12_2 C18_2 1.419(6) . ?
C12_2 C13_2 1.441(6) . ?
C13_2 C14_2 1.336(6) . ?
C13_2 H13_2 0.9500 . ?
C14_2 C15_2 1.447(5) . ?
C14_2 H14_2 0.9500 . ?
C15_2 C16_2 1.373(6) . ?
C15_2 C17_2 1.430(6) . ?
C16_2 H16_2 0.9500 . ?
C17_2 C18_2 1.401(6) . ?
B1_2 B5_2 1.756(8) . ?
B1_2 B7_2 1.765(8) . ?
B1_2 B4_2 1.801(8) . ?
B1_2 H1_2 1.1200 . ?
B2_2 B9_2 1.759(8) . ?
B2_2 B3_2 1.765(7) . ?
B2_2 B10_2 1.771(8) . ?
B2_2 H2A_2 1.1200 . ?
B3_2 B10_2 1.768(8) . ?
B3_2 B6_2 1.770(8) . ?
B3_2 B4_2 1.776(8) . ?
B3_2 H3_2 1.1200 . ?
B4_2 B6_2 1.784(8) . ?
B4_2 B5_2 1.788(8) . ?
B4_2 H4A_2 1.1200 . ?
B5_2 B7_2 1.763(8) . ?
B5_2 B8_2 1.775(8) . ?
B5_2 B6_2 1.808(9) . ?
B5_2 H5_2 1.1200 . ?
B6_2 B10_2 1.769(9) . ?
B6_2 B8_2 1.785(8) . ?
B6_2 H6A_2 1.1200 . ?
B7_2 B8_2 1.765(8) . ?
B7_2 B9_2 1.773(9) . ?
B7_2 H7A_2 1.1200 . ?
B8_2 B9_2 1.777(9) . ?
B8_2 B10_2 1.782(8) . ?
B8_2 H8_2 1.1200 . ?
B9_2 B10_2 1.768(9) . ?
B9_2 H9A_2 1.1200 . ?
B10_2 H10A_2 1.1200 . ?
C1_3 C3_3 1.504(5) . ?
C1_3 C2_3 1.640(6) . ?
C1_3 B1_3 1.712(6) . ?
C1_3 B2_3 1.715(6) . ?
C1_3 B3_3 1.731(7) . ?
C1_3 B10_3 1.734(6) . ?
C2_3 B5_3 1.705(7) . ?
C2_3 B10_3 1.707(7) . ?
C2_3 B4_3 1.707(6) . ?
C2_3 B3_3 1.711(7) . ?
C2_3 H2_3 1.1200 . ?
C3_3 C16_3 1.390(6) . ?
C3_3 C4_3 1.394(6) . ?
C4_3 C5_3 1.392(5) . ?
C4_3 H4_3 0.9500 . ?
C5_3 C17_3 1.416(6) . ?
C5_3 C6_3 1.430(6) . ?
C6_3 C7_3 1.351(6) . ?
C6_3 H6_3 0.9500 . ?
C7_3 C8_3 1.447(6) . ?
C7_3 H7_3 0.9500 . ?
C8_3 C9_3 1.395(6) . ?
C8_3 C18_3 1.416(6) . ?
C9_3 C10_3 1.395(6) . ?
C9_3 H9_3 0.9500 . ?
C10_3 C11_3 1.377(6) . ?
C10_3 H10_3 0.9500 . ?
C11_3 C12_3 1.391(6) . ?
C11_3 H11_3 0.9500 . ?
C12_3 C18_3 1.419(6) . ?
C12_3 C13_3 1.437(6) . ?
C13_3 C14_3 1.362(6) . ?
C13_3 H13_3 0.9500 . ?
C14_3 C15_3 1.411(6) . ?
C14_3 H14_3 0.9500 . ?
C15_3 C16_3 1.397(6) . ?
C15_3 C17_3 1.426(6) . ?
C16_3 H16_3 0.9500 . ?
C17_3 C18_3 1.416(5) . ?
B1_3 B2_3 1.768(7) . ?
B1_3 B8_3 1.770(7) . ?
B1_3 B10_3 1.776(8) . ?
B1_3 B9_3 1.783(7) . ?
B1_3 H1_3 1.1200 . ?
B2_3 B8_3 1.772(7) . ?
B2_3 B6_3 1.795(8) . ?
B2_3 B3_3 1.796(8) . ?
B2_3 H2A_3 1.1200 . ?
B3_3 B5_3 1.760(8) . ?
B3_3 B6_3 1.775(7) . ?
B3_3 H3_3 1.1200 . ?
B4_3 B9_3 1.770(8) . ?
B4_3 B10_3 1.774(7) . ?
B4_3 B7_3 1.780(8) . ?
B4_3 B5_3 1.788(8) . ?
B4_3 H4A_3 1.1200 . ?
B5_3 B7_3 1.771(7) . ?
B5_3 B6_3 1.772(9) . ?
B5_3 H5_3 1.1200 . ?
B6_3 B8_3 1.781(8) . ?
B6_3 B7_3 1.787(8) . ?
B6_3 H6A_3 1.1200 . ?
B7_3 B9_3 1.768(8) . ?
B7_3 B8_3 1.775(8) . ?
B7_3 H7A_3 1.1200 . ?
B8_3 B9_3 1.787(8) . ?
B8_3 H8_3 1.1200 . ?
B9_3 B10_3 1.767(7) . ?
B9_3 H9A_3 1.1200 . ?
B10_3 H10A_3 1.1200 . ?
C1_4 C3_4 1.502(5) . ?
C1_4 C2_4 1.647(6) . ?
C1_4 B2_4 1.707(6) . ?
C1_4 B3_4 1.711(6) . ?
C1_4 B10_4 1.738(7) . ?
C1_4 B1_4 1.742(6) . ?
C2_4 B8_4 1.696(6) . ?
C2_4 B9_4 1.697(6) . ?
C2_4 B1_4 1.710(6) . ?
C2_4 B10_4 1.713(7) . ?
C2_4 H2_4 1.1200 . ?
C3_4 C4_4 1.395(6) . ?
C3_4 C16_4 1.400(6) . ?
C4_4 C5_4 1.384(6) . ?
C4_4 H4_4 0.9500 . ?
C5_4 C17_4 1.415(6) . ?
C5_4 C6_4 1.436(6) . ?
C6_4 C7_4 1.360(6) . ?
C6_4 H6_4 0.9500 . ?
C7_4 C8_4 1.445(6) . ?
C7_4 H7_4 0.9500 . ?
C8_4 C9_4 1.392(6) . ?
C8_4 C18_4 1.419(6) . ?
C9_4 C10_4 1.384(7) . ?
C9_4 H9_4 0.9500 . ?
C10_4 C11_4 1.371(7) . ?
C10_4 H10_4 0.9500 . ?
C11_4 C12_4 1.392(6) . ?
C11_4 H11_4 0.9500 . ?
C12_4 C13_4 1.418(6) . ?
C12_4 C18_4 1.435(6) . ?
C13_4 C14_4 1.363(6) . ?
C13_4 H13_4 0.9500 . ?
C14_4 C15_4 1.441(6) . ?
C14_4 H14_4 0.9500 . ?
C15_4 C16_4 1.398(5) . ?
C15_4 C17_4 1.413(6) . ?
C16_4 H16_4 0.9500 . ?
C17_4 C18_4 1.416(5) . ?
B1_4 B6_4 1.765(6) . ?
B1_4 B3_4 1.781(7) . ?
B1_4 B8_4 1.786(7) . ?
B1_4 H1_4 1.1200 . ?
B2_4 B10_4 1.775(7) . ?
B2_4 B3_4 1.778(7) . ?
B2_4 B4_4 1.791(7) . ?
B2_4 B5_4 1.792(8) . ?
B2_4 H2A_4 1.1200 . ?
B3_4 B6_4 1.776(7) . ?
B3_4 B4_4 1.778(7) . ?
B3_4 H3_4 1.1200 . ?
B4_4 B7_4 1.775(8) . ?
B4_4 B6_4 1.782(8) . ?
B4_4 B5_4 1.791(7) . ?
B4_4 H4A_4 1.1200 . ?
B5_4 B10_4 1.764(7) . ?
B5_4 B9_4 1.774(8) . ?
B5_4 B7_4 1.807(8) . ?
B5_4 H5_4 1.1200 . ?
B6_4 B7_4 1.779(7) . ?
B6_4 B8_4 1.789(8) . ?
B6_4 H6A_4 1.1200 . ?
B7_4 B8_4 1.762(7) . ?
B7_4 B9_4 1.775(7) . ?
B7_4 H7A_4 1.1200 . ?
B8_4 B9_4 1.775(8) . ?
B8_4 H8_4 1.1200 . ?
B9_4 B10_4 1.774(8) . ?
B9_4 H9A_4 1.1200 . ?
B10_4 H10A_4 1.1200 . ?

loop_
_geom_angle_atom_site_label_1
_geom_angle_atom_site_label_2
_geom_angle_atom_site_label_3
_geom_angle
_geom_angle_site_symmetry_1
_geom_angle_site_symmetry_3
_geom_angle_publ_flag
C3_1 C1_1 C2_1 116.8(3) . . ?
C3_1 C1_1 B2_1 123.5(4) . . ?
C2_1 C1_1 B2_1 110.2(3) . . ?
C3_1 C1_1 B4_1 123.3(3) . . ?
C2_1 C1_1 B4_1 109.3(3) . . ?
B2_1 C1_1 B4_1 62.0(3) . . ?
C3_1 C1_1 B3_1 117.2(3) . . ?
C2_1 C1_1 B3_1 61.1(3) . . ?
B2_1 C1_1 B3_1 62.3(3) . . ?
B4_1 C1_1 B3_1 112.9(3) . . ?
C3_1 C1_1 B1_1 116.0(3) . . ?
C2_1 C1_1 B1_1 61.0(3) . . ?
B2_1 C1_1 B1_1 113.2(4) . . ?
B4_1 C1_1 B1_1 61.7(3) . . ?
B3_1 C1_1 B1_1 113.5(3) . . ?
C1_1 C2_1 B6_1 112.7(4) . . ?
C1_1 C2_1 B5_1 112.4(4) . . ?
B6_1 C2_1 B5_1 63.4(3) . . ?
C1_1 C2_1 B1_1 62.0(3) . . ?
B6_1 C2_1 B1_1 115.5(4) . . ?
B5_1 C2_1 B1_1 62.6(3) . . ?
C1_1 C2_1 B3_1 61.7(3) . . ?
B6_1 C2_1 B3_1 62.8(3) . . ?
B5_1 C2_1 B3_1 115.1(4) . . ?
B1_1 C2_1 B3_1 114.9(4) . . ?
C1_1 C2_1 H2_1 120.0 . . ?
B6_1 C2_1 H2_1 117.6 . . ?
B5_1 C2_1 H2_1 117.9 . . ?
B1_1 C2_1 H2_1 117.3 . . ?
B3_1 C2_1 H2_1 117.5 . . ?
C16_1 C3_1 C4_1 120.3(4) . . ?
C16_1 C3_1 C1_1 120.9(3) . . ?
C4_1 C3_1 C1_1 118.8(4) . . ?
C3_1 C4_1 C5_1 120.2(4) . . ?
C3_1 C4_1 H4_1 119.9 . . ?
C5_1 C4_1 H4_1 119.9 . . ?
C4_1 C5_1 C17_1 119.8(4) . . ?
C4_1 C5_1 C6_1 120.9(4) . . ?
C17_1 C5_1 C6_1 119.3(4) . . ?
C7_1 C6_1 C5_1 120.4(4) . . ?
C7_1 C6_1 H6_1 119.8 . . ?
C5_1 C6_1 H6_1 119.8 . . ?
C6_1 C7_1 C8_1 121.6(4) . . ?
C6_1 C7_1 H7_1 119.2 . . ?
C8_1 C7_1 H7_1 119.2 . . ?
C9_1 C8_1 C18_1 118.8(4) . . ?
C9_1 C8_1 C7_1 122.8(4) . . ?
C18_1 C8_1 C7_1 118.4(4) . . ?
C10_1 C9_1 C8_1 121.2(4) . . ?
C10_1 C9_1 H9_1 119.4 . . ?
C8_1 C9_1 H9_1 119.4 . . ?
C9_1 C10_1 C11_1 120.3(4) . . ?
C9_1 C10_1 H10_1 119.9 . . ?
C11_1 C10_1 H10_1 119.9 . . ?
C12_1 C11_1 C10_1 120.5(4) . . ?
C12_1 C11_1 H11_1 119.7 . . ?
C10_1 C11_1 H11_1 119.7 . . ?
C11_1 C12_1 C18_1 119.8(4) . . ?
C11_1 C12_1 C13_1 122.2(4) . . ?
C18_1 C12_1 C13_1 118.1(4) . . ?
C14_1 C13_1 C12_1 121.8(4) . . ?
C14_1 C13_1 H13_1 119.1 . . ?
C12_1 C13_1 H13_1 119.1 . . ?
C13_1 C14_1 C15_1 120.8(4) . . ?
C13_1 C14_1 H14_1 119.6 . . ?
C15_1 C14_1 H14_1 119.6 . . ?
C16_1 C15_1 C14_1 122.2(4) . . ?
C16_1 C15_1 C17_1 118.6(4) . . ?
C14_1 C15_1 C17_1 119.2(4) . . ?
C3_1 C16_1 C15_1 120.8(4) . . ?
C3_1 C16_1 H16_1 119.6 . . ?
C15_1 C16_1 H16_1 119.6 . . ?
C5_1 C17_1 C18_1 120.2(4) . . ?
C5_1 C17_1 C15_1 120.2(4) . . ?
C18_1 C17_1 C15_1 119.6(4) . . ?
C17_1 C18_1 C8_1 120.0(4) . . ?
C17_1 C18_1 C12_1 120.5(4) . . ?
C8_1 C18_1 C12_1 119.4(4) . . ?
C2_1 B1_1 C1_1 57.0(3) . . ?
C2_1 B1_1 B9_1 103.9(4) . . ?
C1_1 B1_1 B9_1 105.4(4) . . ?
C2_1 B1_1 B4_1 103.9(4) . . ?
C1_1 B1_1 B4_1 58.8(3) . . ?
B9_1 B1_1 B4_1 60.4(3) . . ?
C2_1 B1_1 B5_1 58.2(3) . . ?
C1_1 B1_1 B5_1 104.9(4) . . ?
B9_1 B1_1 B5_1 59.7(3) . . ?
B4_1 B1_1 B5_1 107.9(4) . . ?
C2_1 B1_1 H1_1 125.3 . . ?
C1_1 B1_1 H1_1 124.1 . . ?
B9_1 B1_1 H1_1 122.9 . . ?
B4_1 B1_1 H1_1 122.2 . . ?
B5_1 B1_1 H1_1 122.3 . . ?
C1_1 B2_1 B10_1 105.5(4) . . ?
C1_1 B2_1 B4_1 59.4(3) . . ?
B10_1 B2_1 B4_1 60.1(3) . . ?
C1_1 B2_1 B3_1 59.4(3) . . ?
B10_1 B2_1 B3_1 107.2(4) . . ?
B4_1 B2_1 B3_1 108.5(4) . . ?
C1_1 B2_1 B7_1 105.1(3) . . ?
B10_1 B2_1 B7_1 60.0(3) . . ?
B4_1 B2_1 B7_1 108.1(4) . . ?
B3_1 B2_1 B7_1 58.9(3) . . ?
C1_1 B2_1 H2A_1 123.8 . . ?
B10_1 B2_1 H2A_1 122.4 . . ?
B4_1 B2_1 H2A_1 121.1 . . ?
B3_1 B2_1 H2A_1 121.9 . . ?
B7_1 B2_1 H2A_1 122.7 . . ?
C2_1 B3_1 C1_1 57.1(3) . . ?
C2_1 B3_1 B7_1 104.6(4) . . ?
C1_1 B3_1 B7_1 105.9(3) . . ?
C2_1 B3_1 B6_1 57.7(3) . . ?
C1_1 B3_1 B6_1 104.8(4) . . ?
B7_1 B3_1 B6_1 61.0(3) . . ?
C2_1 B3_1 B2_1 103.9(3) . . ?
C1_1 B3_1 B2_1 58.3(3) . . ?
B7_1 B3_1 B2_1 61.0(3) . . ?
B6_1 B3_1 B2_1 108.9(4) . . ?
C2_1 B3_1 H3_1 125.5 . . ?
C1_1 B3_1 H3_1 124.3 . . ?
B7_1 B3_1 H3_1 122.0 . . ?
B6_1 B3_1 H3_1 121.9 . . ?
B2_1 B3_1 H3_1 122.0 . . ?
C1_1 B4_1 B2_1 58.6(3) . . ?
C1_1 B4_1 B10_1 104.8(3) . . ?
B2_1 B4_1 B10_1 59.9(3) . . ?
C1_1 B4_1 B1_1 59.6(3) . . ?
B2_1 B4_1 B1_1 108.7(3) . . ?
B10_1 B4_1 B1_1 108.3(4) . . ?
C1_1 B4_1 B9_1 105.2(4) . . ?
B2_1 B4_1 B9_1 108.8(4) . . ?
B10_1 B4_1 B9_1 60.9(3) . . ?
B1_1 B4_1 B9_1 59.4(3) . . ?
C1_1 B4_1 H4A_1 124.5 . . ?
B2_1 B4_1 H4A_1 121.2 . . ?
B10_1 B4_1 H4A_1 122.2 . . ?
B1_1 B4_1 H4A_1 121.2 . . ?
B9_1 B4_1 H4A_1 122.0 . . ?
C2_1 B5_1 B9_1 104.6(4) . . ?
C2_1 B5_1 B1_1 59.2(3) . . ?
B9_1 B5_1 B1_1 59.6(3) . . ?
C2_1 B5_1 B6_1 57.9(3) . . ?
B9_1 B5_1 B6_1 108.6(4) . . ?
B1_1 B5_1 B6_1 108.1(4) . . ?
C2_1 B5_1 B8_1 103.7(4) . . ?
B9_1 B5_1 B8_1 60.8(3) . . ?
B1_1 B5_1 B8_1 108.1(4) . . ?
B6_1 B5_1 B8_1 59.8(3) . . ?
C2_1 B5_1 H5_1 125.4 . . ?
B9_1 B5_1 H5_1 122.0 . . ?
B1_1 B5_1 H5_1 121.3 . . ?
B6_1 B5_1 H5_1 121.5 . . ?
B8_1 B5_1 H5_1 122.5 . . ?
C2_1 B6_1 B3_1 59.6(3) . . ?
C2_1 B6_1 B8_1 104.6(4) . . ?
B3_1 B6_1 B8_1 107.3(4) . . ?
C2_1 B6_1 B5_1 58.7(3) . . ?
B3_1 B6_1 B5_1 108.7(4) . . ?
B8_1 B6_1 B5_1 60.1(3) . . ?
C2_1 B6_1 B7_1 104.6(3) . . ?
B3_1 B6_1 B7_1 59.0(3) . . ?
B8_1 B6_1 B7_1 59.9(3) . . ?
B5_1 B6_1 B7_1 108.1(4) . . ?
C2_1 B6_1 H6A_1 124.5 . . ?
B3_1 B6_1 H6A_1 121.5 . . ?
B8_1 B6_1 H6A_1 122.7 . . ?
B5_1 B6_1 H6A_1 121.1 . . ?
B7_1 B6_1 H6A_1 122.8 . . ?
B3_1 B7_1 B10_1 107.6(3) . . ?
B3_1 B7_1 B8_1 108.0(4) . . ?
B10_1 B7_1 B8_1 60.0(3) . . ?
B3_1 B7_1 B6_1 60.1(3) . . ?
B10_1 B7_1 B6_1 107.3(4) . . ?
B8_1 B7_1 B6_1 59.6(3) . . ?
B3_1 B7_1 B2_1 60.1(3) . . ?
B10_1 B7_1 B2_1 59.3(3) . . ?
B8_1 B7_1 B2_1 107.4(4) . . ?
B6_1 B7_1 B2_1 107.5(4) . . ?
B3_1 B7_1 H7A_1 121.6 . . ?
B10_1 B7_1 H7A_1 122.2 . . ?
B8_1 B7_1 H7A_1 121.9 . . ?
B6_1 B7_1 H7A_1 122.1 . . ?
B2_1 B7_1 H7A_1 122.2 . . ?
B6_1 B8_1 B7_1 60.5(3) . . ?
B6_1 B8_1 B10_1 107.9(4) . . ?
B7_1 B8_1 B10_1 60.0(3) . . ?
B6_1 B8_1 B5_1 60.1(3) . . ?
B7_1 B8_1 B5_1 108.5(4) . . ?
B10_1 B8_1 B5_1 107.6(4) . . ?
B6_1 B8_1 B9_1 107.4(4) . . ?
B7_1 B8_1 B9_1 108.4(4) . . ?
B10_1 B8_1 B9_1 60.4(3) . . ?
B5_1 B8_1 B9_1 59.1(3) . . ?
B6_1 B8_1 H8_1 121.8 . . ?
B7_1 B8_1 H8_1 121.1 . . ?
B10_1 B8_1 H8_1 121.8 . . ?
B5_1 B8_1 H8_1 122.0 . . ?
B9_1 B8_1 H8_1 122.0 . . ?
B1_1 B9_1 B5_1 60.7(3) . . ?
B1_1 B9_1 B4_1 60.2(3) . . ?
B5_1 B9_1 B4_1 108.4(4) . . ?
B1_1 B9_1 B8_1 108.4(4) . . ?
B5_1 B9_1 B8_1 60.1(3) . . ?
B4_1 B9_1 B8_1 107.3(4) . . ?
B1_1 B9_1 B10_1 107.7(4) . . ?
B5_1 B9_1 B10_1 107.7(4) . . ?
B4_1 B9_1 B10_1 59.3(3) . . ?
B8_1 B9_1 B10_1 59.5(3) . . ?
B1_1 B9_1 H9A_1 121.3 . . ?
B5_1 B9_1 H9A_1 121.3 . . ?
B4_1 B9_1 H9A_1 122.0 . . ?
B8_1 B9_1 H9A_1 121.9 . . ?
B10_1 B9_1 H9A_1 122.4 . . ?
B2_1 B10_1 B4_1 60.0(3) . . ?
B2_1 B10_1 B7_1 60.7(3) . . ?
B4_1 B10_1 B7_1 108.7(4) . . ?
B2_1 B10_1 B8_1 108.6(4) . . ?
B4_1 B10_1 B8_1 108.2(4) . . ?
B7_1 B10_1 B8_1 60.0(3) . . ?
B2_1 B10_1 B9_1 108.0(4) . . ?
B4_1 B10_1 B9_1 59.8(3) . . ?
B7_1 B10_1 B9_1 108.2(4) . . ?
B8_1 B10_1 B9_1 60.1(3) . . ?
B2_1 B10_1 H10A_1 121.4 . . ?
B4_1 B10_1 H10A_1 121.6 . . ?
B7_1 B10_1 H10A_1 121.2 . . ?
B8_1 B10_1 H10A_1 121.6 . . ?
B9_1 B10_1 H10A_1 121.8 . . ?
C3_2 C1_2 C2_2 117.6(4) . . ?
C3_2 C1_2 B3_2 122.9(4) . . ?
C2_2 C1_2 B3_2 109.0(3) . . ?
C3_2 C1_2 B4_2 123.1(3) . . ?
C2_2 C1_2 B4_2 109.7(4) . . ?
B3_2 C1_2 B4_2 62.8(3) . . ?
C3_2 C1_2 B2_2 116.2(4) . . ?
C2_2 C1_2 B2_2 60.4(3) . . ?
B3_2 C1_2 B2_2 61.9(3) . . ?
B4_2 C1_2 B2_2 113.7(4) . . ?
C3_2 C1_2 B1_2 117.0(4) . . ?
C2_2 C1_2 B1_2 60.2(3) . . ?
B3_2 C1_2 B1_2 114.0(4) . . ?
B4_2 C1_2 B1_2 62.9(3) . . ?
B2_2 C1_2 B1_2 112.8(3) . . ?
C1_2 C2_2 B9_2 113.0(4) . . ?
C1_2 C2_2 B7_2 113.2(4) . . ?
B9_2 C2_2 B7_2 63.3(3) . . ?
C1_2 C2_2 B2_2 62.5(3) . . ?
B9_2 C2_2 B2_2 62.7(3) . . ?
B7_2 C2_2 B2_2 115.9(4) . . ?
C1_2 C2_2 B1_2 63.1(3) . . ?
B9_2 C2_2 B1_2 115.9(4) . . ?
B7_2 C2_2 B1_2 62.6(3) . . ?
B2_2 C2_2 B1_2 117.1(4) . . ?
C1_2 C2_2 H2_2 119.3 . . ?
B9_2 C2_2 H2_2 117.9 . . ?
B7_2 C2_2 H2_2 117.8 . . ?
B2_2 C2_2 H2_2 116.4 . . ?
B1_2 C2_2 H2_2 116.2 . . ?
C4_2 C3_2 C16_2 119.0(4) . . ?
C4_2 C3_2 C1_2 122.1(3) . . ?
C16_2 C3_2 C1_2 118.9(4) . . ?
C5_2 C4_2 C3_2 121.6(4) . . ?
C5_2 C4_2 H4_2 119.2 . . ?
C3_2 C4_2 H4_2 119.2 . . ?
C4_2 C5_2 C17_2 119.6(4) . . ?
C4_2 C5_2 C6_2 122.7(4) . . ?
C17_2 C5_2 C6_2 117.6(4) . . ?
C7_2 C6_2 C5_2 120.7(4) . . ?
C7_2 C6_2 H6_2 119.7 . . ?
C5_2 C6_2 H6_2 119.7 . . ?
C6_2 C7_2 C8_2 122.4(4) . . ?
C6_2 C7_2 H7_2 118.8 . . ?
C8_2 C7_2 H7_2 118.8 . . ?
C9_2 C8_2 C18_2 119.3(4) . . ?
C9_2 C8_2 C7_2 122.8(4) . . ?
C18_2 C8_2 C7_2 117.8(4) . . ?
C8_2 C9_2 C10_2 121.1(4) . . ?
C8_2 C9_2 H9_2 119.4 . . ?
C10_2 C9_2 H9_2 119.5 . . ?
C11_2 C10_2 C9_2 120.3(4) . . ?
C11_2 C10_2 H10_2 119.8 . . ?
C9_2 C10_2 H10_2 119.8 . . ?
C10_2 C11_2 C12_2 120.6(4) . . ?
C10_2 C11_2 H11_2 119.7 . . ?
C12_2 C11_2 H11_2 119.7 . . ?
C11_2 C12_2 C18_2 119.7(4) . . ?
C11_2 C12_2 C13_2 122.5(4) . . ?
C18_2 C12_2 C13_2 117.8(4) . . ?
C14_2 C13_2 C12_2 121.6(4) . . ?
C14_2 C13_2 H13_2 119.2 . . ?
C12_2 C13_2 H13_2 119.2 . . ?
C13_2 C14_2 C15_2 121.8(4) . . ?
C13_2 C14_2 H14_2 119.1 . . ?
C15_2 C14_2 H14_2 119.1 . . ?
C16_2 C15_2 C17_2 120.5(4) . . ?
C16_2 C15_2 C14_2 121.9(4) . . ?
C17_2 C15_2 C14_2 117.6(4) . . ?
C15_2 C16_2 C3_2 120.9(4) . . ?
C15_2 C16_2 H16_2 119.5 . . ?
C3_2 C16_2 H16_2 119.5 . . ?
C18_2 C17_2 C5_2 121.6(4) . . ?
C18_2 C17_2 C15_2 120.1(4) . . ?
C5_2 C17_2 C15_2 118.3(4) . . ?
C17_2 C18_2 C12_2 121.2(4) . . ?
C17_2 C18_2 C8_2 119.9(4) . . ?
C12_2 C18_2 C8_2 119.0(4) . . ?
C2_2 B1_2 C1_2 56.7(3) . . ?
C2_2 B1_2 B5_2 103.8(4) . . ?
C1_2 B1_2 B5_2 104.4(4) . . ?
C2_2 B1_2 B7_2 58.5(3) . . ?
C1_2 B1_2 B7_2 104.8(4) . . ?
B5_2 B1_2 B7_2 60.1(3) . . ?
C2_2 B1_2 B4_2 102.5(4) . . ?
C1_2 B1_2 B4_2 57.4(3) . . ?
B5_2 B1_2 B4_2 60.3(3) . . ?
B7_2 B1_2 B4_2 107.7(4) . . ?
C2_2 B1_2 H1_2 125.7 . . ?
C1_2 B1_2 H1_2 124.9 . . ?
B5_2 B1_2 H1_2 122.9 . . ?
B7_2 B1_2 H1_2 121.8 . . ?
B4_2 B1_2 H1_2 123.1 . . ?
C2_2 B2_2 C1_2 57.1(3) . . ?
C2_2 B2_2 B9_2 58.3(3) . . ?
C1_2 B2_2 B9_2 105.0(4) . . ?
C2_2 B2_2 B3_2 103.6(4) . . ?
C1_2 B2_2 B3_2 58.3(3) . . ?
B9_2 B2_2 B3_2 107.9(4) . . ?
C2_2 B2_2 B10_2 103.9(4) . . ?
C1_2 B2_2 B10_2 104.8(4) . . ?
B9_2 B2_2 B10_2 60.1(3) . . ?
B3_2 B2_2 B10_2 60.0(3) . . ?
C2_2 B2_2 H2A_2 125.3 . . ?
C1_2 B2_2 H2A_2 124.3 . . ?
B9_2 B2_2 H2A_2 121.9 . . ?
B3_2 B2_2 H2A_2 122.6 . . ?
B10_2 B2_2 H2A_2 123.1 . . ?
C1_2 B3_2 B2_2 59.9(3) . . ?
C1_2 B3_2 B10_2 106.1(4) . . ?
B2_2 B3_2 B10_2 60.2(3) . . ?
C1_2 B3_2 B6_2 105.7(4) . . ?
B2_2 B3_2 B6_2 108.5(4) . . ?
B10_2 B3_2 B6_2 60.0(3) . . ?
C1_2 B3_2 B4_2 58.6(3) . . ?
B2_2 B3_2 B4_2 108.7(4) . . ?
B10_2 B3_2 B4_2 108.4(4) . . ?
B6_2 B3_2 B4_2 60.4(3) . . ?
C1_2 B3_2 H3_2 123.8 . . ?
B2_2 B3_2 H3_2 120.9 . . ?
B10_2 B3_2 H3_2 122.0 . . ?
B6_2 B3_2 H3_2 122.0 . . ?
B4_2 B3_2 H3_2 121.4 . . ?
C1_2 B4_2 B3_2 58.5(3) . . ?
C1_2 B4_2 B6_2 105.1(4) . . ?
B3_2 B4_2 B6_2 59.7(3) . . ?
C1_2 B4_2 B5_2 104.9(4) . . ?
B3_2 B4_2 B5_2 107.9(4) . . ?
B6_2 B4_2 B5_2 60.8(3) . . ?
C1_2 B4_2 B1_2 59.7(3) . . ?
B3_2 B4_2 B1_2 108.0(4) . . ?
B6_2 B4_2 B1_2 107.8(4) . . ?
B5_2 B4_2 B1_2 58.6(3) . . ?
C1_2 B4_2 H4A_2 124.2 . . ?
B3_2 B4_2 H4A_2 121.7 . . ?
B6_2 B4_2 H4A_2 122.1 . . ?
B5_2 B4_2 H4A_2 122.6 . . ?
B1_2 B4_2 H4A_2 121.7 . . ?
B1_2 B5_2 B7_2 60.2(3) . . ?
B1_2 B5_2 B8_2 108.5(4) . . ?
B7_2 B5_2 B8_2 59.8(3) . . ?
B1_2 B5_2 B4_2 61.1(3) . . ?
B7_2 B5_2 B4_2 108.4(4) . . ?
B8_2 B5_2 B4_2 107.6(4) . . ?
B1_2 B5_2 B6_2 108.6(4) . . ?
B7_2 B5_2 B6_2 107.6(4) . . ?
B8_2 B5_2 B6_2 59.7(3) . . ?
B4_2 B5_2 B6_2 59.5(3) . . ?
B1_2 B5_2 H5_2 120.8 . . ?
B7_2 B5_2 H5_2 121.8 . . ?
B8_2 B5_2 H5_2 121.9 . . ?
B4_2 B5_2 H5_2 121.6 . . ?
B6_2 B5_2 H5_2 122.0 . . ?
B10_2 B6_2 B3_2 59.9(3) . . ?
B10_2 B6_2 B4_2 108.0(4) . . ?
B3_2 B6_2 B4_2 60.0(3) . . ?
B10_2 B6_2 B8_2 60.2(3) . . ?
B3_2 B6_2 B8_2 107.6(4) . . ?
B4_2 B6_2 B8_2 107.3(4) . . ?
B10_2 B6_2 B5_2 107.4(4) . . ?
B3_2 B6_2 B5_2 107.2(4) . . ?
B4_2 B6_2 B5_2 59.7(3) . . ?
B8_2 B6_2 B5_2 59.2(3) . . ?
B10_2 B6_2 H6A_2 121.7 . . ?
B3_2 B6_2 H6A_2 122.0 . . ?
B4_2 B6_2 H6A_2 121.8 . . ?
B8_2 B6_2 H6A_2 122.1 . . ?
B5_2 B6_2 H6A_2 122.5 . . ?
C2_2 B7_2 B5_2 103.8(4) . . ?
C2_2 B7_2 B1_2 58.8(3) . . ?
B5_2 B7_2 B1_2 59.7(3) . . ?
C2_2 B7_2 B8_2 104.0(4) . . ?
B5_2 B7_2 B8_2 60.4(3) . . ?
B1_2 B7_2 B8_2 108.5(4) . . ?
C2_2 B7_2 B9_2 58.1(3) . . ?
B5_2 B7_2 B9_2 108.3(4) . . ?
B1_2 B7_2 B9_2 108.4(4) . . ?
B8_2 B7_2 B9_2 60.3(4) . . ?
C2_2 B7_2 H7A_2 125.6 . . ?
B5_2 B7_2 H7A_2 122.6 . . ?
B1_2 B7_2 H7A_2 121.1 . . ?
B8_2 B7_2 H7A_2 122.1 . . ?
B9_2 B7_2 H7A_2 121.3 . . ?
B7_2 B8_2 B5_2 59.8(3) . . ?
B7_2 B8_2 B9_2 60.1(4) . . ?
B5_2 B8_2 B9_2 107.6(4) . . ?
B7_2 B8_2 B10_2 108.0(4) . . ?
B5_2 B8_2 B10_2 108.2(4) . . ?
B9_2 B8_2 B10_2 59.6(4) . . ?
B7_2 B8_2 B6_2 108.6(4) . . ?
B5_2 B8_2 B6_2 61.1(3) . . ?
B9_2 B8_2 B6_2 107.3(4) . . ?
B10_2 B8_2 B6_2 59.4(3) . . ?
B7_2 B8_2 H8_2 121.5 . . ?
B5_2 B8_2 H8_2 121.4 . . ?
B9_2 B8_2 H8_2 122.3 . . ?
B10_2 B8_2 H8_2 122.0 . . ?
B6_2 B8_2 H8_2 121.5 . . ?
C2_2 B9_2 B2_2 58.9(3) . . ?
C2_2 B9_2 B10_2 104.5(4) . . ?
B2_2 B9_2 B10_2 60.3(3) . . ?
C2_2 B9_2 B7_2 58.6(3) . . ?
B2_2 B9_2 B7_2 108.9(4) . . ?
B10_2 B9_2 B7_2 108.3(4) . . ?
C2_2 B9_2 B8_2 103.9(4) . . ?
B2_2 B9_2 B8_2 108.6(4) . . ?
B10_2 B9_2 B8_2 60.4(3) . . ?
B7_2 B9_2 B8_2 59.6(3) . . ?
C2_2 B9_2 H9A_2 125.3 . . ?
B2_2 B9_2 H9A_2 120.7 . . ?
B10_2 B9_2 H9A_2 122.2 . . ?
B7_2 B9_2 H9A_2 121.2 . . ?
B8_2 B9_2 H9A_2 122.5 . . ?
B3_2 B10_2 B9_2 107.4(4) . . ?
B3_2 B10_2 B6_2 60.1(3) . . ?
B9_2 B10_2 B6_2 108.4(4) . . ?
B3_2 B10_2 B2_2 59.8(3) . . ?
B9_2 B10_2 B2_2 59.6(3) . . ?
B6_2 B10_2 B2_2 108.3(4) . . ?
B3_2 B10_2 B8_2 107.9(4) . . ?
B9_2 B10_2 B8_2 60.1(3) . . ?
B6_2 B10_2 B8_2 60.3(3) . . ?
B2_2 B10_2 B8_2 107.9(4) . . ?
B3_2 B10_2 H10A_2 122.1 . . ?
B9_2 B10_2 H10A_2 121.9 . . ?
B6_2 B10_2 H10A_2 121.2 . . ?
B2_2 B10_2 H10A_2 121.8 . . ?
B8_2 B10_2 H10A_2 121.6 . . ?
C3_3 C1_3 C2_3 117.7(3) . . ?
C3_3 C1_3 B1_3 122.8(4) . . ?
C2_3 C1_3 B1_3 109.7(3) . . ?
C3_3 C1_3 B2_3 121.8(4) . . ?
C2_3 C1_3 B2_3 110.6(3) . . ?
B1_3 C1_3 B2_3 62.1(3) . . ?
C3_3 C1_3 B3_3 116.5(3) . . ?
C2_3 C1_3 B3_3 60.9(3) . . ?
B1_3 C1_3 B3_3 113.5(3) . . ?
B2_3 C1_3 B3_3 62.8(3) . . ?
C3_3 C1_3 B10_3 117.3(3) . . ?
C2_3 C1_3 B10_3 60.7(3) . . ?
B1_3 C1_3 B10_3 62.0(3) . . ?
B2_3 C1_3 B10_3 113.5(3) . . ?
B3_3 C1_3 B10_3 113.3(4) . . ?
C1_3 C2_3 B5_3 111.7(4) . . ?
C1_3 C2_3 B10_3 62.4(3) . . ?
B5_3 C2_3 B10_3 114.8(3) . . ?
C1_3 C2_3 B4_3 112.7(4) . . ?
B5_3 C2_3 B4_3 63.2(3) . . ?
B10_3 C2_3 B4_3 62.6(3) . . ?
C1_3 C2_3 B3_3 62.1(3) . . ?
B5_3 C2_3 B3_3 62.0(3) . . ?
B10_3 C2_3 B3_3 115.6(4) . . ?
B4_3 C2_3 B3_3 115.1(4) . . ?
C1_3 C2_3 H2_3 119.9 . . ?
B5_3 C2_3 H2_3 118.7 . . ?
B10_3 C2_3 H2_3 117.0 . . ?
B4_3 C2_3 H2_3 117.9 . . ?
B3_3 C2_3 H2_3 117.2 . . ?
C16_3 C3_3 C4_3 119.8(4) . . ?
C16_3 C3_3 C1_3 118.8(4) . . ?
C4_3 C3_3 C1_3 121.3(4) . . ?
C5_3 C4_3 C3_3 120.9(4) . . ?
C5_3 C4_3 H4_3 119.6 . . ?
C3_3 C4_3 H4_3 119.6 . . ?
C4_3 C5_3 C17_3 119.6(4) . . ?
C4_3 C5_3 C6_3 122.1(4) . . ?
C17_3 C5_3 C6_3 118.4(4) . . ?
C7_3 C6_3 C5_3 121.8(4) . . ?
C7_3 C6_3 H6_3 119.1 . . ?
C5_3 C6_3 H6_3 119.1 . . ?
C6_3 C7_3 C8_3 120.6(4) . . ?
C6_3 C7_3 H7_3 119.7 . . ?
C8_3 C7_3 H7_3 119.7 . . ?
C9_3 C8_3 C18_3 119.7(4) . . ?
C9_3 C8_3 C7_3 121.5(4) . . ?
C18_3 C8_3 C7_3 118.8(4) . . ?
C10_3 C9_3 C8_3 120.1(4) . . ?
C10_3 C9_3 H9_3 119.9 . . ?
C8_3 C9_3 H9_3 119.9 . . ?
C11_3 C10_3 C9_3 120.4(4) . . ?
C11_3 C10_3 H10_3 119.8 . . ?
C9_3 C10_3 H10_3 119.8 . . ?
C10_3 C11_3 C12_3 121.3(4) . . ?
C10_3 C11_3 H11_3 119.3 . . ?
C12_3 C11_3 H11_3 119.3 . . ?
C11_3 C12_3 C18_3 119.0(4) . . ?
C11_3 C12_3 C13_3 123.1(4) . . ?
C18_3 C12_3 C13_3 117.9(4) . . ?
C14_3 C13_3 C12_3 121.0(4) . . ?
C14_3 C13_3 H13_3 119.5 . . ?
C12_3 C13_3 H13_3 119.5 . . ?
C13_3 C14_3 C15_3 122.0(4) . . ?
C13_3 C14_3 H14_3 119.0 . . ?
C15_3 C14_3 H14_3 119.0 . . ?
C16_3 C15_3 C14_3 122.6(4) . . ?
C16_3 C15_3 C17_3 118.8(4) . . ?
C14_3 C15_3 C17_3 118.6(4) . . ?
C3_3 C16_3 C15_3 121.3(4) . . ?
C3_3 C16_3 H16_3 119.4 . . ?
C15_3 C16_3 H16_3 119.4 . . ?
C18_3 C17_3 C5_3 120.7(4) . . ?
C18_3 C17_3 C15_3 119.7(4) . . ?
C5_3 C17_3 C15_3 119.6(4) . . ?
C17_3 C18_3 C8_3 119.7(4) . . ?
C17_3 C18_3 C12_3 120.7(4) . . ?
C8_3 C18_3 C12_3 119.5(4) . . ?
C1_3 B1_3 B2_3 59.0(3) . . ?
C1_3 B1_3 B8_3 105.2(4) . . ?
B2_3 B1_3 B8_3 60.1(3) . . ?
C1_3 B1_3 B10_3 59.6(3) . . ?
B2_3 B1_3 B10_3 109.0(4) . . ?
B8_3 B1_3 B10_3 108.2(4) . . ?
C1_3 B1_3 B9_3 105.4(4) . . ?
B2_3 B1_3 B9_3 108.7(4) . . ?
B8_3 B1_3 B9_3 60.4(3) . . ?
B10_3 B1_3 B9_3 59.5(3) . . ?
C1_3 B1_3 H1_3 124.2 . . ?
B2_3 B1_3 H1_3 121.0 . . ?
B8_3 B1_3 H1_3 122.2 . . ?
B10_3 B1_3 H1_3 121.2 . . ?
B9_3 B1_3 H1_3 122.2 . . ?
C1_3 B2_3 B1_3 58.9(3) . . ?
C1_3 B2_3 B8_3 105.1(4) . . ?
B1_3 B2_3 B8_3 60.0(3) . . ?
C1_3 B2_3 B6_3 105.0(4) . . ?
B1_3 B2_3 B6_3 107.9(4) . . ?
B8_3 B2_3 B6_3 59.9(3) . . ?
C1_3 B2_3 B3_3 59.0(3) . . ?
B1_3 B2_3 B3_3 107.8(4) . . ?
B8_3 B2_3 B3_3 107.1(4) . . ?
B6_3 B2_3 B3_3 59.3(3) . . ?
C1_3 B2_3 H2A_3 124.2 . . ?
B1_3 B2_3 H2A_3 121.5 . . ?
B8_3 B2_3 H2A_3 122.5 . . ?
B6_3 B2_3 H2A_3 122.5 . . ?
B3_3 B2_3 H2A_3 122.0 . . ?
C2_3 B3_3 C1_3 56.9(3) . . ?
C2_3 B3_3 B5_3 58.8(3) . . ?
C1_3 B3_3 B5_3 105.0(4) . . ?
C2_3 B3_3 B6_3 104.8(4) . . ?
C1_3 B3_3 B6_3 105.1(4) . . ?
B5_3 B3_3 B6_3 60.2(3) . . ?
C2_3 B3_3 B2_3 103.7(4) . . ?
C1_3 B3_3 B2_3 58.2(3) . . ?
B5_3 B3_3 B2_3 107.9(4) . . ?
B6_3 B3_3 B2_3 60.3(3) . . ?
C2_3 B3_3 H3_3 124.9 . . ?
C1_3 B3_3 H3_3 124.5 . . ?
B5_3 B3_3 H3_3 121.9 . . ?
B6_3 B3_3 H3_3 122.5 . . ?
B2_3 B3_3 H3_3 122.6 . . ?
C2_3 B4_3 B9_3 104.1(4) . . ?
C2_3 B4_3 B10_3 58.7(3) . . ?
B9_3 B4_3 B10_3 59.8(3) . . ?
C2_3 B4_3 B7_3 103.8(4) . . ?
B9_3 B4_3 B7_3 59.7(3) . . ?
B10_3 B4_3 B7_3 107.5(4) . . ?
C2_3 B4_3 B5_3 58.4(3) . . ?
B9_3 B4_3 B5_3 107.3(4) . . ?
B10_3 B4_3 B5_3 107.6(4) . . ?
B7_3 B4_3 B5_3 59.5(3) . . ?
C2_3 B4_3 H4A_3 125.2 . . ?
B9_3 B4_3 H4A_3 122.7 . . ?
B10_3 B4_3 H4A_3 121.6 . . ?
B7_3 B4_3 H4A_3 122.9 . . ?
B5_3 B4_3 H4A_3 121.9 . . ?
C2_3 B5_3 B3_3 59.2(3) . . ?
C2_3 B5_3 B7_3 104.4(4) . . ?
B3_3 B5_3 B7_3 108.7(4) . . ?
C2_3 B5_3 B6_3 105.2(4) . . ?
B3_3 B5_3 B6_3 60.3(3) . . ?
B7_3 B5_3 B6_3 60.6(3) . . ?
C2_3 B5_3 B4_3 58.5(3) . . ?
B3_3 B5_3 B4_3 108.8(4) . . ?
B7_3 B5_3 B4_3 60.0(3) . . ?
B6_3 B5_3 B4_3 109.0(4) . . ?
C2_3 B5_3 H5_3 125.0 . . ?
B3_3 B5_3 H5_3 120.8 . . ?
B7_3 B5_3 H5_3 122.3 . . ?
B6_3 B5_3 H5_3 121.7 . . ?
B4_3 B5_3 H5_3 121.1 . . ?
B5_3 B6_3 B3_3 59.5(3) . . ?
B5_3 B6_3 B8_3 107.2(4) . . ?
B3_3 B6_3 B8_3 107.7(4) . . ?
B5_3 B6_3 B7_3 59.7(3) . . ?
B3_3 B6_3 B7_3 107.3(4) . . ?
B8_3 B6_3 B7_3 59.7(3) . . ?
B5_3 B6_3 B2_3 107.5(4) . . ?
B3_3 B6_3 B2_3 60.4(3) . . ?
B8_3 B6_3 B2_3 59.4(3) . . ?
B7_3 B6_3 B2_3 107.1(4) . . ?
B5_3 B6_3 H6A_3 122.2 . . ?
B3_3 B6_3 H6A_3 121.8 . . ?
B8_3 B6_3 H6A_3 122.2 . . ?
B7_3 B6_3 H6A_3 122.3 . . ?
B2_3 B6_3 H6A_3 122.0 . . ?
B9_3 B7_3 B5_3 108.1(4) . . ?
B9_3 B7_3 B8_3 60.6(3) . . ?
B5_3 B7_3 B8_3 107.6(4) . . ?
B9_3 B7_3 B4_3 59.8(3) . . ?
B5_3 B7_3 B4_3 60.5(3) . . ?
B8_3 B7_3 B4_3 108.3(4) . . ?
B9_3 B7_3 B6_3 108.8(4) . . ?
B5_3 B7_3 B6_3 59.7(3) . . ?
B8_3 B7_3 B6_3 60.0(3) . . ?
B4_3 B7_3 B6_3 108.7(4) . . ?
B9_3 B7_3 H7A_3 121.4 . . ?
B5_3 B7_3 H7A_3 122.0 . . ?
B8_3 B7_3 H7A_3 121.7 . . ?
B4_3 B7_3 H7A_3 121.4 . . ?
B6_3 B7_3 H7A_3 121.4 . . ?
B1_3 B8_3 B2_3 59.9(3) . . ?
B1_3 B8_3 B7_3 107.8(4) . . ?
B2_3 B8_3 B7_3 108.7(4) . . ?
B1_3 B8_3 B6_3 108.4(4) . . ?
B2_3 B8_3 B6_3 60.7(3) . . ?
B7_3 B8_3 B6_3 60.3(3) . . ?
B1_3 B8_3 B9_3 60.1(3) . . ?
B2_3 B8_3 B9_3 108.3(4) . . ?
B7_3 B8_3 B9_3 59.5(3) . . ?
B6_3 B8_3 B9_3 108.2(4) . . ?
B1_3 B8_3 H8_3 121.8 . . ?
B2_3 B8_3 H8_3 121.2 . . ?
B7_3 B8_3 H8_3 121.7 . . ?
B6_3 B8_3 H8_3 121.2 . . ?
B9_3 B8_3 H8_3 121.8 . . ?
B10_3 B9_3 B7_3 108.4(4) . . ?
B10_3 B9_3 B4_3 60.2(3) . . ?
B7_3 B9_3 B4_3 60.4(3) . . ?
B10_3 B9_3 B1_3 60.0(3) . . ?
B7_3 B9_3 B1_3 107.5(4) . . ?
B4_3 B9_3 B1_3 108.1(3) . . ?
B10_3 B9_3 B8_3 107.8(4) . . ?
B7_3 B9_3 B8_3 59.9(3) . . ?
B4_3 B9_3 B8_3 108.3(4) . . ?
B1_3 B9_3 B8_3 59.5(3) . . ?
B10_3 B9_3 H9A_3 121.5 . . ?
B7_3 B9_3 H9A_3 121.6 . . ?
B4_3 B9_3 H9A_3 121.3 . . ?
B1_3 B9_3 H9A_3 122.1 . . ?
B8_3 B9_3 H9A_3 121.9 . . ?
C2_3 B10_3 C1_3 56.9(3) . . ?
C2_3 B10_3 B9_3 104.3(4) . . ?
C1_3 B10_3 B9_3 105.1(4) . . ?
C2_3 B10_3 B4_3 58.7(3) . . ?
C1_3 B10_3 B4_3 105.2(4) . . ?
B9_3 B10_3 B4_3 60.0(3) . . ?
C2_3 B10_3 B1_3 103.8(4) . . ?
C1_3 B10_3 B1_3 58.4(3) . . ?
B9_3 B10_3 B1_3 60.4(3) . . ?
B4_3 B10_3 B1_3 108.2(4) . . ?
C2_3 B10_3 H10A_3 125.2 . . ?
C1_3 B10_3 H10A_3 124.3 . . ?
B9_3 B10_3 H10A_3 122.8 . . ?
B4_3 B10_3 H10A_3 121.8 . . ?
B1_3 B10_3 H10A_3 122.3 . . ?
C3_4 C1_4 C2_4 117.1(3) . . ?
C3_4 C1_4 B2_4 123.4(4) . . ?
C2_4 C1_4 B2_4 109.5(3) . . ?
C3_4 C1_4 B3_4 123.2(4) . . ?
C2_4 C1_4 B3_4 109.2(3) . . ?
B2_4 C1_4 B3_4 62.7(3) . . ?
C3_4 C1_4 B10_4 117.0(3) . . ?
C2_4 C1_4 B10_4 60.7(3) . . ?
B2_4 C1_4 B10_4 62.0(3) . . ?
B3_4 C1_4 B10_4 113.3(3) . . ?
C3_4 C1_4 B1_4 116.1(3) . . ?
C2_4 C1_4 B1_4 60.5(3) . . ?
B2_4 C1_4 B1_4 113.8(3) . . ?
B3_4 C1_4 B1_4 62.1(3) . . ?
B10_4 C1_4 B1_4 113.2(3) . . ?
C1_4 C2_4 B8_4 113.5(3) . . ?
C1_4 C2_4 B9_4 112.8(4) . . ?
B8_4 C2_4 B9_4 63.1(3) . . ?
C1_4 C2_4 B1_4 62.5(3) . . ?
B8_4 C2_4 B1_4 63.3(3) . . ?
B9_4 C2_4 B1_4 115.7(3) . . ?
C1_4 C2_4 B10_4 62.3(3) . . ?
B8_4 C2_4 B10_4 115.6(3) . . ?
B9_4 C2_4 B10_4 62.7(3) . . ?
B1_4 C2_4 B10_4 116.1(4) . . ?
C1_4 C2_4 H2_4 119.5 . . ?
B8_4 C2_4 H2_4 117.5 . . ?
B9_4 C2_4 H2_4 118.0 . . ?
B1_4 C2_4 H2_4 116.5 . . ?
B10_4 C2_4 H2_4 116.9 . . ?
C4_4 C3_4 C16_4 119.0(4) . . ?
C4_4 C3_4 C1_4 120.3(4) . . ?
C16_4 C3_4 C1_4 120.7(4) . . ?
C5_4 C4_4 C3_4 121.7(4) . . ?
C5_4 C4_4 H4_4 119.2 . . ?
C3_4 C4_4 H4_4 119.2 . . ?
C4_4 C5_4 C17_4 119.2(4) . . ?
C4_4 C5_4 C6_4 121.9(4) . . ?
C17_4 C5_4 C6_4 118.9(4) . . ?
C7_4 C6_4 C5_4 121.8(4) . . ?
C7_4 C6_4 H6_4 119.1 . . ?
C5_4 C6_4 H6_4 119.1 . . ?
C6_4 C7_4 C8_4 120.2(4) . . ?
C6_4 C7_4 H7_4 119.9 . . ?
C8_4 C7_4 H7_4 119.9 . . ?
C9_4 C8_4 C18_4 118.9(4) . . ?
C9_4 C8_4 C7_4 122.6(4) . . ?
C18_4 C8_4 C7_4 118.4(4) . . ?
C10_4 C9_4 C8_4 121.4(4) . . ?
C10_4 C9_4 H9_4 119.3 . . ?
C8_4 C9_4 H9_4 119.3 . . ?
C11_4 C10_4 C9_4 120.2(4) . . ?
C11_4 C10_4 H10_4 119.9 . . ?
C9_4 C10_4 H10_4 119.9 . . ?
C10_4 C11_4 C12_4 121.4(4) . . ?
C10_4 C11_4 H11_4 119.3 . . ?
C12_4 C11_4 H11_4 119.3 . . ?
C11_4 C12_4 C13_4 122.7(4) . . ?
C11_4 C12_4 C18_4 118.7(4) . . ?
C13_4 C12_4 C18_4 118.6(4) . . ?
C14_4 C13_4 C12_4 122.1(4) . . ?
C14_4 C13_4 H13_4 118.9 . . ?
C12_4 C13_4 H13_4 118.9 . . ?
C13_4 C14_4 C15_4 120.1(4) . . ?
C13_4 C14_4 H14_4 120.0 . . ?
C15_4 C14_4 H14_4 120.0 . . ?
C16_4 C15_4 C17_4 119.0(4) . . ?
C16_4 C15_4 C14_4 121.9(4) . . ?
C17_4 C15_4 C14_4 119.1(4) . . ?
C15_4 C16_4 C3_4 121.1(4) . . ?
C15_4 C16_4 H16_4 119.5 . . ?
C3_4 C16_4 H16_4 119.5 . . ?
C15_4 C17_4 C5_4 120.1(4) . . ?
C15_4 C17_4 C18_4 120.4(4) . . ?
C5_4 C17_4 C18_4 119.5(4) . . ?
C17_4 C18_4 C8_4 121.1(4) . . ?
C17_4 C18_4 C12_4 119.6(4) . . ?
C8_4 C18_4 C12_4 119.3(4) . . ?
C2_4 B1_4 C1_4 57.0(3) . . ?
C2_4 B1_4 B6_4 104.1(3) . . ?
C1_4 B1_4 B6_4 105.0(3) . . ?
C2_4 B1_4 B3_4 103.3(3) . . ?
C1_4 B1_4 B3_4 58.1(3) . . ?
B6_4 B1_4 B3_4 60.1(3) . . ?
C2_4 B1_4 B8_4 58.0(3) . . ?
C1_4 B1_4 B8_4 104.8(3) . . ?
B6_4 B1_4 B8_4 60.5(3) . . ?
B3_4 B1_4 B8_4 107.9(4) . . ?
C2_4 B1_4 H1_4 125.6 . . ?
C1_4 B1_4 H1_4 124.5 . . ?
B6_4 B1_4 H1_4 122.7 . . ?
B3_4 B1_4 H1_4 122.7 . . ?
B8_4 B1_4 H1_4 122.0 . . ?
C1_4 B2_4 B10_4 59.8(3) . . ?
C1_4 B2_4 B3_4 58.8(3) . . ?
B10_4 B2_4 B3_4 108.4(4) . . ?
C1_4 B2_4 B4_4 104.9(4) . . ?
B10_4 B2_4 B4_4 107.3(4) . . ?
B3_4 B2_4 B4_4 59.8(3) . . ?
C1_4 B2_4 B5_4 105.6(4) . . ?
B10_4 B2_4 B5_4 59.3(3) . . ?
B3_4 B2_4 B5_4 108.1(4) . . ?
B4_4 B2_4 B5_4 60.0(3) . . ?
C1_4 B2_4 H2A_4 123.9 . . ?
B10_4 B2_4 H2A_4 121.5 . . ?
B3_4 B2_4 H2A_4 121.4 . . ?
B4_4 B2_4 H2A_4 122.8 . . ?
B5_4 B2_4 H2A_4 122.3 . . ?
C1_4 B3_4 B6_4 105.8(4) . . ?
C1_4 B3_4 B2_4 58.5(3) . . ?
B6_4 B3_4 B2_4 108.8(4) . . ?
C1_4 B3_4 B4_4 105.3(3) . . ?
B6_4 B3_4 B4_4 60.2(3) . . ?
B2_4 B3_4 B4_4 60.5(3) . . ?
C1_4 B3_4 B1_4 59.8(3) . . ?
B6_4 B3_4 B1_4 59.5(3) . . ?
B2_4 B3_4 B1_4 108.6(4) . . ?
B4_4 B3_4 B1_4 107.8(4) . . ?
C1_4 B3_4 H3_4 124.0 . . ?
B6_4 B3_4 H3_4 122.0 . . ?
B2_4 B3_4 H3_4 121.1 . . ?
B4_4 B3_4 H3_4 122.3 . . ?
B1_4 B3_4 H3_4 121.4 . . ?
B7_4 B4_4 B3_4 107.9(4) . . ?
B7_4 B4_4 B6_4 60.0(3) . . ?
B3_4 B4_4 B6_4 59.9(3) . . ?
B7_4 B4_4 B2_4 108.4(4) . . ?
B3_4 B4_4 B2_4 59.8(3) . . ?
B6_4 B4_4 B2_4 108.0(3) . . ?
B7_4 B4_4 B5_4 60.9(3) . . ?
B3_4 B4_4 B5_4 108.1(3) . . ?
B6_4 B4_4 B5_4 108.9(4) . . ?
B2_4 B4_4 B5_4 60.0(3) . . ?
B7_4 B4_4 H4A_4 121.4 . . ?
B3_4 B4_4 H4A_4 122.0 . . ?
B6_4 B4_4 H4A_4 121.5 . . ?
B2_4 B4_4 H4A_4 121.8 . . ?
B5_4 B4_4 H4A_4 121.1 . . ?
B10_4 B5_4 B9_4 60.2(3) . . ?
B10_4 B5_4 B4_4 107.8(4) . . ?
B9_4 B5_4 B4_4 106.9(4) . . ?
B10_4 B5_4 B2_4 59.9(3) . . ?
B9_4 B5_4 B2_4 107.5(4) . . ?
B4_4 B5_4 B2_4 60.0(3) . . ?
B10_4 B5_4 B7_4 107.5(4) . . ?
B9_4 B5_4 B7_4 59.4(3) . . ?
B4_4 B5_4 B7_4 59.1(3) . . ?
B2_4 B5_4 B7_4 107.0(4) . . ?
B10_4 B5_4 H5_4 121.6 . . ?
B9_4 B5_4 H5_4 122.1 . . ?
B4_4 B5_4 H5_4 122.3 . . ?
B2_4 B5_4 H5_4 122.0 . . ?
B7_4 B5_4 H5_4 122.5 . . ?
B1_4 B6_4 B3_4 60.4(3) . . ?
B1_4 B6_4 B7_4 107.9(3) . . ?
B3_4 B6_4 B7_4 107.7(4) . . ?
B1_4 B6_4 B4_4 108.3(4) . . ?
B3_4 B6_4 B4_4 60.0(3) . . ?
B7_4 B6_4 B4_4 59.8(3) . . ?
B1_4 B6_4 B8_4 60.3(3) . . ?
B3_4 B6_4 B8_4 108.0(3) . . ?
B7_4 B6_4 B8_4 59.2(3) . . ?
B4_4 B6_4 B8_4 107.1(4) . . ?
B1_4 B6_4 H6A_4 121.2 . . ?
B3_4 B6_4 H6A_4 121.6 . . ?
B7_4 B6_4 H6A_4 122.1 . . ?
B4_4 B6_4 H6A_4 122.0 . . ?
B8_4 B6_4 H6A_4 122.2 . . ?
B8_4 B7_4 B4_4 108.7(4) . . ?
B8_4 B7_4 B9_4 60.2(3) . . ?
B4_4 B7_4 B9_4 107.5(4) . . ?
B8_4 B7_4 B6_4 60.7(3) . . ?
B4_4 B7_4 B6_4 60.2(3) . . ?
B9_4 B7_4 B6_4 108.5(3) . . ?
B8_4 B7_4 B5_4 108.1(3) . . ?
B4_4 B7_4 B5_4 60.0(3) . . ?
B9_4 B7_4 B5_4 59.4(3) . . ?
B6_4 B7_4 B5_4 108.4(4) . . ?
B8_4 B7_4 H7A_4 121.2 . . ?
B4_4 B7_4 H7A_4 121.7 . . ?
B9_4 B7_4 H7A_4 122.0 . . ?
B6_4 B7_4 H7A_4 121.2 . . ?
B5_4 B7_4 H7A_4 121.9 . . ?
C2_4 B8_4 B7_4 104.2(4) . . ?
C2_4 B8_4 B9_4 58.5(3) . . ?
B7_4 B8_4 B9_4 60.2(3) . . ?
C2_4 B8_4 B1_4 58.8(3) . . ?
B7_4 B8_4 B1_4 107.7(4) . . ?
B9_4 B8_4 B1_4 108.2(4) . . ?
C2_4 B8_4 B6_4 103.6(4) . . ?
B7_4 B8_4 B6_4 60.1(3) . . ?
B9_4 B8_4 B6_4 108.0(4) . . ?
B1_4 B8_4 B6_4 59.2(3) . . ?
C2_4 B8_4 H8_4 125.3 . . ?
B7_4 B8_4 H8_4 122.4 . . ?
B9_4 B8_4 H8_4 121.2 . . ?
B1_4 B8_4 H8_4 121.6 . . ?
B6_4 B8_4 H8_4 122.9 . . ?
C2_4 B9_4 B5_4 104.5(4) . . ?
C2_4 B9_4 B10_4 59.1(3) . . ?
B5_4 B9_4 B10_4 59.6(3) . . ?
C2_4 B9_4 B7_4 103.6(4) . . ?
B5_4 B9_4 B7_4 61.2(3) . . ?
B10_4 B9_4 B7_4 108.5(4) . . ?
C2_4 B9_4 B8_4 58.4(3) . . ?
B5_4 B9_4 B8_4 109.1(4) . . ?
B10_4 B9_4 B8_4 108.8(4) . . ?
B7_4 B9_4 B8_4 59.5(3) . . ?
C2_4 B9_4 H9A_4 125.4 . . ?
B5_4 B9_4 H9A_4 121.8 . . ?
B10_4 B9_4 H9A_4 121.1 . . ?
B7_4 B9_4 H9A_4 122.5 . . ?
B8_4 B9_4 H9A_4 121.1 . . ?
C2_4 B10_4 C1_4 57.0(3) . . ?
C2_4 B10_4 B5_4 104.2(3) . . ?
C1_4 B10_4 B5_4 105.4(3) . . ?
C2_4 B10_4 B9_4 58.2(3) . . ?
C1_4 B10_4 B9_4 105.0(4) . . ?
B5_4 B10_4 B9_4 60.2(3) . . ?
C2_4 B10_4 B2_4 103.5(3) . . ?
C1_4 B10_4 B2_4 58.1(3) . . ?
B5_4 B10_4 B2_4 60.8(3) . . ?
B9_4 B10_4 B2_4 108.3(3) . . ?
C2_4 B10_4 H10A_4 125.4 . . ?
C1_4 B10_4 H10A_4 124.3 . . ?
B5_4 B10_4 H10A_4 122.4 . . ?
B9_4 B10_4 H10A_4 122.0 . . ?
B2_4 B10_4 H10A_4 122.4 . . ?

loop_
_geom_torsion_atom_site_label_1
_geom_torsion_atom_site_label_2
_geom_torsion_atom_site_label_3
_geom_torsion_atom_site_label_4
_geom_torsion
_geom_torsion_site_symmetry_1
_geom_torsion_site_symmetry_2
_geom_torsion_site_symmetry_3
_geom_torsion_site_symmetry_4
_geom_torsion_publ_flag
C3_1 C1_1 C2_1 B6_1 -145.8(4) . . . . ?
B2_1 C1_1 C2_1 B6_1 1.8(5) . . . . ?
B4_1 C1_1 C2_1 B6_1 68.2(5) . . . . ?
B3_1 C1_1 C2_1 B6_1 -38.0(4) . . . . ?
B1_1 C1_1 C2_1 B6_1 107.8(4) . . . . ?
C3_1 C1_1 C2_1 B5_1 144.8(4) . . . . ?
B2_1 C1_1 C2_1 B5_1 -67.6(5) . . . . ?
B4_1 C1_1 C2_1 B5_1 -1.2(5) . . . . ?
B3_1 C1_1 C2_1 B5_1 -107.4(4) . . . . ?
B1_1 C1_1 C2_1 B5_1 38.5(4) . . . . ?
C3_1 C1_1 C2_1 B1_1 106.3(4) . . . . ?
B2_1 C1_1 C2_1 B1_1 -106.0(4) . . . . ?
B4_1 C1_1 C2_1 B1_1 -39.7(3) . . . . ?
B3_1 C1_1 C2_1 B1_1 -145.8(4) . . . . ?
C3_1 C1_1 C2_1 B3_1 -107.8(4) . . . . ?
B2_1 C1_1 C2_1 B3_1 39.8(4) . . . . ?
B4_1 C1_1 C2_1 B3_1 106.2(4) . . . . ?
B1_1 C1_1 C2_1 B3_1 145.8(4) . . . . ?
C2_1 C1_1 C3_1 C16_1 39.9(6) . . . . ?
B2_1 C1_1 C3_1 C16_1 -103.1(5) . . . . ?
B4_1 C1_1 C3_1 C16_1 -179.3(4) . . . . ?
B3_1 C1_1 C3_1 C16_1 -29.8(6) . . . . ?
B1_1 C1_1 C3_1 C16_1 108.9(5) . . . . ?
C2_1 C1_1 C3_1 C4_1 -138.3(4) . . . . ?
B2_1 C1_1 C3_1 C4_1 78.8(5) . . . . ?
B4_1 C1_1 C3_1 C4_1 2.5(6) . . . . ?
B3_1 C1_1 C3_1 C4_1 152.1(4) . . . . ?
B1_1 C1_1 C3_1 C4_1 -69.3(5) . . . . ?
C16_1 C3_1 C4_1 C5_1 0.5(6) . . . . ?
C1_1 C3_1 C4_1 C5_1 178.7(4) . . . . ?
C3_1 C4_1 C5_1 C17_1 0.2(6) . . . . ?
C3_1 C4_1 C5_1 C6_1 180.0(4) . . . . ?
C4_1 C5_1 C6_1 C7_1 -179.1(4) . . . . ?
C17_1 C5_1 C6_1 C7_1 0.6(7) . . . . ?
C5_1 C6_1 C7_1 C8_1 -0.3(7) . . . . ?
C6_1 C7_1 C8_1 C9_1 179.8(4) . . . . ?
C6_1 C7_1 C8_1 C18_1 -0.4(7) . . . . ?
C18_1 C8_1 C9_1 C10_1 0.8(7) . . . . ?
C7_1 C8_1 C9_1 C10_1 -179.4(4) . . . . ?
C8_1 C9_1 C10_1 C11_1 -2.0(7) . . . . ?
C9_1 C10_1 C11_1 C12_1 2.1(7) . . . . ?
C10_1 C11_1 C12_1 C18_1 -1.0(7) . . . . ?
C10_1 C11_1 C12_1 C13_1 178.4(4) . . . . ?
C11_1 C12_1 C13_1 C14_1 -178.9(4) . . . . ?
C18_1 C12_1 C13_1 C14_1 0.5(7) . . . . ?
C12_1 C13_1 C14_1 C15_1 -0.8(7) . . . . ?
C13_1 C14_1 C15_1 C16_1 -179.2(4) . . . . ?
C13_1 C14_1 C15_1 C17_1 0.5(6) . . . . ?
C4_1 C3_1 C16_1 C15_1 -1.3(6) . . . . ?
C1_1 C3_1 C16_1 C15_1 -179.4(4) . . . . ?
C14_1 C15_1 C16_1 C3_1 -179.1(4) . . . . ?
C17_1 C15_1 C16_1 C3_1 1.2(6) . . . . ?
C4_1 C5_1 C17_1 C18_1 179.5(4) . . . . ?
C6_1 C5_1 C17_1 C18_1 -0.2(6) . . . . ?
C4_1 C5_1 C17_1 C15_1 -0.3(6) . . . . ?
C6_1 C5_1 C17_1 C15_1 -180.0(4) . . . . ?
C16_1 C15_1 C17_1 C5_1 -0.5(6) . . . . ?
C14_1 C15_1 C17_1 C5_1 179.9(4) . . . . ?
C16_1 C15_1 C17_1 C18_1 179.8(4) . . . . ?
C14_1 C15_1 C17_1 C18_1 0.1(6) . . . . ?
C5_1 C17_1 C18_1 C8_1 -0.4(6) . . . . ?
C15_1 C17_1 C18_1 C8_1 179.3(4) . . . . ?
C5_1 C17_1 C18_1 C12_1 179.9(4) . . . . ?
C15_1 C17_1 C18_1 C12_1 -0.4(6) . . . . ?
C9_1 C8_1 C18_1 C17_1 -179.4(4) . . . . ?
C7_1 C8_1 C18_1 C17_1 0.8(6) . . . . ?
C9_1 C8_1 C18_1 C12_1 0.3(6) . . . . ?
C7_1 C8_1 C18_1 C12_1 -179.5(4) . . . . ?
C11_1 C12_1 C18_1 C17_1 179.5(4) . . . . ?
C13_1 C12_1 C18_1 C17_1 0.1(6) . . . . ?
C11_1 C12_1 C18_1 C8_1 -0.2(6) . . . . ?
C13_1 C12_1 C18_1 C8_1 -179.6(4) . . . . ?
B6_1 C2_1 B1_1 C1_1 -103.3(4) . . . . ?
B5_1 C2_1 B1_1 C1_1 -139.7(4) . . . . ?
B3_1 C2_1 B1_1 C1_1 -33.0(4) . . . . ?
C1_1 C2_1 B1_1 B9_1 99.5(4) . . . . ?
B6_1 C2_1 B1_1 B9_1 -3.8(5) . . . . ?
B5_1 C2_1 B1_1 B9_1 -40.1(4) . . . . ?
B3_1 C2_1 B1_1 B9_1 66.5(5) . . . . ?
C1_1 C2_1 B1_1 B4_1 37.1(3) . . . . ?
B6_1 C2_1 B1_1 B4_1 -66.2(5) . . . . ?
B5_1 C2_1 B1_1 B4_1 -102.6(4) . . . . ?
B3_1 C2_1 B1_1 B4_1 4.0(5) . . . . ?
C1_1 C2_1 B1_1 B5_1 139.7(4) . . . . ?
B6_1 C2_1 B1_1 B5_1 36.4(4) . . . . ?
B3_1 C2_1 B1_1 B5_1 106.6(4) . . . . ?
C3_1 C1_1 B1_1 C2_1 -107.7(4) . . . . ?
B2_1 C1_1 B1_1 C2_1 101.0(4) . . . . ?
B4_1 C1_1 B1_1 C2_1 136.8(4) . . . . ?
B3_1 C1_1 B1_1 C2_1 32.5(4) . . . . ?
C3_1 C1_1 B1_1 B9_1 155.5(4) . . . . ?
C2_1 C1_1 B1_1 B9_1 -96.8(4) . . . . ?
B2_1 C1_1 B1_1 B9_1 4.2(5) . . . . ?
B4_1 C1_1 B1_1 B9_1 40.0(3) . . . . ?
B3_1 C1_1 B1_1 B9_1 -64.3(5) . . . . ?
C3_1 C1_1 B1_1 B4_1 115.5(4) . . . . ?
C2_1 C1_1 B1_1 B4_1 -136.8(4) . . . . ?
B2_1 C1_1 B1_1 B4_1 -35.8(3) . . . . ?
B3_1 C1_1 B1_1 B4_1 -104.4(4) . . . . ?
C3_1 C1_1 B1_1 B5_1 -142.4(4) . . . . ?
C2_1 C1_1 B1_1 B5_1 -34.7(3) . . . . ?
B2_1 C1_1 B1_1 B5_1 66.3(4) . . . . ?
B4_1 C1_1 B1_1 B5_1 102.1(4) . . . . ?
B3_1 C1_1 B1_1 B5_1 -2.2(5) . . . . ?
C3_1 C1_1 B2_1 B10_1 -153.1(4) . . . . ?
C2_1 C1_1 B2_1 B10_1 61.8(4) . . . . ?
B4_1 C1_1 B2_1 B10_1 -40.0(3) . . . . ?
B3_1 C1_1 B2_1 B10_1 101.1(4) . . . . ?
B1_1 C1_1 B2_1 B10_1 -4.3(4) . . . . ?
C3_1 C1_1 B2_1 B4_1 -113.2(4) . . . . ?
C2_1 C1_1 B2_1 B4_1 101.8(4) . . . . ?
B3_1 C1_1 B2_1 B4_1 141.1(4) . . . . ?
B1_1 C1_1 B2_1 B4_1 35.7(3) . . . . ?
C3_1 C1_1 B2_1 B3_1 105.7(4) . . . . ?
C2_1 C1_1 B2_1 B3_1 -39.3(4) . . . . ?
B4_1 C1_1 B2_1 B3_1 -141.1(4) . . . . ?
B1_1 C1_1 B2_1 B3_1 -105.4(4) . . . . ?
C3_1 C1_1 B2_1 B7_1 144.4(4) . . . . ?
C2_1 C1_1 B2_1 B7_1 -0.6(5) . . . . ?
B4_1 C1_1 B2_1 B7_1 -102.4(4) . . . . ?
B3_1 C1_1 B2_1 B7_1 38.7(3) . . . . ?
B1_1 C1_1 B2_1 B7_1 -66.7(4) . . . . ?
B6_1 C2_1 B3_1 C1_1 140.3(4) . . . . ?
B5_1 C2_1 B3_1 C1_1 103.1(4) . . . . ?
B1_1 C2_1 B3_1 C1_1 33.1(4) . . . . ?
C1_1 C2_1 B3_1 B7_1 -99.7(4) . . . . ?
B6_1 C2_1 B3_1 B7_1 40.6(3) . . . . ?
B5_1 C2_1 B3_1 B7_1 3.5(5) . . . . ?
B1_1 C2_1 B3_1 B7_1 -66.5(4) . . . . ?
C1_1 C2_1 B3_1 B6_1 -140.3(4) . . . . ?
B5_1 C2_1 B3_1 B6_1 -37.2(4) . . . . ?
B1_1 C2_1 B3_1 B6_1 -107.1(4) . . . . ?
C1_1 C2_1 B3_1 B2_1 -36.5(3) . . . . ?
B6_1 C2_1 B3_1 B2_1 103.8(4) . . . . ?
B5_1 C2_1 B3_1 B2_1 66.6(4) . . . . ?
B1_1 C2_1 B3_1 B2_1 -3.4(5) . . . . ?
C3_1 C1_1 B3_1 C2_1 107.2(4) . . . . ?
B2_1 C1_1 B3_1 C2_1 -137.3(4) . . . . ?
B4_1 C1_1 B3_1 C2_1 -100.2(4) . . . . ?
B1_1 C1_1 B3_1 C2_1 -32.4(4) . . . . ?
C3_1 C1_1 B3_1 B7_1 -155.4(4) . . . . ?
C2_1 C1_1 B3_1 B7_1 97.4(4) . . . . ?
B2_1 C1_1 B3_1 B7_1 -39.9(4) . . . . ?
B4_1 C1_1 B3_1 B7_1 -2.8(5) . . . . ?
B1_1 C1_1 B3_1 B7_1 65.0(5) . . . . ?
C3_1 C1_1 B3_1 B6_1 141.2(4) . . . . ?
C2_1 C1_1 B3_1 B6_1 33.9(3) . . . . ?
B2_1 C1_1 B3_1 B6_1 -103.3(4) . . . . ?
B4_1 C1_1 B3_1 B6_1 -66.2(5) . . . . ?
B1_1 C1_1 B3_1 B6_1 1.6(5) . . . . ?
C3_1 C1_1 B3_1 B2_1 -115.5(4) . . . . ?
C2_1 C1_1 B3_1 B2_1 137.3(4) . . . . ?
B4_1 C1_1 B3_1 B2_1 37.1(4) . . . . ?
B1_1 C1_1 B3_1 B2_1 104.9(4) . . . . ?
C1_1 B2_1 B3_1 C2_1 36.0(3) . . . . ?
B10_1 B2_1 B3_1 C2_1 -62.2(4) . . . . ?
B4_1 B2_1 B3_1 C2_1 1.2(5) . . . . ?
B7_1 B2_1 B3_1 C2_1 -99.2(4) . . . . ?
B10_1 B2_1 B3_1 C1_1 -98.2(4) . . . . ?
B4_1 B2_1 B3_1 C1_1 -34.8(3) . . . . ?
B7_1 B2_1 B3_1 C1_1 -135.2(4) . . . . ?
C1_1 B2_1 B3_1 B7_1 135.2(4) . . . . ?
B10_1 B2_1 B3_1 B7_1 37.0(4) . . . . ?
B4_1 B2_1 B3_1 B7_1 100.4(4) . . . . ?
C1_1 B2_1 B3_1 B6_1 96.1(4) . . . . ?
B10_1 B2_1 B3_1 B6_1 -2.1(5) . . . . ?
B4_1 B2_1 B3_1 B6_1 61.4(5) . . . . ?
B7_1 B2_1 B3_1 B6_1 -39.1(4) . . . . ?
C3_1 C1_1 B4_1 B2_1 113.5(4) . . . . ?
C2_1 C1_1 B4_1 B2_1 -103.1(4) . . . . ?
B3_1 C1_1 B4_1 B2_1 -37.2(4) . . . . ?
B1_1 C1_1 B4_1 B2_1 -142.5(4) . . . . ?
C3_1 C1_1 B4_1 B10_1 153.2(4) . . . . ?
C2_1 C1_1 B4_1 B10_1 -63.4(4) . . . . ?
B2_1 C1_1 B4_1 B10_1 39.7(3) . . . . ?
B3_1 C1_1 B4_1 B10_1 2.6(5) . . . . ?
B1_1 C1_1 B4_1 B10_1 -102.8(4) . . . . ?
C3_1 C1_1 B4_1 B1_1 -104.0(4) . . . . ?
C2_1 C1_1 B4_1 B1_1 39.3(3) . . . . ?
B2_1 C1_1 B4_1 B1_1 142.5(4) . . . . ?
B3_1 C1_1 B4_1 B1_1 105.3(4) . . . . ?
C3_1 C1_1 B4_1 B9_1 -143.5(4) . . . . ?
C2_1 C1_1 B4_1 B9_1 -0.2(5) . . . . ?
B2_1 C1_1 B4_1 B9_1 103.0(4) . . . . ?
B3_1 C1_1 B4_1 B9_1 65.8(4) . . . . ?
B1_1 C1_1 B4_1 B9_1 -39.5(3) . . . . ?
B10_1 B2_1 B4_1 C1_1 134.4(4) . . . . ?
B3_1 B2_1 B4_1 C1_1 34.8(3) . . . . ?
B7_1 B2_1 B4_1 C1_1 97.1(4) . . . . ?
C1_1 B2_1 B4_1 B10_1 -134.4(4) . . . . ?
B3_1 B2_1 B4_1 B10_1 -99.7(4) . . . . ?
B7_1 B2_1 B4_1 B10_1 -37.3(3) . . . . ?
C1_1 B2_1 B4_1 B1_1 -33.7(3) . . . . ?
B10_1 B2_1 B4_1 B1_1 100.8(4) . . . . ?
B3_1 B2_1 B4_1 B1_1 1.1(5) . . . . ?
B7_1 B2_1 B4_1 B1_1 63.5(4) . . . . ?
C1_1 B2_1 B4_1 B9_1 -96.7(4) . . . . ?
B10_1 B2_1 B4_1 B9_1 37.7(3) . . . . ?
B3_1 B2_1 B4_1 B9_1 -62.0(5) . . . . ?
B7_1 B2_1 B4_1 B9_1 0.4(5) . . . . ?
C2_1 B1_1 B4_1 C1_1 -36.3(3) . . . . ?
B9_1 B1_1 B4_1 C1_1 -134.5(4) . . . . ?
B5_1 B1_1 B4_1 C1_1 -96.9(4) . . . . ?
C2_1 B1_1 B4_1 B2_1 -3.0(5) . . . . ?
C1_1 B1_1 B4_1 B2_1 33.3(3) . . . . ?
B9_1 B1_1 B4_1 B2_1 -101.2(4) . . . . ?
B5_1 B1_1 B4_1 B2_1 -63.6(5) . . . . ?
C2_1 B1_1 B4_1 B10_1 60.5(4) . . . . ?
C1_1 B1_1 B4_1 B10_1 96.8(4) . . . . ?
B9_1 B1_1 B4_1 B10_1 -37.7(4) . . . . ?
B5_1 B1_1 B4_1 B10_1 -0.1(5) . . . . ?
C2_1 B1_1 B4_1 B9_1 98.2(4) . . . . ?
C1_1 B1_1 B4_1 B9_1 134.5(4) . . . . ?
B5_1 B1_1 B4_1 B9_1 37.6(4) . . . . ?
C1_1 C2_1 B5_1 B9_1 2.0(5) . . . . ?
B6_1 C2_1 B5_1 B9_1 -103.0(4) . . . . ?
B1_1 C2_1 B5_1 B9_1 40.2(4) . . . . ?
B3_1 C2_1 B5_1 B9_1 -66.1(5) . . . . ?
C1_1 C2_1 B5_1 B1_1 -38.2(4) . . . . ?
B6_1 C2_1 B5_1 B1_1 -143.2(4) . . . . ?
B3_1 C2_1 B5_1 B1_1 -106.3(4) . . . . ?
C1_1 C2_1 B5_1 B6_1 105.0(4) . . . . ?
B1_1 C2_1 B5_1 B6_1 143.2(4) . . . . ?
B3_1 C2_1 B5_1 B6_1 36.9(4) . . . . ?
C1_1 C2_1 B5_1 B8_1 64.9(5) . . . . ?
B6_1 C2_1 B5_1 B8_1 -40.1(3) . . . . ?
B1_1 C2_1 B5_1 B8_1 103.1(4) . . . . ?
B3_1 C2_1 B5_1 B8_1 -3.2(5) . . . . ?
C1_1 B1_1 B5_1 C2_1 34.2(3) . . . . ?
B9_1 B1_1 B5_1 C2_1 133.6(4) . . . . ?
B4_1 B1_1 B5_1 C2_1 95.6(4) . . . . ?
C2_1 B1_1 B5_1 B9_1 -133.6(4) . . . . ?
C1_1 B1_1 B5_1 B9_1 -99.4(4) . . . . ?
B4_1 B1_1 B5_1 B9_1 -37.9(4) . . . . ?
C2_1 B1_1 B5_1 B6_1 -32.2(4) . . . . ?
C1_1 B1_1 B5_1 B6_1 2.0(5) . . . . ?
B9_1 B1_1 B5_1 B6_1 101.4(4) . . . . ?
B4_1 B1_1 B5_1 B6_1 63.4(5) . . . . ?
C2_1 B1_1 B5_1 B8_1 -95.5(4) . . . . ?
C1_1 B1_1 B5_1 B8_1 -61.3(5) . . . . ?
B9_1 B1_1 B5_1 B8_1 38.1(4) . . . . ?
B4_1 B1_1 B5_1 B8_1 0.2(5) . . . . ?
C1_1 C2_1 B6_1 B3_1 37.6(4) . . . . ?
B5_1 C2_1 B6_1 B3_1 142.3(4) . . . . ?
B1_1 C2_1 B6_1 B3_1 106.2(4) . . . . ?
C1_1 C2_1 B6_1 B8_1 -64.2(5) . . . . ?
B5_1 C2_1 B6_1 B8_1 40.5(4) . . . . ?
B1_1 C2_1 B6_1 B8_1 4.4(5) . . . . ?
B3_1 C2_1 B6_1 B8_1 -101.8(4) . . . . ?
C1_1 C2_1 B6_1 B5_1 -104.7(4) . . . . ?
B1_1 C2_1 B6_1 B5_1 -36.1(4) . . . . ?
B3_1 C2_1 B6_1 B5_1 -142.3(4) . . . . ?
C1_1 C2_1 B6_1 B7_1 -2.1(5) . . . . ?
B5_1 C2_1 B6_1 B7_1 102.6(4) . . . . ?
B1_1 C2_1 B6_1 B7_1 66.5(5) . . . . ?
B3_1 C2_1 B6_1 B7_1 -39.7(4) . . . . ?
C1_1 B3_1 B6_1 C2_1 -33.7(3) . . . . ?
B7_1 B3_1 B6_1 C2_1 -133.9(4) . . . . ?
B2_1 B3_1 B6_1 C2_1 -94.8(4) . . . . ?
C2_1 B3_1 B6_1 B8_1 97.1(4) . . . . ?
C1_1 B3_1 B6_1 B8_1 63.3(5) . . . . ?
B7_1 B3_1 B6_1 B8_1 -36.8(3) . . . . ?
B2_1 B3_1 B6_1 B8_1 2.3(5) . . . . ?
C2_1 B3_1 B6_1 B5_1 33.5(4) . . . . ?
C1_1 B3_1 B6_1 B5_1 -0.2(5) . . . . ?
B7_1 B3_1 B6_1 B5_1 -100.4(4) . . . . ?
B2_1 B3_1 B6_1 B5_1 -61.3(5) . . . . ?
C2_1 B3_1 B6_1 B7_1 133.9(4) . . . . ?
C1_1 B3_1 B6_1 B7_1 100.1(4) . . . . ?
B2_1 B3_1 B6_1 B7_1 39.1(4) . . . . ?
B9_1 B5_1 B6_1 C2_1 95.9(4) . . . . ?
B1_1 B5_1 B6_1 C2_1 32.7(3) . . . . ?
B8_1 B5_1 B6_1 C2_1 133.6(4) . . . . ?
C2_1 B5_1 B6_1 B3_1 -33.9(4) . . . . ?
B9_1 B5_1 B6_1 B3_1 62.0(5) . . . . ?
B1_1 B5_1 B6_1 B3_1 -1.1(5) . . . . ?
B8_1 B5_1 B6_1 B3_1 99.7(4) . . . . ?
C2_1 B5_1 B6_1 B8_1 -133.6(4) . . . . ?
B9_1 B5_1 B6_1 B8_1 -37.7(4) . . . . ?
B1_1 B5_1 B6_1 B8_1 -100.9(4) . . . . ?
C2_1 B5_1 B6_1 B7_1 -96.4(4) . . . . ?
B9_1 B5_1 B6_1 B7_1 -0.5(5) . . . . ?
B1_1 B5_1 B6_1 B7_1 -63.6(5) . . . . ?
B8_1 B5_1 B6_1 B7_1 37.2(3) . . . . ?
C2_1 B3_1 B7_1 B10_1 61.2(4) . . . . ?
C1_1 B3_1 B7_1 B10_1 1.8(5) . . . . ?
B6_1 B3_1 B7_1 B10_1 100.2(4) . . . . ?
B2_1 B3_1 B7_1 B10_1 -36.8(4) . . . . ?
C2_1 B3_1 B7_1 B8_1 -2.2(4) . . . . ?
C1_1 B3_1 B7_1 B8_1 -61.6(4) . . . . ?
B6_1 B3_1 B7_1 B8_1 36.8(3) . . . . ?
B2_1 B3_1 B7_1 B8_1 -100.2(4) . . . . ?
C2_1 B3_1 B7_1 B6_1 -39.0(3) . . . . ?
C1_1 B3_1 B7_1 B6_1 -98.4(4) . . . . ?
B2_1 B3_1 B7_1 B6_1 -137.0(4) . . . . ?
C2_1 B3_1 B7_1 B2_1 98.0(4) . . . . ?
C1_1 B3_1 B7_1 B2_1 38.6(3) . . . . ?
B6_1 B3_1 B7_1 B2_1 137.0(4) . . . . ?
C2_1 B6_1 B7_1 B3_1 40.0(3) . . . . ?
B8_1 B6_1 B7_1 B3_1 138.6(4) . . . . ?
B5_1 B6_1 B7_1 B3_1 101.3(4) . . . . ?
C2_1 B6_1 B7_1 B10_1 -60.8(5) . . . . ?
B3_1 B6_1 B7_1 B10_1 -100.8(4) . . . . ?
B8_1 B6_1 B7_1 B10_1 37.9(3) . . . . ?
B5_1 B6_1 B7_1 B10_1 0.6(5) . . . . ?
C2_1 B6_1 B7_1 B8_1 -98.7(4) . . . . ?
B3_1 B6_1 B7_1 B8_1 -138.6(4) . . . . ?
B5_1 B6_1 B7_1 B8_1 -37.3(4) . . . . ?
C2_1 B6_1 B7_1 B2_1 1.6(5) . . . . ?
B3_1 B6_1 B7_1 B2_1 -38.3(3) . . . . ?
B8_1 B6_1 B7_1 B2_1 100.3(4) . . . . ?
B5_1 B6_1 B7_1 B2_1 63.0(5) . . . . ?
C1_1 B2_1 B7_1 B3_1 -38.9(3) . . . . ?
B10_1 B2_1 B7_1 B3_1 -138.4(4) . . . . ?
B4_1 B2_1 B7_1 B3_1 -101.1(4) . . . . ?
C1_1 B2_1 B7_1 B10_1 99.5(4) . . . . ?
B4_1 B2_1 B7_1 B10_1 37.4(3) . . . . ?
B3_1 B2_1 B7_1 B10_1 138.4(4) . . . . ?
C1_1 B2_1 B7_1 B8_1 62.2(4) . . . . ?
B10_1 B2_1 B7_1 B8_1 -37.3(3) . . . . ?
B4_1 B2_1 B7_1 B8_1 0.1(5) . . . . ?
B3_1 B2_1 B7_1 B8_1 101.1(4) . . . . ?
C1_1 B2_1 B7_1 B6_1 -0.6(5) . . . . ?
B10_1 B2_1 B7_1 B6_1 -100.1(4) . . . . ?
B4_1 B2_1 B7_1 B6_1 -62.8(5) . . . . ?
B3_1 B2_1 B7_1 B6_1 38.3(4) . . . . ?
C2_1 B6_1 B8_1 B7_1 98.6(4) . . . . ?
B3_1 B6_1 B8_1 B7_1 36.4(3) . . . . ?
B5_1 B6_1 B8_1 B7_1 138.4(4) . . . . ?
C2_1 B6_1 B8_1 B10_1 60.6(5) . . . . ?
B3_1 B6_1 B8_1 B10_1 -1.6(5) . . . . ?
B5_1 B6_1 B8_1 B10_1 100.4(4) . . . . ?
B7_1 B6_1 B8_1 B10_1 -38.0(3) . . . . ?
C2_1 B6_1 B8_1 B5_1 -39.8(4) . . . . ?
B3_1 B6_1 B8_1 B5_1 -102.0(4) . . . . ?
B7_1 B6_1 B8_1 B5_1 -138.4(4) . . . . ?
C2_1 B6_1 B8_1 B9_1 -3.1(5) . . . . ?
B3_1 B6_1 B8_1 B9_1 -65.3(5) . . . . ?
B5_1 B6_1 B8_1 B9_1 36.7(4) . . . . ?
B7_1 B6_1 B8_1 B9_1 -101.7(4) . . . . ?
B3_1 B7_1 B8_1 B6_1 -37.0(3) . . . . ?
B10_1 B7_1 B8_1 B6_1 -137.4(4) . . . . ?
B2_1 B7_1 B8_1 B6_1 -100.5(4) . . . . ?
B3_1 B7_1 B8_1 B10_1 100.4(4) . . . . ?
B6_1 B7_1 B8_1 B10_1 137.4(4) . . . . ?
B2_1 B7_1 B8_1 B10_1 37.0(3) . . . . ?
B3_1 B7_1 B8_1 B5_1 0.4(5) . . . . ?
B10_1 B7_1 B8_1 B5_1 -100.1(4) . . . . ?
B6_1 B7_1 B8_1 B5_1 37.4(4) . . . . ?
B2_1 B7_1 B8_1 B5_1 -63.1(5) . . . . ?
B3_1 B7_1 B8_1 B9_1 63.0(5) . . . . ?
B10_1 B7_1 B8_1 B9_1 -37.4(3) . . . . ?
B6_1 B7_1 B8_1 B9_1 100.0(4) . . . . ?
B2_1 B7_1 B8_1 B9_1 -0.5(5) . . . . ?
C2_1 B5_1 B8_1 B6_1 39.2(3) . . . . ?
B9_1 B5_1 B8_1 B6_1 138.4(4) . . . . ?
B1_1 B5_1 B8_1 B6_1 100.8(4) . . . . ?
C2_1 B5_1 B8_1 B7_1 1.6(5) . . . . ?
B9_1 B5_1 B8_1 B7_1 100.8(4) . . . . ?
B1_1 B5_1 B8_1 B7_1 63.2(5) . . . . ?
B6_1 B5_1 B8_1 B7_1 -37.6(4) . . . . ?
C2_1 B5_1 B8_1 B10_1 -61.8(5) . . . . ?
B9_1 B5_1 B8_1 B10_1 37.4(4) . . . . ?
B1_1 B5_1 B8_1 B10_1 -0.2(5) . . . . ?
B6_1 B5_1 B8_1 B10_1 -101.0(4) . . . . ?
C2_1 B5_1 B8_1 B9_1 -99.2(4) . . . . ?
B1_1 B5_1 B8_1 B9_1 -37.6(4) . . . . ?
B6_1 B5_1 B8_1 B9_1 -138.4(4) . . . . ?
C2_1 B1_1 B9_1 B5_1 39.4(4) . . . . ?
C1_1 B1_1 B9_1 B5_1 98.5(4) . . . . ?
B4_1 B1_1 B9_1 B5_1 137.7(4) . . . . ?
C2_1 B1_1 B9_1 B4_1 -98.3(4) . . . . ?
C1_1 B1_1 B9_1 B4_1 -39.2(3) . . . . ?
B5_1 B1_1 B9_1 B4_1 -137.7(4) . . . . ?
C2_1 B1_1 B9_1 B8_1 1.5(5) . . . . ?
C1_1 B1_1 B9_1 B8_1 60.6(5) . . . . ?
B4_1 B1_1 B9_1 B8_1 99.8(4) . . . . ?
B5_1 B1_1 B9_1 B8_1 -37.9(4) . . . . ?
C2_1 B1_1 B9_1 B10_1 -61.4(4) . . . . ?
C1_1 B1_1 B9_1 B10_1 -2.3(5) . . . . ?
B4_1 B1_1 B9_1 B10_1 36.9(3) . . . . ?
B5_1 B1_1 B9_1 B10_1 -100.8(4) . . . . ?
C2_1 B5_1 B9_1 B1_1 -40.0(4) . . . . ?
B6_1 B5_1 B9_1 B1_1 -100.5(4) . . . . ?
B8_1 B5_1 B9_1 B1_1 -137.8(4) . . . . ?
C2_1 B5_1 B9_1 B4_1 -2.0(5) . . . . ?
B1_1 B5_1 B9_1 B4_1 38.0(4) . . . . ?
B6_1 B5_1 B9_1 B4_1 -62.5(5) . . . . ?
B8_1 B5_1 B9_1 B4_1 -99.8(4) . . . . ?
C2_1 B5_1 B9_1 B8_1 97.8(4) . . . . ?
B1_1 B5_1 B9_1 B8_1 137.8(4) . . . . ?
B6_1 B5_1 B9_1 B8_1 37.3(4) . . . . ?
C2_1 B5_1 B9_1 B10_1 60.7(5) . . . . ?
B1_1 B5_1 B9_1 B10_1 100.7(4) . . . . ?
B6_1 B5_1 B9_1 B10_1 0.2(5) . . . . ?
B8_1 B5_1 B9_1 B10_1 -37.0(4) . . . . ?
C1_1 B4_1 B9_1 B1_1 39.6(3) . . . . ?
B2_1 B4_1 B9_1 B1_1 101.0(4) . . . . ?
B10_1 B4_1 B9_1 B1_1 138.3(4) . . . . ?
C1_1 B4_1 B9_1 B5_1 1.4(5) . . . . ?
B2_1 B4_1 B9_1 B5_1 62.9(5) . . . . ?
B10_1 B4_1 B9_1 B5_1 100.1(4) . . . . ?
B1_1 B4_1 B9_1 B5_1 -38.2(4) . . . . ?
C1_1 B4_1 B9_1 B8_1 -62.1(4) . . . . ?
B2_1 B4_1 B9_1 B8_1 -0.7(5) . . . . ?
B10_1 B4_1 B9_1 B8_1 36.6(3) . . . . ?
B1_1 B4_1 B9_1 B8_1 -101.7(4) . . . . ?
C1_1 B4_1 B9_1 B10_1 -98.7(4) . . . . ?
B2_1 B4_1 B9_1 B10_1 -37.3(3) . . . . ?
B1_1 B4_1 B9_1 B10_1 -138.3(4) . . . . ?
B6_1 B8_1 B9_1 B1_1 1.0(5) . . . . ?
B7_1 B8_1 B9_1 B1_1 -62.9(5) . . . . ?
B10_1 B8_1 B9_1 B1_1 -100.1(4) . . . . ?
B5_1 B8_1 B9_1 B1_1 38.1(4) . . . . ?
B6_1 B8_1 B9_1 B5_1 -37.1(4) . . . . ?
B7_1 B8_1 B9_1 B5_1 -101.0(4) . . . . ?
B10_1 B8_1 B9_1 B5_1 -138.2(4) . . . . ?
B6_1 B8_1 B9_1 B4_1 64.6(5) . . . . ?
B7_1 B8_1 B9_1 B4_1 0.7(5) . . . . ?
B10_1 B8_1 B9_1 B4_1 -36.5(4) . . . . ?
B5_1 B8_1 B9_1 B4_1 101.7(4) . . . . ?
B6_1 B8_1 B9_1 B10_1 101.1(4) . . . . ?
B7_1 B8_1 B9_1 B10_1 37.2(3) . . . . ?
B5_1 B8_1 B9_1 B10_1 138.2(4) . . . . ?
C1_1 B2_1 B10_1 B4_1 39.6(3) . . . . ?
B3_1 B2_1 B10_1 B4_1 101.8(4) . . . . ?
B7_1 B2_1 B10_1 B4_1 138.3(4) . . . . ?
C1_1 B2_1 B10_1 B7_1 -98.7(4) . . . . ?
B4_1 B2_1 B10_1 B7_1 -138.3(4) . . . . ?
B3_1 B2_1 B10_1 B7_1 -36.5(3) . . . . ?
C1_1 B2_1 B10_1 B8_1 -61.1(4) . . . . ?
B4_1 B2_1 B10_1 B8_1 -100.7(4) . . . . ?
B3_1 B2_1 B10_1 B8_1 1.1(5) . . . . ?
B7_1 B2_1 B10_1 B8_1 37.6(4) . . . . ?
C1_1 B2_1 B10_1 B9_1 2.6(4) . . . . ?
B4_1 B2_1 B10_1 B9_1 -37.0(3) . . . . ?
B3_1 B2_1 B10_1 B9_1 64.8(4) . . . . ?
B7_1 B2_1 B10_1 B9_1 101.3(4) . . . . ?
C1_1 B4_1 B10_1 B2_1 -39.1(3) . . . . ?
B1_1 B4_1 B10_1 B2_1 -101.4(4) . . . . ?
B9_1 B4_1 B10_1 B2_1 -138.5(4) . . . . ?
C1_1 B4_1 B10_1 B7_1 -1.3(5) . . . . ?
B2_1 B4_1 B10_1 B7_1 37.8(4) . . . . ?
B1_1 B4_1 B10_1 B7_1 -63.6(5) . . . . ?
B9_1 B4_1 B10_1 B7_1 -100.7(4) . . . . ?
C1_1 B4_1 B10_1 B8_1 62.3(5) . . . . ?
B2_1 B4_1 B10_1 B8_1 101.4(4) . . . . ?
B1_1 B4_1 B10_1 B8_1 0.0(5) . . . . ?
B9_1 B4_1 B10_1 B8_1 -37.1(4) . . . . ?
C1_1 B4_1 B10_1 B9_1 99.4(4) . . . . ?
B2_1 B4_1 B10_1 B9_1 138.5(4) . . . . ?
B1_1 B4_1 B10_1 B9_1 37.1(4) . . . . ?
B3_1 B7_1 B10_1 B2_1 37.2(4) . . . . ?
B8_1 B7_1 B10_1 B2_1 138.1(4) . . . . ?
B6_1 B7_1 B10_1 B2_1 100.4(4) . . . . ?
B3_1 B7_1 B10_1 B4_1 -0.3(5) . . . . ?
B8_1 B7_1 B10_1 B4_1 100.6(4) . . . . ?
B6_1 B7_1 B10_1 B4_1 63.0(5) . . . . ?
B2_1 B7_1 B10_1 B4_1 -37.5(4) . . . . ?
B3_1 B7_1 B10_1 B8_1 -101.0(4) . . . . ?
B6_1 B7_1 B10_1 B8_1 -37.7(3) . . . . ?
B2_1 B7_1 B10_1 B8_1 -138.1(4) . . . . ?
B3_1 B7_1 B10_1 B9_1 -63.7(5) . . . . ?
B8_1 B7_1 B10_1 B9_1 37.3(3) . . . . ?
B6_1 B7_1 B10_1 B9_1 -0.4(5) . . . . ?
B2_1 B7_1 B10_1 B9_1 -100.9(4) . . . . ?
B6_1 B8_1 B10_1 B2_1 0.3(5) . . . . ?
B7_1 B8_1 B10_1 B2_1 -37.9(4) . . . . ?
B5_1 B8_1 B10_1 B2_1 63.7(5) . . . . ?
B9_1 B8_1 B10_1 B2_1 100.6(4) . . . . ?
B6_1 B8_1 B10_1 B4_1 -63.3(5) . . . . ?
B7_1 B8_1 B10_1 B4_1 -101.5(4) . . . . ?
B5_1 B8_1 B10_1 B4_1 0.1(5) . . . . ?
B9_1 B8_1 B10_1 B4_1 36.9(4) . . . . ?
B6_1 B8_1 B10_1 B7_1 38.2(4) . . . . ?
B5_1 B8_1 B10_1 B7_1 101.6(4) . . . . ?
B9_1 B8_1 B10_1 B7_1 138.5(4) . . . . ?
B6_1 B8_1 B10_1 B9_1 -100.3(4) . . . . ?
B7_1 B8_1 B10_1 B9_1 -138.5(4) . . . . ?
B5_1 B8_1 B10_1 B9_1 -36.8(4) . . . . ?
B1_1 B9_1 B10_1 B2_1 -0.1(5) . . . . ?
B5_1 B9_1 B10_1 B2_1 -64.2(4) . . . . ?
B4_1 B9_1 B10_1 B2_1 37.1(3) . . . . ?
B8_1 B9_1 B10_1 B2_1 -101.5(4) . . . . ?
B1_1 B9_1 B10_1 B4_1 -37.3(3) . . . . ?
B5_1 B9_1 B10_1 B4_1 -101.3(4) . . . . ?
B8_1 B9_1 B10_1 B4_1 -138.6(4) . . . . ?
B1_1 B9_1 B10_1 B7_1 64.2(5) . . . . ?
B5_1 B9_1 B10_1 B7_1 0.1(5) . . . . ?
B4_1 B9_1 B10_1 B7_1 101.4(4) . . . . ?
B8_1 B9_1 B10_1 B7_1 -37.2(3) . . . . ?
B1_1 B9_1 B10_1 B8_1 101.4(4) . . . . ?
B5_1 B9_1 B10_1 B8_1 37.3(4) . . . . ?
B4_1 B9_1 B10_1 B8_1 138.6(4) . . . . ?
C3_2 C1_2 C2_2 B9_2 144.6(4) . . . . ?
B3_2 C1_2 C2_2 B9_2 -1.1(5) . . . . ?
B4_2 C1_2 C2_2 B9_2 -68.1(5) . . . . ?
B2_2 C1_2 C2_2 B9_2 38.6(4) . . . . ?
B1_2 C1_2 C2_2 B9_2 -108.4(4) . . . . ?
C3_2 C1_2 C2_2 B7_2 -145.8(4) . . . . ?
B3_2 C1_2 C2_2 B7_2 68.5(5) . . . . ?
B4_2 C1_2 C2_2 B7_2 1.4(5) . . . . ?
B2_2 C1_2 C2_2 B7_2 108.2(5) . . . . ?
B1_2 C1_2 C2_2 B7_2 -38.9(4) . . . . ?
C3_2 C1_2 C2_2 B2_2 106.0(4) . . . . ?
B3_2 C1_2 C2_2 B2_2 -39.7(4) . . . . ?
B4_2 C1_2 C2_2 B2_2 -106.8(4) . . . . ?
B1_2 C1_2 C2_2 B2_2 -147.1(4) . . . . ?
C3_2 C1_2 C2_2 B1_2 -106.9(4) . . . . ?
B3_2 C1_2 C2_2 B1_2 107.4(4) . . . . ?
B4_2 C1_2 C2_2 B1_2 40.3(4) . . . . ?
B2_2 C1_2 C2_2 B1_2 147.1(4) . . . . ?
C2_2 C1_2 C3_2 C4_2 -24.2(6) . . . . ?
B3_2 C1_2 C3_2 C4_2 116.5(5) . . . . ?
B4_2 C1_2 C3_2 C4_2 -166.7(4) . . . . ?
B2_2 C1_2 C3_2 C4_2 44.4(6) . . . . ?
B1_2 C1_2 C3_2 C4_2 -92.9(5) . . . . ?
C2_2 C1_2 C3_2 C16_2 156.7(4) . . . . ?
B3_2 C1_2 C3_2 C16_2 -62.6(6) . . . . ?
B4_2 C1_2 C3_2 C16_2 14.2(6) . . . . ?
B2_2 C1_2 C3_2 C16_2 -134.7(4) . . . . ?
B1_2 C1_2 C3_2 C16_2 88.0(5) . . . . ?
C16_2 C3_2 C4_2 C5_2 -1.7(7) . . . . ?
C1_2 C3_2 C4_2 C5_2 179.2(4) . . . . ?
C3_2 C4_2 C5_2 C17_2 0.8(6) . . . . ?
C3_2 C4_2 C5_2 C6_2 -178.7(4) . . . . ?
C4_2 C5_2 C6_2 C7_2 178.4(4) . . . . ?
C17_2 C5_2 C6_2 C7_2 -1.1(6) . . . . ?
C5_2 C6_2 C7_2 C8_2 0.9(7) . . . . ?
C6_2 C7_2 C8_2 C9_2 -179.7(4) . . . . ?
C6_2 C7_2 C8_2 C18_2 0.4(6) . . . . ?
C18_2 C8_2 C9_2 C10_2 1.4(7) . . . . ?
C7_2 C8_2 C9_2 C10_2 -178.5(4) . . . . ?
C8_2 C9_2 C10_2 C11_2 -2.3(7) . . . . ?
C9_2 C10_2 C11_2 C12_2 1.5(7) . . . . ?
C10_2 C11_2 C12_2 C18_2 0.2(7) . . . . ?
C10_2 C11_2 C12_2 C13_2 -179.4(4) . . . . ?
C11_2 C12_2 C13_2 C14_2 -179.7(4) . . . . ?
C18_2 C12_2 C13_2 C14_2 0.8(7) . . . . ?
C12_2 C13_2 C14_2 C15_2 -1.2(7) . . . . ?
C13_2 C14_2 C15_2 C16_2 -177.9(4) . . . . ?
C13_2 C14_2 C15_2 C17_2 0.6(7) . . . . ?
C17_2 C15_2 C16_2 C3_2 0.5(6) . . . . ?
C14_2 C15_2 C16_2 C3_2 179.0(4) . . . . ?
C4_2 C3_2 C16_2 C15_2 1.1(6) . . . . ?
C1_2 C3_2 C16_2 C15_2 -179.8(4) . . . . ?
C4_2 C5_2 C17_2 C18_2 -179.6(4) . . . . ?
C6_2 C5_2 C17_2 C18_2 -0.1(6) . . . . ?
C4_2 C5_2 C17_2 C15_2 0.8(6) . . . . ?
C6_2 C5_2 C17_2 C15_2 -179.7(4) . . . . ?
C16_2 C15_2 C17_2 C18_2 178.9(4) . . . . ?
C14_2 C15_2 C17_2 C18_2 0.3(6) . . . . ?
C16_2 C15_2 C17_2 C5_2 -1.4(6) . . . . ?
C14_2 C15_2 C17_2 C5_2 180.0(4) . . . . ?
C5_2 C17_2 C18_2 C12_2 179.6(4) . . . . ?
C15_2 C17_2 C18_2 C12_2 -0.8(6) . . . . ?
C5_2 C17_2 C18_2 C8_2 1.4(6) . . . . ?
C15_2 C17_2 C18_2 C8_2 -179.0(4) . . . . ?
C11_2 C12_2 C18_2 C17_2 -179.3(4) . . . . ?
C13_2 C12_2 C18_2 C17_2 0.2(6) . . . . ?
C11_2 C12_2 C18_2 C8_2 -1.1(6) . . . . ?
C13_2 C12_2 C18_2 C8_2 178.5(4) . . . . ?
C9_2 C8_2 C18_2 C17_2 178.6(4) . . . . ?
C7_2 C8_2 C18_2 C17_2 -1.5(6) . . . . ?
C9_2 C8_2 C18_2 C12_2 0.3(6) . . . . ?
C7_2 C8_2 C18_2 C12_2 -179.8(4) . . . . ?
B9_2 C2_2 B1_2 C1_2 103.9(4) . . . . ?
B7_2 C2_2 B1_2 C1_2 139.5(4) . . . . ?
B2_2 C2_2 B1_2 C1_2 32.8(4) . . . . ?
C1_2 C2_2 B1_2 B5_2 -98.3(4) . . . . ?
B9_2 C2_2 B1_2 B5_2 5.6(5) . . . . ?
B7_2 C2_2 B1_2 B5_2 41.2(4) . . . . ?
B2_2 C2_2 B1_2 B5_2 -65.5(5) . . . . ?
C1_2 C2_2 B1_2 B7_2 -139.5(4) . . . . ?
B9_2 C2_2 B1_2 B7_2 -35.6(4) . . . . ?
B2_2 C2_2 B1_2 B7_2 -106.7(5) . . . . ?
C1_2 C2_2 B1_2 B4_2 -36.2(3) . . . . ?
B9_2 C2_2 B1_2 B4_2 67.7(5) . . . . ?
B7_2 C2_2 B1_2 B4_2 103.3(4) . . . . ?
B2_2 C2_2 B1_2 B4_2 -3.4(5) . . . . ?
C3_2 C1_2 B1_2 C2_2 107.9(4) . . . . ?
B3_2 C1_2 B1_2 C2_2 -98.9(4) . . . . ?
B4_2 C1_2 B1_2 C2_2 -136.8(4) . . . . ?
B2_2 C1_2 B1_2 C2_2 -30.8(4) . . . . ?
C3_2 C1_2 B1_2 B5_2 -154.9(4) . . . . ?
C2_2 C1_2 B1_2 B5_2 97.3(4) . . . . ?
B3_2 C1_2 B1_2 B5_2 -1.6(5) . . . . ?
B4_2 C1_2 B1_2 B5_2 -39.5(4) . . . . ?
B2_2 C1_2 B1_2 B5_2 66.5(5) . . . . ?
C3_2 C1_2 B1_2 B7_2 142.8(4) . . . . ?
C2_2 C1_2 B1_2 B7_2 35.0(4) . . . . ?
B3_2 C1_2 B1_2 B7_2 -64.0(5) . . . . ?
B4_2 C1_2 B1_2 B7_2 -101.9(4) . . . . ?
B2_2 C1_2 B1_2 B7_2 4.1(5) . . . . ?
C3_2 C1_2 B1_2 B4_2 -115.3(4) . . . . ?
C2_2 C1_2 B1_2 B4_2 136.8(4) . . . . ?
B3_2 C1_2 B1_2 B4_2 37.9(4) . . . . ?
B2_2 C1_2 B1_2 B4_2 106.0(4) . . . . ?
B9_2 C2_2 B2_2 C1_2 -139.7(4) . . . . ?
B7_2 C2_2 B2_2 C1_2 -104.0(4) . . . . ?
B1_2 C2_2 B2_2 C1_2 -33.0(4) . . . . ?
C1_2 C2_2 B2_2 B9_2 139.7(4) . . . . ?
B7_2 C2_2 B2_2 B9_2 35.7(4) . . . . ?
B1_2 C2_2 B2_2 B9_2 106.7(5) . . . . ?
C1_2 C2_2 B2_2 B3_2 36.8(3) . . . . ?
B9_2 C2_2 B2_2 B3_2 -102.9(4) . . . . ?
B7_2 C2_2 B2_2 B3_2 -67.1(5) . . . . ?
B1_2 C2_2 B2_2 B3_2 3.9(5) . . . . ?
C1_2 C2_2 B2_2 B10_2 98.8(4) . . . . ?
B9_2 C2_2 B2_2 B10_2 -40.9(4) . . . . ?
B7_2 C2_2 B2_2 B10_2 -5.2(5) . . . . ?
B1_2 C2_2 B2_2 B10_2 65.8(5) . . . . ?
C3_2 C1_2 B2_2 C2_2 -108.3(4) . . . . ?
B3_2 C1_2 B2_2 C2_2 136.7(4) . . . . ?
B4_2 C1_2 B2_2 C2_2 100.0(4) . . . . ?
B1_2 C1_2 B2_2 C2_2 30.8(4) . . . . ?
C3_2 C1_2 B2_2 B9_2 -143.0(4) . . . . ?
C2_2 C1_2 B2_2 B9_2 -34.7(4) . . . . ?
B3_2 C1_2 B2_2 B9_2 102.0(4) . . . . ?
B4_2 C1_2 B2_2 B9_2 65.2(5) . . . . ?
B1_2 C1_2 B2_2 B9_2 -4.0(5) . . . . ?
C3_2 C1_2 B2_2 B3_2 115.0(4) . . . . ?
C2_2 C1_2 B2_2 B3_2 -136.7(4) . . . . ?
B4_2 C1_2 B2_2 B3_2 -36.8(4) . . . . ?
B1_2 C1_2 B2_2 B3_2 -106.0(4) . . . . ?
C3_2 C1_2 B2_2 B10_2 154.6(4) . . . . ?
C2_2 C1_2 B2_2 B10_2 -97.2(4) . . . . ?
B3_2 C1_2 B2_2 B10_2 39.6(4) . . . . ?
B4_2 C1_2 B2_2 B10_2 2.8(5) . . . . ?
B1_2 C1_2 B2_2 B10_2 -66.4(5) . . . . ?
C3_2 C1_2 B3_2 B2_2 -104.5(4) . . . . ?
C2_2 C1_2 B3_2 B2_2 39.0(4) . . . . ?
B4_2 C1_2 B3_2 B2_2 142.0(4) . . . . ?
B1_2 C1_2 B3_2 B2_2 104.1(4) . . . . ?
C3_2 C1_2 B3_2 B10_2 -144.4(4) . . . . ?
C2_2 C1_2 B3_2 B10_2 -0.9(5) . . . . ?
B4_2 C1_2 B3_2 B10_2 102.0(4) . . . . ?
B2_2 C1_2 B3_2 B10_2 -40.0(4) . . . . ?
B1_2 C1_2 B3_2 B10_2 64.1(5) . . . . ?
C3_2 C1_2 B3_2 B6_2 152.9(4) . . . . ?
C2_2 C1_2 B3_2 B6_2 -63.6(4) . . . . ?
B4_2 C1_2 B3_2 B6_2 39.4(4) . . . . ?
B2_2 C1_2 B3_2 B6_2 -102.6(4) . . . . ?
B1_2 C1_2 B3_2 B6_2 1.5(5) . . . . ?
C3_2 C1_2 B3_2 B4_2 113.5(4) . . . . ?
C2_2 C1_2 B3_2 B4_2 -102.9(4) . . . . ?
B2_2 C1_2 B3_2 B4_2 -142.0(4) . . . . ?
B1_2 C1_2 B3_2 B4_2 -37.9(4) . . . . ?
C2_2 B2_2 B3_2 C1_2 -36.3(3) . . . . ?
B9_2 B2_2 B3_2 C1_2 -97.0(4) . . . . ?
B10_2 B2_2 B3_2 C1_2 -134.7(4) . . . . ?
C2_2 B2_2 B3_2 B10_2 98.4(4) . . . . ?
C1_2 B2_2 B3_2 B10_2 134.7(4) . . . . ?
B9_2 B2_2 B3_2 B10_2 37.7(4) . . . . ?
C2_2 B2_2 B3_2 B6_2 61.5(5) . . . . ?
C1_2 B2_2 B3_2 B6_2 97.8(4) . . . . ?
B9_2 B2_2 B3_2 B6_2 0.9(5) . . . . ?
B10_2 B2_2 B3_2 B6_2 -36.8(4) . . . . ?
C2_2 B2_2 B3_2 B4_2 -2.6(5) . . . . ?
C1_2 B2_2 B3_2 B4_2 33.7(3) . . . . ?
B9_2 B2_2 B3_2 B4_2 -63.2(5) . . . . ?
B10_2 B2_2 B3_2 B4_2 -100.9(4) . . . . ?
C3_2 C1_2 B4_2 B3_2 -113.2(5) . . . . ?
C2_2 C1_2 B4_2 B3_2 101.8(4) . . . . ?
B2_2 C1_2 B4_2 B3_2 36.4(4) . . . . ?
B1_2 C1_2 B4_2 B3_2 140.9(4) . . . . ?
C3_2 C1_2 B4_2 B6_2 -152.0(4) . . . . ?
C2_2 C1_2 B4_2 B6_2 62.9(5) . . . . ?
B3_2 C1_2 B4_2 B6_2 -38.9(4) . . . . ?
B2_2 C1_2 B4_2 B6_2 -2.5(5) . . . . ?
B1_2 C1_2 B4_2 B6_2 102.0(4) . . . . ?
C3_2 C1_2 B4_2 B5_2 144.7(4) . . . . ?
C2_2 C1_2 B4_2 B5_2 -0.3(5) . . . . ?
B3_2 C1_2 B4_2 B5_2 -102.1(4) . . . . ?
B2_2 C1_2 B4_2 B5_2 -65.7(5) . . . . ?
B1_2 C1_2 B4_2 B5_2 38.8(4) . . . . ?
C3_2 C1_2 B4_2 B1_2 105.9(5) . . . . ?
C2_2 C1_2 B4_2 B1_2 -39.1(4) . . . . ?
B3_2 C1_2 B4_2 B1_2 -140.9(4) . . . . ?
B2_2 C1_2 B4_2 B1_2 -104.5(4) . . . . ?
B2_2 B3_2 B4_2 C1_2 -34.2(3) . . . . ?
B10_2 B3_2 B4_2 C1_2 -98.1(4) . . . . ?
B6_2 B3_2 B4_2 C1_2 -135.4(4) . . . . ?
C1_2 B3_2 B4_2 B6_2 135.4(4) . . . . ?
B2_2 B3_2 B4_2 B6_2 101.2(4) . . . . ?
B10_2 B3_2 B4_2 B6_2 37.3(4) . . . . ?
C1_2 B3_2 B4_2 B5_2 96.8(4) . . . . ?
B2_2 B3_2 B4_2 B5_2 62.6(5) . . . . ?
B10_2 B3_2 B4_2 B5_2 -1.2(5) . . . . ?
B6_2 B3_2 B4_2 B5_2 -38.6(4) . . . . ?
C1_2 B3_2 B4_2 B1_2 34.9(3) . . . . ?
B2_2 B3_2 B4_2 B1_2 0.7(5) . . . . ?
B10_2 B3_2 B4_2 B1_2 -63.1(5) . . . . ?
B6_2 B3_2 B4_2 B1_2 -100.5(4) . . . . ?
C2_2 B1_2 B4_2 C1_2 35.9(3) . . . . ?
B5_2 B1_2 B4_2 C1_2 134.8(4) . . . . ?
B7_2 B1_2 B4_2 C1_2 96.5(4) . . . . ?
C2_2 B1_2 B4_2 B3_2 1.4(5) . . . . ?
C1_2 B1_2 B4_2 B3_2 -34.4(3) . . . . ?
B5_2 B1_2 B4_2 B3_2 100.4(4) . . . . ?
B7_2 B1_2 B4_2 B3_2 62.1(5) . . . . ?
C2_2 B1_2 B4_2 B6_2 -61.6(5) . . . . ?
C1_2 B1_2 B4_2 B6_2 -97.4(4) . . . . ?
B5_2 B1_2 B4_2 B6_2 37.4(4) . . . . ?
B7_2 B1_2 B4_2 B6_2 -0.9(5) . . . . ?
C2_2 B1_2 B4_2 B5_2 -98.9(4) . . . . ?
C1_2 B1_2 B4_2 B5_2 -134.8(4) . . . . ?
B7_2 B1_2 B4_2 B5_2 -38.3(4) . . . . ?
C2_2 B1_2 B5_2 B7_2 -40.4(4) . . . . ?
C1_2 B1_2 B5_2 B7_2 -99.0(4) . . . . ?
B4_2 B1_2 B5_2 B7_2 -137.1(4) . . . . ?
C2_2 B1_2 B5_2 B8_2 -3.6(5) . . . . ?
C1_2 B1_2 B5_2 B8_2 -62.3(5) . . . . ?
B7_2 B1_2 B5_2 B8_2 36.7(4) . . . . ?
B4_2 B1_2 B5_2 B8_2 -100.4(4) . . . . ?
C2_2 B1_2 B5_2 B4_2 96.7(4) . . . . ?
C1_2 B1_2 B5_2 B4_2 38.1(3) . . . . ?
B7_2 B1_2 B5_2 B4_2 137.1(4) . . . . ?
C2_2 B1_2 B5_2 B6_2 59.7(5) . . . . ?
C1_2 B1_2 B5_2 B6_2 1.1(5) . . . . ?
B7_2 B1_2 B5_2 B6_2 100.1(4) . . . . ?
B4_2 B1_2 B5_2 B6_2 -37.0(4) . . . . ?
C1_2 B4_2 B5_2 B1_2 -39.4(4) . . . . ?
B3_2 B4_2 B5_2 B1_2 -100.5(4) . . . . ?
B6_2 B4_2 B5_2 B1_2 -138.6(4) . . . . ?
C1_2 B4_2 B5_2 B7_2 -0.8(5) . . . . ?
B3_2 B4_2 B5_2 B7_2 -62.0(5) . . . . ?
B6_2 B4_2 B5_2 B7_2 -100.0(4) . . . . ?
B1_2 B4_2 B5_2 B7_2 38.5(4) . . . . ?
C1_2 B4_2 B5_2 B8_2 62.4(5) . . . . ?
B3_2 B4_2 B5_2 B8_2 1.2(5) . . . . ?
B6_2 B4_2 B5_2 B8_2 -36.8(4) . . . . ?
B1_2 B4_2 B5_2 B8_2 101.8(4) . . . . ?
C1_2 B4_2 B5_2 B6_2 99.2(4) . . . . ?
B3_2 B4_2 B5_2 B6_2 38.0(4) . . . . ?
B1_2 B4_2 B5_2 B6_2 138.6(4) . . . . ?
C1_2 B3_2 B6_2 B10_2 99.8(4) . . . . ?
B2_2 B3_2 B6_2 B10_2 36.9(4) . . . . ?
B4_2 B3_2 B6_2 B10_2 138.3(4) . . . . ?
C1_2 B3_2 B6_2 B4_2 -38.5(3) . . . . ?
B2_2 B3_2 B6_2 B4_2 -101.4(4) . . . . ?
B10_2 B3_2 B6_2 B4_2 -138.3(4) . . . . ?
C1_2 B3_2 B6_2 B8_2 61.7(5) . . . . ?
B2_2 B3_2 B6_2 B8_2 -1.2(5) . . . . ?
B10_2 B3_2 B6_2 B8_2 -38.1(4) . . . . ?
B4_2 B3_2 B6_2 B8_2 100.2(4) . . . . ?
C1_2 B3_2 B6_2 B5_2 -0.7(5) . . . . ?
B2_2 B3_2 B6_2 B5_2 -63.5(5) . . . . ?
B10_2 B3_2 B6_2 B5_2 -100.5(4) . . . . ?
B4_2 B3_2 B6_2 B5_2 37.9(4) . . . . ?
C1_2 B4_2 B6_2 B10_2 1.1(5) . . . . ?
B3_2 B4_2 B6_2 B10_2 -37.2(4) . . . . ?
B5_2 B4_2 B6_2 B10_2 100.0(4) . . . . ?
B1_2 B4_2 B6_2 B10_2 63.6(5) . . . . ?
C1_2 B4_2 B6_2 B3_2 38.3(3) . . . . ?
B5_2 B4_2 B6_2 B3_2 137.2(4) . . . . ?
B1_2 B4_2 B6_2 B3_2 100.8(4) . . . . ?
C1_2 B4_2 B6_2 B8_2 -62.4(5) . . . . ?
B3_2 B4_2 B6_2 B8_2 -100.7(4) . . . . ?
B5_2 B4_2 B6_2 B8_2 36.5(4) . . . . ?
B1_2 B4_2 B6_2 B8_2 0.1(5) . . . . ?
C1_2 B4_2 B6_2 B5_2 -98.9(4) . . . . ?
B3_2 B4_2 B6_2 B5_2 -137.2(4) . . . . ?
B1_2 B4_2 B6_2 B5_2 -36.4(4) . . . . ?
B1_2 B5_2 B6_2 B10_2 -63.4(5) . . . . ?
B7_2 B5_2 B6_2 B10_2 0.3(5) . . . . ?
B8_2 B5_2 B6_2 B10_2 37.6(4) . . . . ?
B4_2 B5_2 B6_2 B10_2 -101.1(4) . . . . ?
B1_2 B5_2 B6_2 B3_2 -0.3(5) . . . . ?
B7_2 B5_2 B6_2 B3_2 63.4(5) . . . . ?
B8_2 B5_2 B6_2 B3_2 100.7(4) . . . . ?
B4_2 B5_2 B6_2 B3_2 -38.0(4) . . . . ?
B1_2 B5_2 B6_2 B4_2 37.7(4) . . . . ?
B7_2 B5_2 B6_2 B4_2 101.4(4) . . . . ?
B8_2 B5_2 B6_2 B4_2 138.7(4) . . . . ?
B1_2 B5_2 B6_2 B8_2 -101.0(4) . . . . ?
B7_2 B5_2 B6_2 B8_2 -37.3(4) . . . . ?
B4_2 B5_2 B6_2 B8_2 -138.7(4) . . . . ?
C1_2 C2_2 B7_2 B5_2 -1.9(5) . . . . ?
B9_2 C2_2 B7_2 B5_2 103.2(4) . . . . ?
B2_2 C2_2 B7_2 B5_2 67.7(5) . . . . ?
B1_2 C2_2 B7_2 B5_2 -41.0(4) . . . . ?
C1_2 C2_2 B7_2 B1_2 39.1(4) . . . . ?
B9_2 C2_2 B7_2 B1_2 144.1(4) . . . . ?
B2_2 C2_2 B7_2 B1_2 108.6(4) . . . . ?
C1_2 C2_2 B7_2 B8_2 -64.3(5) . . . . ?
B9_2 C2_2 B7_2 B8_2 40.8(4) . . . . ?
B2_2 C2_2 B7_2 B8_2 5.3(5) . . . . ?
B1_2 C2_2 B7_2 B8_2 -103.4(4) . . . . ?
C1_2 C2_2 B7_2 B9_2 -105.1(4) . . . . ?
B2_2 C2_2 B7_2 B9_2 -35.5(4) . . . . ?
B1_2 C2_2 B7_2 B9_2 -144.1(4) . . . . ?
B1_2 B5_2 B7_2 C2_2 40.5(4) . . . . ?
B8_2 B5_2 B7_2 C2_2 -98.5(4) . . . . ?
B4_2 B5_2 B7_2 C2_2 1.6(5) . . . . ?
B6_2 B5_2 B7_2 C2_2 -61.3(5) . . . . ?
B8_2 B5_2 B7_2 B1_2 -139.0(4) . . . . ?
B4_2 B5_2 B7_2 B1_2 -38.9(4) . . . . ?
B6_2 B5_2 B7_2 B1_2 -101.8(4) . . . . ?
B1_2 B5_2 B7_2 B8_2 139.0(4) . . . . ?
B4_2 B5_2 B7_2 B8_2 100.1(5) . . . . ?
B6_2 B5_2 B7_2 B8_2 37.2(4) . . . . ?
B1_2 B5_2 B7_2 B9_2 101.0(4) . . . . ?
B8_2 B5_2 B7_2 B9_2 -38.0(4) . . . . ?
B4_2 B5_2 B7_2 B9_2 62.1(5) . . . . ?
B6_2 B5_2 B7_2 B9_2 -0.8(5) . . . . ?
C1_2 B1_2 B7_2 C2_2 -34.2(3) . . . . ?
B5_2 B1_2 B7_2 C2_2 -132.5(4) . . . . ?
B4_2 B1_2 B7_2 C2_2 -94.1(4) . . . . ?
C2_2 B1_2 B7_2 B5_2 132.5(4) . . . . ?
C1_2 B1_2 B7_2 B5_2 98.3(4) . . . . ?
B4_2 B1_2 B7_2 B5_2 38.4(4) . . . . ?
C2_2 B1_2 B7_2 B8_2 95.5(4) . . . . ?
C1_2 B1_2 B7_2 B8_2 61.4(5) . . . . ?
B5_2 B1_2 B7_2 B8_2 -37.0(4) . . . . ?
B4_2 B1_2 B7_2 B8_2 1.5(5) . . . . ?
C2_2 B1_2 B7_2 B9_2 31.6(4) . . . . ?
C1_2 B1_2 B7_2 B9_2 -2.6(5) . . . . ?
B5_2 B1_2 B7_2 B9_2 -100.9(5) . . . . ?
B4_2 B1_2 B7_2 B9_2 -62.5(5) . . . . ?
C2_2 B7_2 B8_2 B5_2 98.1(4) . . . . ?
B1_2 B7_2 B8_2 B5_2 36.7(4) . . . . ?
B9_2 B7_2 B8_2 B5_2 137.7(4) . . . . ?
C2_2 B7_2 B8_2 B9_2 -39.6(3) . . . . ?
B5_2 B7_2 B8_2 B9_2 -137.7(4) . . . . ?
B1_2 B7_2 B8_2 B9_2 -101.0(4) . . . . ?
C2_2 B7_2 B8_2 B10_2 -3.0(5) . . . . ?
B5_2 B7_2 B8_2 B10_2 -101.0(4) . . . . ?
B1_2 B7_2 B8_2 B10_2 -64.4(5) . . . . ?
B9_2 B7_2 B8_2 B10_2 36.7(4) . . . . ?
C2_2 B7_2 B8_2 B6_2 60.0(5) . . . . ?
B5_2 B7_2 B8_2 B6_2 -38.1(4) . . . . ?
B1_2 B7_2 B8_2 B6_2 -1.4(6) . . . . ?
B9_2 B7_2 B8_2 B6_2 99.6(4) . . . . ?
B1_2 B5_2 B8_2 B7_2 -36.9(4) . . . . ?
B4_2 B5_2 B8_2 B7_2 -101.5(4) . . . . ?
B6_2 B5_2 B8_2 B7_2 -138.1(4) . . . . ?
B1_2 B5_2 B8_2 B9_2 0.9(5) . . . . ?
B7_2 B5_2 B8_2 B9_2 37.7(4) . . . . ?
B4_2 B5_2 B8_2 B9_2 -63.7(5) . . . . ?
B6_2 B5_2 B8_2 B9_2 -100.4(4) . . . . ?
B1_2 B5_2 B8_2 B10_2 63.8(5) . . . . ?
B7_2 B5_2 B8_2 B10_2 100.7(5) . . . . ?
B4_2 B5_2 B8_2 B10_2 -0.8(6) . . . . ?
B6_2 B5_2 B8_2 B10_2 -37.5(4) . . . . ?
B1_2 B5_2 B8_2 B6_2 101.3(4) . . . . ?
B7_2 B5_2 B8_2 B6_2 138.1(4) . . . . ?
B4_2 B5_2 B8_2 B6_2 36.7(4) . . . . ?
B10_2 B6_2 B8_2 B7_2 -100.4(5) . . . . ?
B3_2 B6_2 B8_2 B7_2 -62.4(5) . . . . ?
B4_2 B6_2 B8_2 B7_2 0.8(6) . . . . ?
B5_2 B6_2 B8_2 B7_2 37.5(4) . . . . ?
B10_2 B6_2 B8_2 B5_2 -137.9(4) . . . . ?
B3_2 B6_2 B8_2 B5_2 -99.9(4) . . . . ?
B4_2 B6_2 B8_2 B5_2 -36.7(4) . . . . ?
B10_2 B6_2 B8_2 B9_2 -36.9(4) . . . . ?
B3_2 B6_2 B8_2 B9_2 1.1(6) . . . . ?
B4_2 B6_2 B8_2 B9_2 64.3(5) . . . . ?
B5_2 B6_2 B8_2 B9_2 101.0(4) . . . . ?
B3_2 B6_2 B8_2 B10_2 38.0(4) . . . . ?
B4_2 B6_2 B8_2 B10_2 101.2(4) . . . . ?
B5_2 B6_2 B8_2 B10_2 137.9(4) . . . . ?
C1_2 C2_2 B9_2 B2_2 -38.6(4) . . . . ?
B7_2 C2_2 B9_2 B2_2 -144.0(4) . . . . ?
B1_2 C2_2 B9_2 B2_2 -108.7(4) . . . . ?
C1_2 C2_2 B9_2 B10_2 2.6(5) . . . . ?
B7_2 C2_2 B9_2 B10_2 -102.9(4) . . . . ?
B2_2 C2_2 B9_2 B10_2 41.1(4) . . . . ?
B1_2 C2_2 B9_2 B10_2 -67.5(5) . . . . ?
C1_2 C2_2 B9_2 B7_2 105.4(4) . . . . ?
B2_2 C2_2 B9_2 B7_2 144.0(4) . . . . ?
B1_2 C2_2 B9_2 B7_2 35.3(4) . . . . ?
C1_2 C2_2 B9_2 B8_2 65.0(5) . . . . ?
B7_2 C2_2 B9_2 B8_2 -40.4(4) . . . . ?
B2_2 C2_2 B9_2 B8_2 103.6(4) . . . . ?
B1_2 C2_2 B9_2 B8_2 -5.1(5) . . . . ?
C1_2 B2_2 B9_2 C2_2 34.2(3) . . . . ?
B3_2 B2_2 B9_2 C2_2 95.2(4) . . . . ?
B10_2 B2_2 B9_2 C2_2 132.8(4) . . . . ?
C2_2 B2_2 B9_2 B10_2 -132.8(4) . . . . ?
C1_2 B2_2 B9_2 B10_2 -98.6(4) . . . . ?
B3_2 B2_2 B9_2 B10_2 -37.7(4) . . . . ?
C2_2 B2_2 B9_2 B7_2 -32.0(4) . . . . ?
C1_2 B2_2 B9_2 B7_2 2.2(5) . . . . ?
B3_2 B2_2 B9_2 B7_2 63.1(5) . . . . ?
B10_2 B2_2 B9_2 B7_2 100.8(5) . . . . ?
C2_2 B2_2 B9_2 B8_2 -95.4(4) . . . . ?
C1_2 B2_2 B9_2 B8_2 -61.2(5) . . . . ?
B3_2 B2_2 B9_2 B8_2 -0.2(6) . . . . ?
B10_2 B2_2 B9_2 B8_2 37.5(4) . . . . ?
B5_2 B7_2 B9_2 C2_2 -95.1(4) . . . . ?
B1_2 B7_2 B9_2 C2_2 -31.9(4) . . . . ?
B8_2 B7_2 B9_2 C2_2 -133.2(4) . . . . ?
C2_2 B7_2 B9_2 B2_2 32.2(4) . . . . ?
B5_2 B7_2 B9_2 B2_2 -63.0(5) . . . . ?
B1_2 B7_2 B9_2 B2_2 0.3(6) . . . . ?
B8_2 B7_2 B9_2 B2_2 -101.0(5) . . . . ?
C2_2 B7_2 B9_2 B10_2 96.1(4) . . . . ?
B5_2 B7_2 B9_2 B10_2 1.0(5) . . . . ?
B1_2 B7_2 B9_2 B10_2 64.2(5) . . . . ?
B8_2 B7_2 B9_2 B10_2 -37.1(4) . . . . ?
C2_2 B7_2 B9_2 B8_2 133.2(4) . . . . ?
B5_2 B7_2 B9_2 B8_2 38.0(4) . . . . ?
B1_2 B7_2 B9_2 B8_2 101.3(4) . . . . ?
B7_2 B8_2 B9_2 C2_2 39.9(4) . . . . ?
B5_2 B8_2 B9_2 C2_2 2.3(5) . . . . ?
B10_2 B8_2 B9_2 C2_2 -98.9(4) . . . . ?
B6_2 B8_2 B9_2 C2_2 -62.0(5) . . . . ?
B7_2 B8_2 B9_2 B2_2 101.4(4) . . . . ?
B5_2 B8_2 B9_2 B2_2 63.8(5) . . . . ?
B10_2 B8_2 B9_2 B2_2 -37.4(4) . . . . ?
B6_2 B8_2 B9_2 B2_2 -0.5(6) . . . . ?
B7_2 B8_2 B9_2 B10_2 138.8(4) . . . . ?
B5_2 B8_2 B9_2 B10_2 101.2(4) . . . . ?
B6_2 B8_2 B9_2 B10_2 36.9(4) . . . . ?
B5_2 B8_2 B9_2 B7_2 -37.6(4) . . . . ?
B10_2 B8_2 B9_2 B7_2 -138.8(4) . . . . ?
B6_2 B8_2 B9_2 B7_2 -101.9(4) . . . . ?
C1_2 B3_2 B10_2 B9_2 2.5(5) . . . . ?
B2_2 B3_2 B10_2 B9_2 -37.4(4) . . . . ?
B6_2 B3_2 B10_2 B9_2 101.6(5) . . . . ?
B4_2 B3_2 B10_2 B9_2 64.1(5) . . . . ?
C1_2 B3_2 B10_2 B6_2 -99.2(4) . . . . ?
B2_2 B3_2 B10_2 B6_2 -139.0(4) . . . . ?
B4_2 B3_2 B10_2 B6_2 -37.5(4) . . . . ?
C1_2 B3_2 B10_2 B2_2 39.8(4) . . . . ?
B6_2 B3_2 B10_2 B2_2 139.0(4) . . . . ?
B4_2 B3_2 B10_2 B2_2 101.5(4) . . . . ?
C1_2 B3_2 B10_2 B8_2 -60.9(5) . . . . ?
B2_2 B3_2 B10_2 B8_2 -100.7(5) . . . . ?
B6_2 B3_2 B10_2 B8_2 38.2(4) . . . . ?
B4_2 B3_2 B10_2 B8_2 0.7(6) . . . . ?
C2_2 B9_2 B10_2 B3_2 -3.0(5) . . . . ?
B2_2 B9_2 B10_2 B3_2 37.5(4) . . . . ?
B7_2 B9_2 B10_2 B3_2 -64.3(5) . . . . ?
B8_2 B9_2 B10_2 B3_2 -101.0(4) . . . . ?
C2_2 B9_2 B10_2 B6_2 60.5(5) . . . . ?
B2_2 B9_2 B10_2 B6_2 100.9(4) . . . . ?
B7_2 B9_2 B10_2 B6_2 -0.8(5) . . . . ?
B8_2 B9_2 B10_2 B6_2 -37.5(4) . . . . ?
C2_2 B9_2 B10_2 B2_2 -40.5(4) . . . . ?
B7_2 B9_2 B10_2 B2_2 -101.7(4) . . . . ?
B8_2 B9_2 B10_2 B2_2 -138.5(4) . . . . ?
C2_2 B9_2 B10_2 B8_2 98.0(4) . . . . ?
B2_2 B9_2 B10_2 B8_2 138.5(4) . . . . ?
B7_2 B9_2 B10_2 B8_2 36.8(4) . . . . ?
B4_2 B6_2 B10_2 B3_2 37.2(4) . . . . ?
B8_2 B6_2 B10_2 B3_2 137.3(4) . . . . ?
B5_2 B6_2 B10_2 B3_2 100.2(4) . . . . ?
B3_2 B6_2 B10_2 B9_2 -99.9(4) . . . . ?
B4_2 B6_2 B10_2 B9_2 -62.7(5) . . . . ?
B8_2 B6_2 B10_2 B9_2 37.4(4) . . . . ?
B5_2 B6_2 B10_2 B9_2 0.3(5) . . . . ?
B3_2 B6_2 B10_2 B2_2 -36.7(4) . . . . ?
B4_2 B6_2 B10_2 B2_2 0.5(6) . . . . ?
B8_2 B6_2 B10_2 B2_2 100.6(5) . . . . ?
B5_2 B6_2 B10_2 B2_2 63.5(5) . . . . ?
B3_2 B6_2 B10_2 B8_2 -137.3(4) . . . . ?
B4_2 B6_2 B10_2 B8_2 -100.1(5) . . . . ?
B5_2 B6_2 B10_2 B8_2 -37.1(4) . . . . ?
C2_2 B2_2 B10_2 B3_2 -97.8(4) . . . . ?
C1_2 B2_2 B10_2 B3_2 -38.7(3) . . . . ?
B9_2 B2_2 B10_2 B3_2 -137.8(4) . . . . ?
C2_2 B2_2 B10_2 B9_2 40.0(4) . . . . ?
C1_2 B2_2 B10_2 B9_2 99.1(4) . . . . ?
B3_2 B2_2 B10_2 B9_2 137.8(4) . . . . ?
C2_2 B2_2 B10_2 B6_2 -61.0(5) . . . . ?
C1_2 B2_2 B10_2 B6_2 -1.9(5) . . . . ?
B9_2 B2_2 B10_2 B6_2 -101.0(5) . . . . ?
B3_2 B2_2 B10_2 B6_2 36.8(4) . . . . ?
C2_2 B2_2 B10_2 B8_2 2.9(5) . . . . ?
C1_2 B2_2 B10_2 B8_2 61.9(5) . . . . ?
B9_2 B2_2 B10_2 B8_2 -37.1(4) . . . . ?
B3_2 B2_2 B10_2 B8_2 100.7(4) . . . . ?
B7_2 B8_2 B10_2 B3_2 63.3(5) . . . . ?
B5_2 B8_2 B10_2 B3_2 0.0(6) . . . . ?
B9_2 B8_2 B10_2 B3_2 100.2(4) . . . . ?
B6_2 B8_2 B10_2 B3_2 -38.1(4) . . . . ?
B7_2 B8_2 B10_2 B9_2 -36.9(4) . . . . ?
B5_2 B8_2 B10_2 B9_2 -100.1(4) . . . . ?
B6_2 B8_2 B10_2 B9_2 -138.3(4) . . . . ?
B7_2 B8_2 B10_2 B6_2 101.4(4) . . . . ?
B5_2 B8_2 B10_2 B6_2 38.2(4) . . . . ?
B9_2 B8_2 B10_2 B6_2 138.3(4) . . . . ?
B7_2 B8_2 B10_2 B2_2 0.1(5) . . . . ?
B5_2 B8_2 B10_2 B2_2 -63.2(5) . . . . ?
B9_2 B8_2 B10_2 B2_2 36.9(4) . . . . ?
B6_2 B8_2 B10_2 B2_2 -101.3(4) . . . . ?
C3_3 C1_3 C2_3 B5_3 -145.1(4) . . . . ?
B1_3 C1_3 C2_3 B5_3 68.0(4) . . . . ?
B2_3 C1_3 C2_3 B5_3 1.3(5) . . . . ?
B3_3 C1_3 C2_3 B5_3 -38.5(3) . . . . ?
B10_3 C1_3 C2_3 B5_3 107.5(4) . . . . ?
C3_3 C1_3 C2_3 B10_3 107.4(4) . . . . ?
B1_3 C1_3 C2_3 B10_3 -39.5(3) . . . . ?
B2_3 C1_3 C2_3 B10_3 -106.2(4) . . . . ?
B3_3 C1_3 C2_3 B10_3 -146.0(3) . . . . ?
C3_3 C1_3 C2_3 B4_3 146.0(4) . . . . ?
B1_3 C1_3 C2_3 B4_3 -0.9(5) . . . . ?
B2_3 C1_3 C2_3 B4_3 -67.6(5) . . . . ?
B3_3 C1_3 C2_3 B4_3 -107.5(4) . . . . ?
B10_3 C1_3 C2_3 B4_3 38.6(4) . . . . ?
C3_3 C1_3 C2_3 B3_3 -106.5(4) . . . . ?
B1_3 C1_3 C2_3 B3_3 106.6(4) . . . . ?
B2_3 C1_3 C2_3 B3_3 39.9(3) . . . . ?
B10_3 C1_3 C2_3 B3_3 146.0(3) . . . . ?
C2_3 C1_3 C3_3 C16_3 -150.5(4) . . . . ?
B1_3 C1_3 C3_3 C16_3 -8.2(6) . . . . ?
B2_3 C1_3 C3_3 C16_3 67.0(5) . . . . ?
B3_3 C1_3 C3_3 C16_3 140.0(4) . . . . ?
B10_3 C1_3 C3_3 C16_3 -81.1(5) . . . . ?
C2_3 C1_3 C3_3 C4_3 30.6(6) . . . . ?
B1_3 C1_3 C3_3 C4_3 172.9(4) . . . . ?
B2_3 C1_3 C3_3 C4_3 -111.8(5) . . . . ?
B3_3 C1_3 C3_3 C4_3 -38.8(6) . . . . ?
B10_3 C1_3 C3_3 C4_3 100.1(5) . . . . ?
C16_3 C3_3 C4_3 C5_3 0.4(6) . . . . ?
C1_3 C3_3 C4_3 C5_3 179.2(4) . . . . ?
C3_3 C4_3 C5_3 C17_3 0.3(6) . . . . ?
C3_3 C4_3 C5_3 C6_3 179.8(4) . . . . ?
C4_3 C5_3 C6_3 C7_3 -178.5(4) . . . . ?
C17_3 C5_3 C6_3 C7_3 1.0(6) . . . . ?
C5_3 C6_3 C7_3 C8_3 0.1(7) . . . . ?
C6_3 C7_3 C8_3 C9_3 177.9(4) . . . . ?
C6_3 C7_3 C8_3 C18_3 -1.6(6) . . . . ?
C18_3 C8_3 C9_3 C10_3 -0.4(7) . . . . ?
C7_3 C8_3 C9_3 C10_3 -179.9(4) . . . . ?
C8_3 C9_3 C10_3 C11_3 -0.7(7) . . . . ?
C9_3 C10_3 C11_3 C12_3 1.5(7) . . . . ?
C10_3 C11_3 C12_3 C18_3 -1.2(7) . . . . ?
C10_3 C11_3 C12_3 C13_3 179.5(4) . . . . ?
C11_3 C12_3 C13_3 C14_3 -178.7(4) . . . . ?
C18_3 C12_3 C13_3 C14_3 2.1(6) . . . . ?
C12_3 C13_3 C14_3 C15_3 -0.6(7) . . . . ?
C13_3 C14_3 C15_3 C16_3 178.1(4) . . . . ?
C13_3 C14_3 C15_3 C17_3 -0.6(6) . . . . ?
C4_3 C3_3 C16_3 C15_3 0.1(6) . . . . ?
C1_3 C3_3 C16_3 C15_3 -178.8(4) . . . . ?
C14_3 C15_3 C16_3 C3_3 -179.8(4) . . . . ?
C17_3 C15_3 C16_3 C3_3 -1.2(6) . . . . ?
C4_3 C5_3 C17_3 C18_3 178.9(4) . . . . ?
C6_3 C5_3 C17_3 C18_3 -0.6(6) . . . . ?
C4_3 C5_3 C17_3 C15_3 -1.4(6) . . . . ?
C6_3 C5_3 C17_3 C15_3 179.0(4) . . . . ?
C16_3 C15_3 C17_3 C18_3 -178.5(4) . . . . ?
C14_3 C15_3 C17_3 C18_3 0.2(6) . . . . ?
C16_3 C15_3 C17_3 C5_3 1.9(6) . . . . ?
C14_3 C15_3 C17_3 C5_3 -179.4(4) . . . . ?
C5_3 C17_3 C18_3 C8_3 -0.9(6) . . . . ?
C15_3 C17_3 C18_3 C8_3 179.5(4) . . . . ?
C5_3 C17_3 C18_3 C12_3 -179.0(4) . . . . ?
C15_3 C17_3 C18_3 C12_3 1.3(6) . . . . ?
C9_3 C8_3 C18_3 C17_3 -177.5(4) . . . . ?
C7_3 C8_3 C18_3 C17_3 2.0(6) . . . . ?
C9_3 C8_3 C18_3 C12_3 0.7(6) . . . . ?
C7_3 C8_3 C18_3 C12_3 -179.8(4) . . . . ?
C11_3 C12_3 C18_3 C17_3 178.3(4) . . . . ?
C13_3 C12_3 C18_3 C17_3 -2.4(6) . . . . ?
C11_3 C12_3 C18_3 C8_3 0.1(6) . . . . ?
C13_3 C12_3 C18_3 C8_3 179.4(4) . . . . ?
C3_3 C1_3 B1_3 B2_3 111.6(4) . . . . ?
C2_3 C1_3 B1_3 B2_3 -103.5(4) . . . . ?
B3_3 C1_3 B1_3 B2_3 -37.5(4) . . . . ?
B10_3 C1_3 B1_3 B2_3 -142.4(4) . . . . ?
C3_3 C1_3 B1_3 B8_3 151.6(4) . . . . ?
C2_3 C1_3 B1_3 B8_3 -63.5(4) . . . . ?
B2_3 C1_3 B1_3 B8_3 40.0(4) . . . . ?
B3_3 C1_3 B1_3 B8_3 2.5(5) . . . . ?
B10_3 C1_3 B1_3 B8_3 -102.4(4) . . . . ?
C3_3 C1_3 B1_3 B10_3 -106.0(4) . . . . ?
C2_3 C1_3 B1_3 B10_3 38.9(3) . . . . ?
B2_3 C1_3 B1_3 B10_3 142.4(4) . . . . ?
B3_3 C1_3 B1_3 B10_3 104.9(4) . . . . ?
C3_3 C1_3 B1_3 B9_3 -145.6(4) . . . . ?
C2_3 C1_3 B1_3 B9_3 -0.7(5) . . . . ?
B2_3 C1_3 B1_3 B9_3 102.8(4) . . . . ?
B3_3 C1_3 B1_3 B9_3 65.3(5) . . . . ?
B10_3 C1_3 B1_3 B9_3 -39.6(3) . . . . ?
C3_3 C1_3 B2_3 B1_3 -113.2(4) . . . . ?
C2_3 C1_3 B2_3 B1_3 102.0(4) . . . . ?
B3_3 C1_3 B2_3 B1_3 141.1(4) . . . . ?
B10_3 C1_3 B2_3 B1_3 36.0(4) . . . . ?
C3_3 C1_3 B2_3 B8_3 -153.1(4) . . . . ?
C2_3 C1_3 B2_3 B8_3 62.1(4) . . . . ?
B1_3 C1_3 B2_3 B8_3 -39.9(4) . . . . ?
B3_3 C1_3 B2_3 B8_3 101.2(4) . . . . ?
B10_3 C1_3 B2_3 B8_3 -3.9(5) . . . . ?
C3_3 C1_3 B2_3 B6_3 144.7(4) . . . . ?
C2_3 C1_3 B2_3 B6_3 -0.1(4) . . . . ?
B1_3 C1_3 B2_3 B6_3 -102.1(4) . . . . ?
B3_3 C1_3 B2_3 B6_3 39.0(3) . . . . ?
B10_3 C1_3 B2_3 B6_3 -66.1(4) . . . . ?
C3_3 C1_3 B2_3 B3_3 105.7(4) . . . . ?
C2_3 C1_3 B2_3 B3_3 -39.1(3) . . . . ?
B1_3 C1_3 B2_3 B3_3 -141.1(4) . . . . ?
B10_3 C1_3 B2_3 B3_3 -105.1(4) . . . . ?
B8_3 B1_3 B2_3 C1_3 -134.4(4) . . . . ?
B10_3 B1_3 B2_3 C1_3 -33.8(3) . . . . ?
B9_3 B1_3 B2_3 C1_3 -97.1(4) . . . . ?
C1_3 B1_3 B2_3 B8_3 134.4(4) . . . . ?
B10_3 B1_3 B2_3 B8_3 100.5(4) . . . . ?
B9_3 B1_3 B2_3 B8_3 37.3(4) . . . . ?
C1_3 B1_3 B2_3 B6_3 97.0(4) . . . . ?
B8_3 B1_3 B2_3 B6_3 -37.4(4) . . . . ?
B10_3 B1_3 B2_3 B6_3 63.2(4) . . . . ?
B9_3 B1_3 B2_3 B6_3 -0.1(5) . . . . ?
C1_3 B1_3 B2_3 B3_3 34.4(3) . . . . ?
B8_3 B1_3 B2_3 B3_3 -99.9(4) . . . . ?
B10_3 B1_3 B2_3 B3_3 0.6(5) . . . . ?
B9_3 B1_3 B2_3 B3_3 -62.7(4) . . . . ?
B5_3 C2_3 B3_3 C1_3 139.0(4) . . . . ?
B10_3 C2_3 B3_3 C1_3 33.3(3) . . . . ?
B4_3 C2_3 B3_3 C1_3 103.5(4) . . . . ?
C1_3 C2_3 B3_3 B5_3 -139.0(4) . . . . ?
B10_3 C2_3 B3_3 B5_3 -105.8(4) . . . . ?
B4_3 C2_3 B3_3 B5_3 -35.5(4) . . . . ?
C1_3 C2_3 B3_3 B6_3 -98.6(4) . . . . ?
B5_3 C2_3 B3_3 B6_3 40.4(4) . . . . ?
B10_3 C2_3 B3_3 B6_3 -65.4(5) . . . . ?
B4_3 C2_3 B3_3 B6_3 4.9(5) . . . . ?
C1_3 C2_3 B3_3 B2_3 -36.2(3) . . . . ?
B5_3 C2_3 B3_3 B2_3 102.9(4) . . . . ?
B10_3 C2_3 B3_3 B2_3 -2.9(5) . . . . ?
B4_3 C2_3 B3_3 B2_3 67.3(5) . . . . ?
C3_3 C1_3 B3_3 C2_3 108.5(4) . . . . ?
B1_3 C1_3 B3_3 C2_3 -100.3(4) . . . . ?
B2_3 C1_3 B3_3 C2_3 -137.5(3) . . . . ?
B10_3 C1_3 B3_3 C2_3 -32.0(3) . . . . ?
C3_3 C1_3 B3_3 B5_3 144.0(4) . . . . ?
C2_3 C1_3 B3_3 B5_3 35.5(3) . . . . ?
B1_3 C1_3 B3_3 B5_3 -64.8(5) . . . . ?
B2_3 C1_3 B3_3 B5_3 -102.1(4) . . . . ?
B10_3 C1_3 B3_3 B5_3 3.5(5) . . . . ?
C3_3 C1_3 B3_3 B6_3 -153.5(4) . . . . ?
C2_3 C1_3 B3_3 B6_3 98.0(4) . . . . ?
B1_3 C1_3 B3_3 B6_3 -2.3(5) . . . . ?
B2_3 C1_3 B3_3 B6_3 -39.5(4) . . . . ?
B10_3 C1_3 B3_3 B6_3 66.0(5) . . . . ?
C3_3 C1_3 B3_3 B2_3 -114.0(4) . . . . ?
C2_3 C1_3 B3_3 B2_3 137.5(3) . . . . ?
B1_3 C1_3 B3_3 B2_3 37.2(4) . . . . ?
B10_3 C1_3 B3_3 B2_3 105.5(4) . . . . ?
C1_3 B2_3 B3_3 C2_3 35.6(3) . . . . ?
B1_3 B2_3 B3_3 C2_3 1.2(4) . . . . ?
B8_3 B2_3 B3_3 C2_3 -62.0(4) . . . . ?
B6_3 B2_3 B3_3 C2_3 -99.4(4) . . . . ?
B1_3 B2_3 B3_3 C1_3 -34.4(3) . . . . ?
B8_3 B2_3 B3_3 C1_3 -97.6(4) . . . . ?
B6_3 B2_3 B3_3 C1_3 -135.0(4) . . . . ?
C1_3 B2_3 B3_3 B5_3 96.8(4) . . . . ?
B1_3 B2_3 B3_3 B5_3 62.5(4) . . . . ?
B8_3 B2_3 B3_3 B5_3 -0.7(5) . . . . ?
B6_3 B2_3 B3_3 B5_3 -38.2(4) . . . . ?
C1_3 B2_3 B3_3 B6_3 135.0(4) . . . . ?
B1_3 B2_3 B3_3 B6_3 100.7(4) . . . . ?
B8_3 B2_3 B3_3 B6_3 37.4(4) . . . . ?
C1_3 C2_3 B4_3 B9_3 2.0(5) . . . . ?
B5_3 C2_3 B4_3 B9_3 -101.8(4) . . . . ?
B10_3 C2_3 B4_3 B9_3 40.5(3) . . . . ?
B3_3 C2_3 B4_3 B9_3 -66.7(5) . . . . ?
C1_3 C2_3 B4_3 B10_3 -38.5(4) . . . . ?
B5_3 C2_3 B4_3 B10_3 -142.3(4) . . . . ?
B3_3 C2_3 B4_3 B10_3 -107.2(4) . . . . ?
C1_3 C2_3 B4_3 B7_3 63.8(5) . . . . ?
B5_3 C2_3 B4_3 B7_3 -40.0(4) . . . . ?
B10_3 C2_3 B4_3 B7_3 102.3(4) . . . . ?
B3_3 C2_3 B4_3 B7_3 -4.9(5) . . . . ?
C1_3 C2_3 B4_3 B5_3 103.8(4) . . . . ?
B10_3 C2_3 B4_3 B5_3 142.3(4) . . . . ?
B3_3 C2_3 B4_3 B5_3 35.1(4) . . . . ?
C1_3 C2_3 B5_3 B3_3 38.6(3) . . . . ?
B10_3 C2_3 B5_3 B3_3 107.1(4) . . . . ?
B4_3 C2_3 B5_3 B3_3 143.9(4) . . . . ?
C1_3 C2_3 B5_3 B7_3 -64.9(5) . . . . ?
B10_3 C2_3 B5_3 B7_3 3.7(5) . . . . ?
B4_3 C2_3 B5_3 B7_3 40.4(4) . . . . ?
B3_3 C2_3 B5_3 B7_3 -103.5(4) . . . . ?
C1_3 C2_3 B5_3 B6_3 -2.0(5) . . . . ?
B10_3 C2_3 B5_3 B6_3 66.5(5) . . . . ?
B4_3 C2_3 B5_3 B6_3 103.3(4) . . . . ?
B3_3 C2_3 B5_3 B6_3 -40.6(3) . . . . ?
C1_3 C2_3 B5_3 B4_3 -105.3(4) . . . . ?
B10_3 C2_3 B5_3 B4_3 -36.7(4) . . . . ?
B3_3 C2_3 B5_3 B4_3 -143.9(4) . . . . ?
C1_3 B3_3 B5_3 C2_3 -34.6(3) . . . . ?
B6_3 B3_3 B5_3 C2_3 -133.7(4) . . . . ?
B2_3 B3_3 B5_3 C2_3 -95.5(4) . . . . ?
C2_3 B3_3 B5_3 B7_3 95.9(4) . . . . ?
C1_3 B3_3 B5_3 B7_3 61.2(5) . . . . ?
B6_3 B3_3 B5_3 B7_3 -37.8(4) . . . . ?
B2_3 B3_3 B5_3 B7_3 0.4(5) . . . . ?
C2_3 B3_3 B5_3 B6_3 133.7(4) . . . . ?
C1_3 B3_3 B5_3 B6_3 99.1(4) . . . . ?
B2_3 B3_3 B5_3 B6_3 38.3(4) . . . . ?
C2_3 B3_3 B5_3 B4_3 32.1(3) . . . . ?
C1_3 B3_3 B5_3 B4_3 -2.6(5) . . . . ?
B6_3 B3_3 B5_3 B4_3 -101.7(4) . . . . ?
B2_3 B3_3 B5_3 B4_3 -63.4(5) . . . . ?
B9_3 B4_3 B5_3 C2_3 96.3(4) . . . . ?
B10_3 B4_3 B5_3 C2_3 33.2(3) . . . . ?
B7_3 B4_3 B5_3 C2_3 133.6(4) . . . . ?
C2_3 B4_3 B5_3 B3_3 -32.4(4) . . . . ?
B9_3 B4_3 B5_3 B3_3 63.9(4) . . . . ?
B10_3 B4_3 B5_3 B3_3 0.9(5) . . . . ?
B7_3 B4_3 B5_3 B3_3 101.2(4) . . . . ?
C2_3 B4_3 B5_3 B7_3 -133.6(4) . . . . ?
B9_3 B4_3 B5_3 B7_3 -37.3(3) . . . . ?
B10_3 B4_3 B5_3 B7_3 -100.3(4) . . . . ?
C2_3 B4_3 B5_3 B6_3 -96.5(4) . . . . ?
B9_3 B4_3 B5_3 B6_3 -0.3(5) . . . . ?
B10_3 B4_3 B5_3 B6_3 -63.3(4) . . . . ?
B7_3 B4_3 B5_3 B6_3 37.0(4) . . . . ?
C2_3 B5_3 B6_3 B3_3 40.0(3) . . . . ?
B7_3 B5_3 B6_3 B3_3 138.2(4) . . . . ?
B4_3 B5_3 B6_3 B3_3 101.3(4) . . . . ?
C2_3 B5_3 B6_3 B8_3 -60.7(4) . . . . ?
B3_3 B5_3 B6_3 B8_3 -100.7(4) . . . . ?
B7_3 B5_3 B6_3 B8_3 37.4(3) . . . . ?
B4_3 B5_3 B6_3 B8_3 0.6(5) . . . . ?
C2_3 B5_3 B6_3 B7_3 -98.2(4) . . . . ?
B3_3 B5_3 B6_3 B7_3 -138.2(4) . . . . ?
B4_3 B5_3 B6_3 B7_3 -36.8(3) . . . . ?
C2_3 B5_3 B6_3 B2_3 1.8(5) . . . . ?
B3_3 B5_3 B6_3 B2_3 -38.2(3) . . . . ?
B7_3 B5_3 B6_3 B2_3 100.0(4) . . . . ?
B4_3 B5_3 B6_3 B2_3 63.2(4) . . . . ?
C2_3 B3_3 B6_3 B5_3 -39.7(4) . . . . ?
C1_3 B3_3 B6_3 B5_3 -98.9(4) . . . . ?
B2_3 B3_3 B6_3 B5_3 -137.3(4) . . . . ?
C2_3 B3_3 B6_3 B8_3 60.2(5) . . . . ?
C1_3 B3_3 B6_3 B8_3 1.1(5) . . . . ?
B5_3 B3_3 B6_3 B8_3 100.0(4) . . . . ?
B2_3 B3_3 B6_3 B8_3 -37.3(4) . . . . ?
C2_3 B3_3 B6_3 B7_3 -2.6(5) . . . . ?
C1_3 B3_3 B6_3 B7_3 -61.8(5) . . . . ?
B5_3 B3_3 B6_3 B7_3 37.1(4) . . . . ?
B2_3 B3_3 B6_3 B7_3 -100.2(4) . . . . ?
C2_3 B3_3 B6_3 B2_3 97.6(4) . . . . ?
C1_3 B3_3 B6_3 B2_3 38.5(3) . . . . ?
B5_3 B3_3 B6_3 B2_3 137.3(4) . . . . ?
C1_3 B2_3 B6_3 B5_3 -1.1(5) . . . . ?
B1_3 B2_3 B6_3 B5_3 -62.6(4) . . . . ?
B8_3 B2_3 B6_3 B5_3 -100.1(4) . . . . ?
B3_3 B2_3 B6_3 B5_3 37.8(4) . . . . ?
C1_3 B2_3 B6_3 B3_3 -38.9(3) . . . . ?
B1_3 B2_3 B6_3 B3_3 -100.4(4) . . . . ?
B8_3 B2_3 B6_3 B3_3 -137.8(4) . . . . ?
C1_3 B2_3 B6_3 B8_3 99.0(4) . . . . ?
B1_3 B2_3 B6_3 B8_3 37.4(3) . . . . ?
B3_3 B2_3 B6_3 B8_3 137.8(4) . . . . ?
C1_3 B2_3 B6_3 B7_3 61.7(4) . . . . ?
B1_3 B2_3 B6_3 B7_3 0.2(5) . . . . ?
B8_3 B2_3 B6_3 B7_3 -37.2(4) . . . . ?
B3_3 B2_3 B6_3 B7_3 100.6(4) . . . . ?
C2_3 B5_3 B7_3 B9_3 -2.1(5) . . . . ?
B3_3 B5_3 B7_3 B9_3 -63.9(5) . . . . ?
B6_3 B5_3 B7_3 B9_3 -101.6(4) . . . . ?
B4_3 B5_3 B7_3 B9_3 37.5(4) . . . . ?
C2_3 B5_3 B7_3 B8_3 61.9(5) . . . . ?
B3_3 B5_3 B7_3 B8_3 0.1(5) . . . . ?
B6_3 B5_3 B7_3 B8_3 -37.7(4) . . . . ?
B4_3 B5_3 B7_3 B8_3 101.5(4) . . . . ?
C2_3 B5_3 B7_3 B4_3 -39.6(4) . . . . ?
B3_3 B5_3 B7_3 B4_3 -101.4(4) . . . . ?
B6_3 B5_3 B7_3 B4_3 -139.2(4) . . . . ?
C2_3 B5_3 B7_3 B6_3 99.6(4) . . . . ?
B3_3 B5_3 B7_3 B6_3 37.7(4) . . . . ?
B4_3 B5_3 B7_3 B6_3 139.2(4) . . . . ?
C2_3 B4_3 B7_3 B9_3 -98.5(4) . . . . ?
B10_3 B4_3 B7_3 B9_3 -37.4(3) . . . . ?
B5_3 B4_3 B7_3 B9_3 -137.9(4) . . . . ?
C2_3 B4_3 B7_3 B5_3 39.4(4) . . . . ?
B9_3 B4_3 B7_3 B5_3 137.9(4) . . . . ?
B10_3 B4_3 B7_3 B5_3 100.5(4) . . . . ?
C2_3 B4_3 B7_3 B8_3 -60.8(5) . . . . ?
B9_3 B4_3 B7_3 B8_3 37.7(4) . . . . ?
B10_3 B4_3 B7_3 B8_3 0.3(5) . . . . ?
B5_3 B4_3 B7_3 B8_3 -100.2(4) . . . . ?
C2_3 B4_3 B7_3 B6_3 2.9(5) . . . . ?
B9_3 B4_3 B7_3 B6_3 101.3(4) . . . . ?
B10_3 B4_3 B7_3 B6_3 63.9(5) . . . . ?
B5_3 B4_3 B7_3 B6_3 -36.6(4) . . . . ?
B5_3 B6_3 B7_3 B9_3 100.4(4) . . . . ?
B3_3 B6_3 B7_3 B9_3 63.4(5) . . . . ?
B8_3 B6_3 B7_3 B9_3 -37.3(4) . . . . ?
B2_3 B6_3 B7_3 B9_3 -0.2(5) . . . . ?
B3_3 B6_3 B7_3 B5_3 -37.0(4) . . . . ?
B8_3 B6_3 B7_3 B5_3 -137.7(4) . . . . ?
B2_3 B6_3 B7_3 B5_3 -100.6(4) . . . . ?
B5_3 B6_3 B7_3 B8_3 137.7(4) . . . . ?
B3_3 B6_3 B7_3 B8_3 100.7(4) . . . . ?
B2_3 B6_3 B7_3 B8_3 37.1(3) . . . . ?
B5_3 B6_3 B7_3 B4_3 36.9(4) . . . . ?
B3_3 B6_3 B7_3 B4_3 -0.1(6) . . . . ?
B8_3 B6_3 B7_3 B4_3 -100.8(4) . . . . ?
B2_3 B6_3 B7_3 B4_3 -63.7(5) . . . . ?
C1_3 B1_3 B8_3 B2_3 -39.4(3) . . . . ?
B10_3 B1_3 B8_3 B2_3 -101.9(4) . . . . ?
B9_3 B1_3 B8_3 B2_3 -138.7(4) . . . . ?
C1_3 B1_3 B8_3 B7_3 62.2(4) . . . . ?
B2_3 B1_3 B8_3 B7_3 101.7(4) . . . . ?
B10_3 B1_3 B8_3 B7_3 -0.2(5) . . . . ?
B9_3 B1_3 B8_3 B7_3 -37.0(4) . . . . ?
C1_3 B1_3 B8_3 B6_3 -1.6(5) . . . . ?
B2_3 B1_3 B8_3 B6_3 37.8(4) . . . . ?
B10_3 B1_3 B8_3 B6_3 -64.0(5) . . . . ?
B9_3 B1_3 B8_3 B6_3 -100.9(4) . . . . ?
C1_3 B1_3 B8_3 B9_3 99.3(4) . . . . ?
B2_3 B1_3 B8_3 B9_3 138.7(4) . . . . ?
B10_3 B1_3 B8_3 B9_3 36.8(3) . . . . ?
C1_3 B2_3 B8_3 B1_3 39.3(3) . . . . ?
B6_3 B2_3 B8_3 B1_3 138.1(4) . . . . ?
B3_3 B2_3 B8_3 B1_3 101.0(4) . . . . ?
C1_3 B2_3 B8_3 B7_3 -60.9(5) . . . . ?
B1_3 B2_3 B8_3 B7_3 -100.2(4) . . . . ?
B6_3 B2_3 B8_3 B7_3 37.9(4) . . . . ?
B3_3 B2_3 B8_3 B7_3 0.8(5) . . . . ?
C1_3 B2_3 B8_3 B6_3 -98.8(4) . . . . ?
B1_3 B2_3 B8_3 B6_3 -138.1(4) . . . . ?
B3_3 B2_3 B8_3 B6_3 -37.1(4) . . . . ?
C1_3 B2_3 B8_3 B9_3 2.3(5) . . . . ?
B1_3 B2_3 B8_3 B9_3 -37.1(4) . . . . ?
B6_3 B2_3 B8_3 B9_3 101.1(4) . . . . ?
B3_3 B2_3 B8_3 B9_3 63.9(5) . . . . ?
B9_3 B7_3 B8_3 B1_3 37.3(3) . . . . ?
B5_3 B7_3 B8_3 B1_3 -64.0(5) . . . . ?
B4_3 B7_3 B8_3 B1_3 -0.1(5) . . . . ?
B6_3 B7_3 B8_3 B1_3 -101.5(4) . . . . ?
B9_3 B7_3 B8_3 B2_3 100.7(4) . . . . ?
B5_3 B7_3 B8_3 B2_3 -0.5(5) . . . . ?
B4_3 B7_3 B8_3 B2_3 63.3(5) . . . . ?
B6_3 B7_3 B8_3 B2_3 -38.1(4) . . . . ?
B9_3 B7_3 B8_3 B6_3 138.8(4) . . . . ?
B5_3 B7_3 B8_3 B6_3 37.5(4) . . . . ?
B4_3 B7_3 B8_3 B6_3 101.4(4) . . . . ?
B5_3 B7_3 B8_3 B9_3 -101.3(4) . . . . ?
B4_3 B7_3 B8_3 B9_3 -37.4(3) . . . . ?
B6_3 B7_3 B8_3 B9_3 -138.8(4) . . . . ?
B5_3 B6_3 B8_3 B1_3 63.0(5) . . . . ?
B3_3 B6_3 B8_3 B1_3 0.3(5) . . . . ?
B7_3 B6_3 B8_3 B1_3 100.4(4) . . . . ?
B2_3 B6_3 B8_3 B1_3 -37.5(4) . . . . ?
B5_3 B6_3 B8_3 B2_3 100.5(4) . . . . ?
B3_3 B6_3 B8_3 B2_3 37.8(4) . . . . ?
B7_3 B6_3 B8_3 B2_3 137.9(4) . . . . ?
B5_3 B6_3 B8_3 B7_3 -37.4(3) . . . . ?
B3_3 B6_3 B8_3 B7_3 -100.1(4) . . . . ?
B2_3 B6_3 B8_3 B7_3 -137.9(4) . . . . ?
B5_3 B6_3 B8_3 B9_3 -0.7(5) . . . . ?
B3_3 B6_3 B8_3 B9_3 -63.4(5) . . . . ?
B7_3 B6_3 B8_3 B9_3 36.7(3) . . . . ?
B2_3 B6_3 B8_3 B9_3 -101.2(4) . . . . ?
B5_3 B7_3 B9_3 B10_3 0.0(5) . . . . ?
B8_3 B7_3 B9_3 B10_3 -100.4(4) . . . . ?
B4_3 B7_3 B9_3 B10_3 37.8(4) . . . . ?
B6_3 B7_3 B9_3 B10_3 -63.4(5) . . . . ?
B5_3 B7_3 B9_3 B4_3 -37.8(4) . . . . ?
B8_3 B7_3 B9_3 B4_3 -138.2(4) . . . . ?
B6_3 B7_3 B9_3 B4_3 -101.2(4) . . . . ?
B5_3 B7_3 B9_3 B1_3 63.4(5) . . . . ?
B8_3 B7_3 B9_3 B1_3 -36.9(3) . . . . ?
B4_3 B7_3 B9_3 B1_3 101.2(4) . . . . ?
B6_3 B7_3 B9_3 B1_3 0.1(5) . . . . ?
B5_3 B7_3 B9_3 B8_3 100.4(4) . . . . ?
B4_3 B7_3 B9_3 B8_3 138.2(4) . . . . ?
B6_3 B7_3 B9_3 B8_3 37.0(4) . . . . ?
C2_3 B4_3 B9_3 B10_3 -40.0(3) . . . . ?
B7_3 B4_3 B9_3 B10_3 -137.9(4) . . . . ?
B5_3 B4_3 B9_3 B10_3 -100.7(4) . . . . ?
C2_3 B4_3 B9_3 B7_3 98.0(4) . . . . ?
B10_3 B4_3 B9_3 B7_3 137.9(4) . . . . ?
B5_3 B4_3 B9_3 B7_3 37.2(3) . . . . ?
C2_3 B4_3 B9_3 B1_3 -2.3(5) . . . . ?
B10_3 B4_3 B9_3 B1_3 37.6(4) . . . . ?
B7_3 B4_3 B9_3 B1_3 -100.3(4) . . . . ?
B5_3 B4_3 B9_3 B1_3 -63.1(4) . . . . ?
C2_3 B4_3 B9_3 B8_3 60.6(4) . . . . ?
B10_3 B4_3 B9_3 B8_3 100.5(4) . . . . ?
B7_3 B4_3 B9_3 B8_3 -37.4(3) . . . . ?
B5_3 B4_3 B9_3 B8_3 -0.2(4) . . . . ?
C1_3 B1_3 B9_3 B10_3 39.6(3) . . . . ?
B2_3 B1_3 B9_3 B10_3 101.5(4) . . . . ?
B8_3 B1_3 B9_3 B10_3 138.6(4) . . . . ?
C1_3 B1_3 B9_3 B7_3 -61.9(4) . . . . ?
B2_3 B1_3 B9_3 B7_3 0.0(5) . . . . ?
B8_3 B1_3 B9_3 B7_3 37.1(4) . . . . ?
B10_3 B1_3 B9_3 B7_3 -101.5(4) . . . . ?
C1_3 B1_3 B9_3 B4_3 1.9(5) . . . . ?
B2_3 B1_3 B9_3 B4_3 63.8(4) . . . . ?
B8_3 B1_3 B9_3 B4_3 100.9(4) . . . . ?
B10_3 B1_3 B9_3 B4_3 -37.7(4) . . . . ?
C1_3 B1_3 B9_3 B8_3 -99.1(4) . . . . ?
B2_3 B1_3 B9_3 B8_3 -37.1(4) . . . . ?
B10_3 B1_3 B9_3 B8_3 -138.6(4) . . . . ?
B1_3 B8_3 B9_3 B10_3 -37.0(4) . . . . ?
B2_3 B8_3 B9_3 B10_3 0.0(5) . . . . ?
B7_3 B8_3 B9_3 B10_3 101.3(4) . . . . ?
B6_3 B8_3 B9_3 B10_3 64.3(5) . . . . ?
B1_3 B8_3 B9_3 B7_3 -138.3(4) . . . . ?
B2_3 B8_3 B9_3 B7_3 -101.3(4) . . . . ?
B6_3 B8_3 B9_3 B7_3 -37.1(3) . . . . ?
B1_3 B8_3 B9_3 B4_3 -100.7(4) . . . . ?
B2_3 B8_3 B9_3 B4_3 -63.7(5) . . . . ?
B7_3 B8_3 B9_3 B4_3 37.6(3) . . . . ?
B6_3 B8_3 B9_3 B4_3 0.6(5) . . . . ?
B2_3 B8_3 B9_3 B1_3 37.0(4) . . . . ?
B7_3 B8_3 B9_3 B1_3 138.3(4) . . . . ?
B6_3 B8_3 B9_3 B1_3 101.2(4) . . . . ?
B5_3 C2_3 B10_3 C1_3 -102.6(4) . . . . ?
B4_3 C2_3 B10_3 C1_3 -139.6(4) . . . . ?
B3_3 C2_3 B10_3 C1_3 -33.2(3) . . . . ?
C1_3 C2_3 B10_3 B9_3 99.0(4) . . . . ?
B5_3 C2_3 B10_3 B9_3 -3.7(5) . . . . ?
B4_3 C2_3 B10_3 B9_3 -40.6(4) . . . . ?
B3_3 C2_3 B10_3 B9_3 65.7(4) . . . . ?
C1_3 C2_3 B10_3 B4_3 139.6(4) . . . . ?
B5_3 C2_3 B10_3 B4_3 36.9(4) . . . . ?
B3_3 C2_3 B10_3 B4_3 106.4(4) . . . . ?
C1_3 C2_3 B10_3 B1_3 36.5(3) . . . . ?
B5_3 C2_3 B10_3 B1_3 -66.2(5) . . . . ?
B4_3 C2_3 B10_3 B1_3 -103.1(4) . . . . ?
B3_3 C2_3 B10_3 B1_3 3.3(5) . . . . ?
C3_3 C1_3 B10_3 C2_3 -108.1(4) . . . . ?
B1_3 C1_3 B10_3 C2_3 137.3(4) . . . . ?
B2_3 C1_3 B10_3 C2_3 101.3(4) . . . . ?
B3_3 C1_3 B10_3 C2_3 32.1(3) . . . . ?
C3_3 C1_3 B10_3 B9_3 154.5(4) . . . . ?
C2_3 C1_3 B10_3 B9_3 -97.4(4) . . . . ?
B1_3 C1_3 B10_3 B9_3 39.9(4) . . . . ?
B2_3 C1_3 B10_3 B9_3 3.9(5) . . . . ?
B3_3 C1_3 B10_3 B9_3 -65.3(5) . . . . ?
C3_3 C1_3 B10_3 B4_3 -143.1(4) . . . . ?
C2_3 C1_3 B10_3 B4_3 -35.0(3) . . . . ?
B1_3 C1_3 B10_3 B4_3 102.3(4) . . . . ?
B2_3 C1_3 B10_3 B4_3 66.2(5) . . . . ?
B3_3 C1_3 B10_3 B4_3 -2.9(5) . . . . ?
C3_3 C1_3 B10_3 B1_3 114.6(4) . . . . ?
C2_3 C1_3 B10_3 B1_3 -137.3(4) . . . . ?
B2_3 C1_3 B10_3 B1_3 -36.0(4) . . . . ?
B3_3 C1_3 B10_3 B1_3 -105.2(4) . . . . ?
B7_3 B9_3 B10_3 C2_3 2.1(5) . . . . ?
B4_3 B9_3 B10_3 C2_3 40.0(4) . . . . ?
B1_3 B9_3 B10_3 C2_3 -98.0(4) . . . . ?
B8_3 B9_3 B10_3 C2_3 -61.3(5) . . . . ?
B7_3 B9_3 B10_3 C1_3 61.1(5) . . . . ?
B4_3 B9_3 B10_3 C1_3 99.0(4) . . . . ?
B1_3 B9_3 B10_3 C1_3 -38.9(3) . . . . ?
B8_3 B9_3 B10_3 C1_3 -2.2(5) . . . . ?
B7_3 B9_3 B10_3 B4_3 -37.9(4) . . . . ?
B1_3 B9_3 B10_3 B4_3 -138.0(4) . . . . ?
B8_3 B9_3 B10_3 B4_3 -101.2(4) . . . . ?
B7_3 B9_3 B10_3 B1_3 100.1(4) . . . . ?
B4_3 B9_3 B10_3 B1_3 138.0(4) . . . . ?
B8_3 B9_3 B10_3 B1_3 36.7(4) . . . . ?
B9_3 B4_3 B10_3 C2_3 -133.2(4) . . . . ?
B7_3 B4_3 B10_3 C2_3 -95.8(4) . . . . ?
B5_3 B4_3 B10_3 C2_3 -33.1(3) . . . . ?
C2_3 B4_3 B10_3 C1_3 34.3(3) . . . . ?
B9_3 B4_3 B10_3 C1_3 -98.9(4) . . . . ?
B7_3 B4_3 B10_3 C1_3 -61.6(4) . . . . ?
B5_3 B4_3 B10_3 C1_3 1.2(5) . . . . ?
C2_3 B4_3 B10_3 B9_3 133.2(4) . . . . ?
B7_3 B4_3 B10_3 B9_3 37.4(3) . . . . ?
B5_3 B4_3 B10_3 B9_3 100.1(4) . . . . ?
C2_3 B4_3 B10_3 B1_3 95.4(4) . . . . ?
B9_3 B4_3 B10_3 B1_3 -37.8(3) . . . . ?
B7_3 B4_3 B10_3 B1_3 -0.4(5) . . . . ?
B5_3 B4_3 B10_3 B1_3 62.3(4) . . . . ?
C1_3 B1_3 B10_3 C2_3 -35.8(3) . . . . ?
B2_3 B1_3 B10_3 C2_3 -2.2(4) . . . . ?
B8_3 B1_3 B10_3 C2_3 61.6(4) . . . . ?
B9_3 B1_3 B10_3 C2_3 98.8(4) . . . . ?
B2_3 B1_3 B10_3 C1_3 33.6(3) . . . . ?
B8_3 B1_3 B10_3 C1_3 97.4(4) . . . . ?
B9_3 B1_3 B10_3 C1_3 134.6(4) . . . . ?
C1_3 B1_3 B10_3 B9_3 -134.6(4) . . . . ?
B2_3 B1_3 B10_3 B9_3 -101.0(4) . . . . ?
B8_3 B1_3 B10_3 B9_3 -37.2(3) . . . . ?
C1_3 B1_3 B10_3 B4_3 -97.0(4) . . . . ?
B2_3 B1_3 B10_3 B4_3 -63.4(4) . . . . ?
B8_3 B1_3 B10_3 B4_3 0.4(5) . . . . ?
B9_3 B1_3 B10_3 B4_3 37.6(3) . . . . ?
C3_4 C1_4 C2_4 B8_4 -145.0(4) . . . . ?
B2_4 C1_4 C2_4 B8_4 68.1(4) . . . . ?
B3_4 C1_4 C2_4 B8_4 1.1(5) . . . . ?
B10_4 C1_4 C2_4 B8_4 107.8(4) . . . . ?
B1_4 C1_4 C2_4 B8_4 -38.9(3) . . . . ?
C3_4 C1_4 C2_4 B9_4 145.7(4) . . . . ?
B2_4 C1_4 C2_4 B9_4 -1.3(5) . . . . ?
B3_4 C1_4 C2_4 B9_4 -68.2(4) . . . . ?
B10_4 C1_4 C2_4 B9_4 38.4(3) . . . . ?
B1_4 C1_4 C2_4 B9_4 -108.2(4) . . . . ?
C3_4 C1_4 C2_4 B1_4 -106.1(4) . . . . ?
B2_4 C1_4 C2_4 B1_4 106.9(4) . . . . ?
B3_4 C1_4 C2_4 B1_4 40.0(3) . . . . ?
B10_4 C1_4 C2_4 B1_4 146.6(3) . . . . ?
C3_4 C1_4 C2_4 B10_4 107.3(4) . . . . ?
B2_4 C1_4 C2_4 B10_4 -39.7(3) . . . . ?
B3_4 C1_4 C2_4 B10_4 -106.6(3) . . . . ?
B1_4 C1_4 C2_4 B10_4 -146.6(3) . . . . ?
C2_4 C1_4 C3_4 C4_4 145.4(4) . . . . ?
B2_4 C1_4 C3_4 C4_4 -72.6(6) . . . . ?
B3_4 C1_4 C3_4 C4_4 4.4(6) . . . . ?
B10_4 C1_4 C3_4 C4_4 -145.4(4) . . . . ?
B1_4 C1_4 C3_4 C4_4 76.8(5) . . . . ?
C2_4 C1_4 C3_4 C16_4 -33.5(6) . . . . ?
B2_4 C1_4 C3_4 C16_4 108.5(5) . . . . ?
B3_4 C1_4 C3_4 C16_4 -174.5(4) . . . . ?
B10_4 C1_4 C3_4 C16_4 35.7(6) . . . . ?
B1_4 C1_4 C3_4 C16_4 -102.1(5) . . . . ?
C16_4 C3_4 C4_4 C5_4 -0.1(7) . . . . ?
C1_4 C3_4 C4_4 C5_4 -179.0(4) . . . . ?
C3_4 C4_4 C5_4 C17_4 0.4(6) . . . . ?
C3_4 C4_4 C5_4 C6_4 179.7(4) . . . . ?
C4_4 C5_4 C6_4 C7_4 -179.7(4) . . . . ?
C17_4 C5_4 C6_4 C7_4 -0.5(6) . . . . ?
C5_4 C6_4 C7_4 C8_4 1.2(7) . . . . ?
C6_4 C7_4 C8_4 C9_4 179.0(4) . . . . ?
C6_4 C7_4 C8_4 C18_4 -1.3(6) . . . . ?
C18_4 C8_4 C9_4 C10_4 0.4(6) . . . . ?
C7_4 C8_4 C9_4 C10_4 -179.8(4) . . . . ?
C8_4 C9_4 C10_4 C11_4 -0.4(7) . . . . ?
C9_4 C10_4 C11_4 C12_4 -0.6(7) . . . . ?
C10_4 C11_4 C12_4 C13_4 -179.2(4) . . . . ?
C10_4 C11_4 C12_4 C18_4 1.5(6) . . . . ?
C11_4 C12_4 C13_4 C14_4 -178.3(4) . . . . ?
C18_4 C12_4 C13_4 C14_4 1.0(6) . . . . ?
C12_4 C13_4 C14_4 C15_4 -0.7(7) . . . . ?
C13_4 C14_4 C15_4 C16_4 179.4(4) . . . . ?
C13_4 C14_4 C15_4 C17_4 0.0(6) . . . . ?
C17_4 C15_4 C16_4 C3_4 -0.6(6) . . . . ?
C14_4 C15_4 C16_4 C3_4 -180.0(4) . . . . ?
C4_4 C3_4 C16_4 C15_4 0.2(7) . . . . ?
C1_4 C3_4 C16_4 C15_4 179.1(4) . . . . ?
C16_4 C15_4 C17_4 C5_4 0.9(6) . . . . ?
C14_4 C15_4 C17_4 C5_4 -179.7(4) . . . . ?
C16_4 C15_4 C17_4 C18_4 -178.9(4) . . . . ?
C14_4 C15_4 C17_4 C18_4 0.5(6) . . . . ?
C4_4 C5_4 C17_4 C15_4 -0.8(6) . . . . ?
C6_4 C5_4 C17_4 C15_4 179.9(4) . . . . ?
C4_4 C5_4 C17_4 C18_4 179.0(4) . . . . ?
C6_4 C5_4 C17_4 C18_4 -0.3(6) . . . . ?
C15_4 C17_4 C18_4 C8_4 -180.0(4) . . . . ?
C5_4 C17_4 C18_4 C8_4 0.2(6) . . . . ?
C15_4 C17_4 C18_4 C12_4 -0.2(6) . . . . ?
C5_4 C17_4 C18_4 C12_4 -180.0(4) . . . . ?
C9_4 C8_4 C18_4 C17_4 -179.7(4) . . . . ?
C7_4 C8_4 C18_4 C17_4 0.5(6) . . . . ?
C9_4 C8_4 C18_4 C12_4 0.5(6) . . . . ?
C7_4 C8_4 C18_4 C12_4 -179.3(4) . . . . ?
C11_4 C12_4 C18_4 C17_4 178.8(4) . . . . ?
C13_4 C12_4 C18_4 C17_4 -0.6(6) . . . . ?
C11_4 C12_4 C18_4 C8_4 -1.4(6) . . . . ?
C13_4 C12_4 C18_4 C8_4 179.2(4) . . . . ?
B8_4 C2_4 B1_4 C1_4 139.9(4) . . . . ?
B9_4 C2_4 B1_4 C1_4 103.5(4) . . . . ?
B10_4 C2_4 B1_4 C1_4 32.9(3) . . . . ?
C1_4 C2_4 B1_4 B6_4 -98.9(4) . . . . ?
B8_4 C2_4 B1_4 B6_4 41.0(4) . . . . ?
B9_4 C2_4 B1_4 B6_4 4.6(5) . . . . ?
B10_4 C2_4 B1_4 B6_4 -66.0(4) . . . . ?
C1_4 C2_4 B1_4 B3_4 -36.8(3) . . . . ?
B8_4 C2_4 B1_4 B3_4 103.1(4) . . . . ?
B9_4 C2_4 B1_4 B3_4 66.7(5) . . . . ?
B10_4 C2_4 B1_4 B3_4 -4.0(4) . . . . ?
C1_4 C2_4 B1_4 B8_4 -139.9(4) . . . . ?
B9_4 C2_4 B1_4 B8_4 -36.4(4) . . . . ?
B10_4 C2_4 B1_4 B8_4 -107.0(4) . . . . ?
C3_4 C1_4 B1_4 C2_4 107.9(4) . . . . ?
B2_4 C1_4 B1_4 C2_4 -99.8(4) . . . . ?
B3_4 C1_4 B1_4 C2_4 -136.6(3) . . . . ?
B10_4 C1_4 B1_4 C2_4 -31.5(3) . . . . ?
C3_4 C1_4 B1_4 B6_4 -154.9(4) . . . . ?
C2_4 C1_4 B1_4 B6_4 97.2(4) . . . . ?
B2_4 C1_4 B1_4 B6_4 -2.6(5) . . . . ?
B3_4 C1_4 B1_4 B6_4 -39.4(3) . . . . ?
B10_4 C1_4 B1_4 B6_4 65.8(4) . . . . ?
C3_4 C1_4 B1_4 B3_4 -115.5(4) . . . . ?
C2_4 C1_4 B1_4 B3_4 136.6(3) . . . . ?
B2_4 C1_4 B1_4 B3_4 36.8(4) . . . . ?
B10_4 C1_4 B1_4 B3_4 105.1(4) . . . . ?
C3_4 C1_4 B1_4 B8_4 142.3(4) . . . . ?
C2_4 C1_4 B1_4 B8_4 34.4(3) . . . . ?
B2_4 C1_4 B1_4 B8_4 -65.4(4) . . . . ?
B3_4 C1_4 B1_4 B8_4 -102.2(4) . . . . ?
B10_4 C1_4 B1_4 B8_4 2.9(4) . . . . ?
C3_4 C1_4 B2_4 B10_4 -105.4(4) . . . . ?
C2_4 C1_4 B2_4 B10_4 39.1(3) . . . . ?
B3_4 C1_4 B2_4 B10_4 141.2(4) . . . . ?
B1_4 C1_4 B2_4 B10_4 104.7(4) . . . . ?
C3_4 C1_4 B2_4 B3_4 113.5(5) . . . . ?
C2_4 C1_4 B2_4 B3_4 -102.1(4) . . . . ?
B10_4 C1_4 B2_4 B3_4 -141.2(4) . . . . ?
B1_4 C1_4 B2_4 B3_4 -36.5(4) . . . . ?
C3_4 C1_4 B2_4 B4_4 153.1(4) . . . . ?
C2_4 C1_4 B2_4 B4_4 -62.5(4) . . . . ?
B3_4 C1_4 B2_4 B4_4 39.6(3) . . . . ?
B10_4 C1_4 B2_4 B4_4 -101.6(4) . . . . ?
B1_4 C1_4 B2_4 B4_4 3.1(5) . . . . ?
C3_4 C1_4 B2_4 B5_4 -144.5(4) . . . . ?
C2_4 C1_4 B2_4 B5_4 0.0(4) . . . . ?
B3_4 C1_4 B2_4 B5_4 102.0(4) . . . . ?
B10_4 C1_4 B2_4 B5_4 -39.2(3) . . . . ?
B1_4 C1_4 B2_4 B5_4 65.5(4) . . . . ?
C3_4 C1_4 B3_4 B6_4 143.6(4) . . . . ?
C2_4 C1_4 B3_4 B6_4 -0.1(4) . . . . ?
B2_4 C1_4 B3_4 B6_4 -102.7(4) . . . . ?
B10_4 C1_4 B3_4 B6_4 -65.6(4) . . . . ?
B1_4 C1_4 B3_4 B6_4 39.2(3) . . . . ?
C3_4 C1_4 B3_4 B2_4 -113.7(5) . . . . ?
C2_4 C1_4 B3_4 B2_4 102.7(4) . . . . ?
B10_4 C1_4 B3_4 B2_4 37.1(4) . . . . ?
B1_4 C1_4 B3_4 B2_4 141.9(4) . . . . ?
C3_4 C1_4 B3_4 B4_4 -153.7(4) . . . . ?
C2_4 C1_4 B3_4 B4_4 62.7(4) . . . . ?
B2_4 C1_4 B3_4 B4_4 -40.0(3) . . . . ?
B10_4 C1_4 B3_4 B4_4 -2.9(5) . . . . ?
B1_4 C1_4 B3_4 B4_4 101.9(4) . . . . ?
C3_4 C1_4 B3_4 B1_4 104.3(4) . . . . ?
C2_4 C1_4 B3_4 B1_4 -39.3(3) . . . . ?
B2_4 C1_4 B3_4 B1_4 -141.9(4) . . . . ?
B10_4 C1_4 B3_4 B1_4 -104.9(4) . . . . ?
B10_4 B2_4 B3_4 C1_4 -34.8(3) . . . . ?
B4_4 B2_4 B3_4 C1_4 -134.5(4) . . . . ?
B5_4 B2_4 B3_4 C1_4 -97.6(4) . . . . ?
C1_4 B2_4 B3_4 B6_4 97.4(4) . . . . ?
B10_4 B2_4 B3_4 B6_4 62.5(4) . . . . ?
B4_4 B2_4 B3_4 B6_4 -37.2(3) . . . . ?
B5_4 B2_4 B3_4 B6_4 -0.3(5) . . . . ?
C1_4 B2_4 B3_4 B4_4 134.5(4) . . . . ?
B10_4 B2_4 B3_4 B4_4 99.7(4) . . . . ?
B5_4 B2_4 B3_4 B4_4 36.9(3) . . . . ?
C1_4 B2_4 B3_4 B1_4 34.2(3) . . . . ?
B10_4 B2_4 B3_4 B1_4 -0.6(5) . . . . ?
B4_4 B2_4 B3_4 B1_4 -100.3(4) . . . . ?
B5_4 B2_4 B3_4 B1_4 -63.4(4) . . . . ?
C2_4 B1_4 B3_4 C1_4 36.3(3) . . . . ?
B6_4 B1_4 B3_4 C1_4 135.0(4) . . . . ?
B8_4 B1_4 B3_4 C1_4 96.5(4) . . . . ?
C2_4 B1_4 B3_4 B6_4 -98.8(4) . . . . ?
C1_4 B1_4 B3_4 B6_4 -135.0(4) . . . . ?
B8_4 B1_4 B3_4 B6_4 -38.5(3) . . . . ?
C2_4 B1_4 B3_4 B2_4 2.6(4) . . . . ?
C1_4 B1_4 B3_4 B2_4 -33.7(3) . . . . ?
B6_4 B1_4 B3_4 B2_4 101.4(4) . . . . ?
B8_4 B1_4 B3_4 B2_4 62.8(4) . . . . ?
C2_4 B1_4 B3_4 B4_4 -61.4(4) . . . . ?
C1_4 B1_4 B3_4 B4_4 -97.7(4) . . . . ?
B6_4 B1_4 B3_4 B4_4 37.4(3) . . . . ?
B8_4 B1_4 B3_4 B4_4 -1.1(4) . . . . ?
C1_4 B3_4 B4_4 B7_4 -62.3(4) . . . . ?
B6_4 B3_4 B4_4 B7_4 37.4(3) . . . . ?
B2_4 B3_4 B4_4 B7_4 -101.3(4) . . . . ?
B1_4 B3_4 B4_4 B7_4 0.3(4) . . . . ?
C1_4 B3_4 B4_4 B6_4 -99.7(4) . . . . ?
B2_4 B3_4 B4_4 B6_4 -138.7(4) . . . . ?
B1_4 B3_4 B4_4 B6_4 -37.1(3) . . . . ?
C1_4 B3_4 B4_4 B2_4 39.1(3) . . . . ?
B6_4 B3_4 B4_4 B2_4 138.7(4) . . . . ?
B1_4 B3_4 B4_4 B2_4 101.7(4) . . . . ?
C1_4 B3_4 B4_4 B5_4 2.1(5) . . . . ?
B6_4 B3_4 B4_4 B5_4 101.8(4) . . . . ?
B2_4 B3_4 B4_4 B5_4 -37.0(4) . . . . ?
B1_4 B3_4 B4_4 B5_4 64.7(4) . . . . ?
C1_4 B2_4 B4_4 B7_4 61.3(4) . . . . ?
B10_4 B2_4 B4_4 B7_4 -1.2(5) . . . . ?
B3_4 B2_4 B4_4 B7_4 100.4(4) . . . . ?
B5_4 B2_4 B4_4 B7_4 -38.4(4) . . . . ?
C1_4 B2_4 B4_4 B3_4 -39.1(3) . . . . ?
B10_4 B2_4 B4_4 B3_4 -101.6(4) . . . . ?
B5_4 B2_4 B4_4 B3_4 -138.7(4) . . . . ?
C1_4 B2_4 B4_4 B6_4 -2.3(5) . . . . ?
B10_4 B2_4 B4_4 B6_4 -64.8(5) . . . . ?
B3_4 B2_4 B4_4 B6_4 36.8(4) . . . . ?
B5_4 B2_4 B4_4 B6_4 -101.9(4) . . . . ?
C1_4 B2_4 B4_4 B5_4 99.6(4) . . . . ?
B10_4 B2_4 B4_4 B5_4 37.1(3) . . . . ?
B3_4 B2_4 B4_4 B5_4 138.7(4) . . . . ?
B7_4 B4_4 B5_4 B10_4 100.1(4) . . . . ?
B3_4 B4_4 B5_4 B10_4 -0.7(5) . . . . ?
B6_4 B4_4 B5_4 B10_4 62.8(5) . . . . ?
B2_4 B4_4 B5_4 B10_4 -37.5(4) . . . . ?
B7_4 B4_4 B5_4 B9_4 36.8(3) . . . . ?
B3_4 B4_4 B5_4 B9_4 -64.0(4) . . . . ?
B6_4 B4_4 B5_4 B9_4 -0.5(5) . . . . ?
B2_4 B4_4 B5_4 B9_4 -100.9(4) . . . . ?
B7_4 B4_4 B5_4 B2_4 137.6(4) . . . . ?
B3_4 B4_4 B5_4 B2_4 36.8(4) . . . . ?
B6_4 B4_4 B5_4 B2_4 100.3(4) . . . . ?
B3_4 B4_4 B5_4 B7_4 -100.8(4) . . . . ?
B6_4 B4_4 B5_4 B7_4 -37.3(3) . . . . ?
B2_4 B4_4 B5_4 B7_4 -137.6(4) . . . . ?
C1_4 B2_4 B5_4 B10_4 39.4(3) . . . . ?
B3_4 B2_4 B5_4 B10_4 101.1(4) . . . . ?
B4_4 B2_4 B5_4 B10_4 137.9(4) . . . . ?
C1_4 B2_4 B5_4 B9_4 1.2(4) . . . . ?
B10_4 B2_4 B5_4 B9_4 -38.2(3) . . . . ?
B3_4 B2_4 B5_4 B9_4 62.9(4) . . . . ?
B4_4 B2_4 B5_4 B9_4 99.7(4) . . . . ?
C1_4 B2_4 B5_4 B4_4 -98.5(4) . . . . ?
B10_4 B2_4 B5_4 B4_4 -137.9(4) . . . . ?
B3_4 B2_4 B5_4 B4_4 -36.8(3) . . . . ?
C1_4 B2_4 B5_4 B7_4 -61.3(4) . . . . ?
B10_4 B2_4 B5_4 B7_4 -100.7(4) . . . . ?
B3_4 B2_4 B5_4 B7_4 0.4(5) . . . . ?
B4_4 B2_4 B5_4 B7_4 37.2(3) . . . . ?
C2_4 B1_4 B6_4 B3_4 97.4(4) . . . . ?
C1_4 B1_4 B6_4 B3_4 38.4(3) . . . . ?
B8_4 B1_4 B6_4 B3_4 137.1(4) . . . . ?
C2_4 B1_4 B6_4 B7_4 -3.2(5) . . . . ?
C1_4 B1_4 B6_4 B7_4 -62.3(5) . . . . ?
B3_4 B1_4 B6_4 B7_4 -100.6(4) . . . . ?
B8_4 B1_4 B6_4 B7_4 36.5(4) . . . . ?
C2_4 B1_4 B6_4 B4_4 60.0(5) . . . . ?
C1_4 B1_4 B6_4 B4_4 1.0(5) . . . . ?
B3_4 B1_4 B6_4 B4_4 -37.4(4) . . . . ?
B8_4 B1_4 B6_4 B4_4 99.7(4) . . . . ?
C2_4 B1_4 B6_4 B8_4 -39.7(3) . . . . ?
C1_4 B1_4 B6_4 B8_4 -98.7(4) . . . . ?
B3_4 B1_4 B6_4 B8_4 -137.1(4) . . . . ?
C1_4 B3_4 B6_4 B1_4 -39.4(3) . . . . ?
B2_4 B3_4 B6_4 B1_4 -100.9(4) . . . . ?
B4_4 B3_4 B6_4 B1_4 -138.2(4) . . . . ?
C1_4 B3_4 B6_4 B7_4 61.6(4) . . . . ?
B2_4 B3_4 B6_4 B7_4 0.0(5) . . . . ?
B4_4 B3_4 B6_4 B7_4 -37.3(3) . . . . ?
B1_4 B3_4 B6_4 B7_4 101.0(4) . . . . ?
C1_4 B3_4 B6_4 B4_4 98.8(4) . . . . ?
B2_4 B3_4 B6_4 B4_4 37.3(3) . . . . ?
B1_4 B3_4 B6_4 B4_4 138.2(4) . . . . ?
C1_4 B3_4 B6_4 B8_4 -1.0(5) . . . . ?
B2_4 B3_4 B6_4 B8_4 -62.5(4) . . . . ?
B4_4 B3_4 B6_4 B8_4 -99.8(4) . . . . ?
B1_4 B3_4 B6_4 B8_4 38.4(3) . . . . ?
B7_4 B4_4 B6_4 B1_4 -100.5(4) . . . . ?
B3_4 B4_4 B6_4 B1_4 37.6(3) . . . . ?
B2_4 B4_4 B6_4 B1_4 0.8(5) . . . . ?
B5_4 B4_4 B6_4 B1_4 -62.8(5) . . . . ?
B7_4 B4_4 B6_4 B3_4 -138.1(3) . . . . ?
B2_4 B4_4 B6_4 B3_4 -36.8(3) . . . . ?
B5_4 B4_4 B6_4 B3_4 -100.4(4) . . . . ?
B3_4 B4_4 B6_4 B7_4 138.1(3) . . . . ?
B2_4 B4_4 B6_4 B7_4 101.3(4) . . . . ?
B5_4 B4_4 B6_4 B7_4 37.7(3) . . . . ?
B7_4 B4_4 B6_4 B8_4 -36.9(3) . . . . ?
B3_4 B4_4 B6_4 B8_4 101.2(4) . . . . ?
B2_4 B4_4 B6_4 B8_4 64.5(4) . . . . ?
B5_4 B4_4 B6_4 B8_4 0.8(4) . . . . ?
B3_4 B4_4 B7_4 B8_4 0.6(5) . . . . ?
B6_4 B4_4 B7_4 B8_4 37.9(3) . . . . ?
B2_4 B4_4 B7_4 B8_4 -62.7(5) . . . . ?
B5_4 B4_4 B7_4 B8_4 -100.6(4) . . . . ?
B3_4 B4_4 B7_4 B9_4 64.3(4) . . . . ?
B6_4 B4_4 B7_4 B9_4 101.6(4) . . . . ?
B2_4 B4_4 B7_4 B9_4 1.1(5) . . . . ?
B5_4 B4_4 B7_4 B9_4 -36.9(3) . . . . ?
B3_4 B4_4 B7_4 B6_4 -37.3(3) . . . . ?
B2_4 B4_4 B7_4 B6_4 -100.6(4) . . . . ?
B5_4 B4_4 B7_4 B6_4 -138.5(3) . . . . ?
B3_4 B4_4 B7_4 B5_4 101.2(4) . . . . ?
B6_4 B4_4 B7_4 B5_4 138.5(3) . . . . ?
B2_4 B4_4 B7_4 B5_4 38.0(3) . . . . ?
B1_4 B6_4 B7_4 B8_4 -37.0(3) . . . . ?
B3_4 B6_4 B7_4 B8_4 -100.8(4) . . . . ?
B4_4 B6_4 B7_4 B8_4 -138.1(3) . . . . ?
B1_4 B6_4 B7_4 B4_4 101.1(4) . . . . ?
B3_4 B6_4 B7_4 B4_4 37.3(3) . . . . ?
B8_4 B6_4 B7_4 B4_4 138.1(3) . . . . ?
B1_4 B6_4 B7_4 B9_4 1.1(5) . . . . ?
B3_4 B6_4 B7_4 B9_4 -62.7(5) . . . . ?
B4_4 B6_4 B7_4 B9_4 -100.1(4) . . . . ?
B8_4 B6_4 B7_4 B9_4 38.0(4) . . . . ?
B1_4 B6_4 B7_4 B5_4 64.0(5) . . . . ?
B3_4 B6_4 B7_4 B5_4 0.2(5) . . . . ?
B4_4 B6_4 B7_4 B5_4 -37.2(3) . . . . ?
B8_4 B6_4 B7_4 B5_4 100.9(4) . . . . ?
B10_4 B5_4 B7_4 B8_4 0.9(5) . . . . ?
B9_4 B5_4 B7_4 B8_4 -36.8(4) . . . . ?
B4_4 B5_4 B7_4 B8_4 101.5(4) . . . . ?
B2_4 B5_4 B7_4 B8_4 63.9(5) . . . . ?
B10_4 B5_4 B7_4 B4_4 -100.6(4) . . . . ?
B9_4 B5_4 B7_4 B4_4 -138.3(4) . . . . ?
B2_4 B5_4 B7_4 B4_4 -37.6(3) . . . . ?
B10_4 B5_4 B7_4 B9_4 37.7(4) . . . . ?
B4_4 B5_4 B7_4 B9_4 138.3(4) . . . . ?
B2_4 B5_4 B7_4 B9_4 100.7(4) . . . . ?
B10_4 B5_4 B7_4 B6_4 -63.4(5) . . . . ?
B9_4 B5_4 B7_4 B6_4 -101.0(4) . . . . ?
B4_4 B5_4 B7_4 B6_4 37.3(3) . . . . ?
B2_4 B5_4 B7_4 B6_4 -0.3(5) . . . . ?
C1_4 C2_4 B8_4 B7_4 -63.8(4) . . . . ?
B9_4 C2_4 B8_4 B7_4 40.9(4) . . . . ?
B1_4 C2_4 B8_4 B7_4 -102.3(4) . . . . ?
B10_4 C2_4 B8_4 B7_4 5.4(5) . . . . ?
C1_4 C2_4 B8_4 B9_4 -104.7(4) . . . . ?
B1_4 C2_4 B8_4 B9_4 -143.2(4) . . . . ?
B10_4 C2_4 B8_4 B9_4 -35.4(4) . . . . ?
C1_4 C2_4 B8_4 B1_4 38.5(3) . . . . ?
B9_4 C2_4 B8_4 B1_4 143.2(4) . . . . ?
B10_4 C2_4 B8_4 B1_4 107.8(4) . . . . ?
C1_4 C2_4 B8_4 B6_4 -1.7(5) . . . . ?
B9_4 C2_4 B8_4 B6_4 103.0(4) . . . . ?
B1_4 C2_4 B8_4 B6_4 -40.2(3) . . . . ?
B10_4 C2_4 B8_4 B6_4 67.6(4) . . . . ?
B4_4 B7_4 B8_4 C2_4 60.0(4) . . . . ?
B9_4 B7_4 B8_4 C2_4 -40.0(3) . . . . ?
B6_4 B7_4 B8_4 C2_4 97.7(4) . . . . ?
B5_4 B7_4 B8_4 C2_4 -3.6(5) . . . . ?
B4_4 B7_4 B8_4 B9_4 100.0(4) . . . . ?
B6_4 B7_4 B8_4 B9_4 137.7(4) . . . . ?
B5_4 B7_4 B8_4 B9_4 36.4(4) . . . . ?
B4_4 B7_4 B8_4 B1_4 -1.3(5) . . . . ?
B9_4 B7_4 B8_4 B1_4 -101.3(4) . . . . ?
B6_4 B7_4 B8_4 B1_4 36.4(3) . . . . ?
B5_4 B7_4 B8_4 B1_4 -64.9(4) . . . . ?
B4_4 B7_4 B8_4 B6_4 -37.7(3) . . . . ?
B9_4 B7_4 B8_4 B6_4 -137.7(4) . . . . ?
B5_4 B7_4 B8_4 B6_4 -101.3(4) . . . . ?
C1_4 B1_4 B8_4 C2_4 -34.0(3) . . . . ?
B6_4 B1_4 B8_4 C2_4 -133.0(4) . . . . ?
B3_4 B1_4 B8_4 C2_4 -94.7(4) . . . . ?
C2_4 B1_4 B8_4 B7_4 96.2(4) . . . . ?
C1_4 B1_4 B8_4 B7_4 62.2(4) . . . . ?
B6_4 B1_4 B8_4 B7_4 -36.8(3) . . . . ?
B3_4 B1_4 B8_4 B7_4 1.5(4) . . . . ?
C2_4 B1_4 B8_4 B9_4 32.5(3) . . . . ?
C1_4 B1_4 B8_4 B9_4 -1.4(4) . . . . ?
B6_4 B1_4 B8_4 B9_4 -100.5(4) . . . . ?
B3_4 B1_4 B8_4 B9_4 -62.2(4) . . . . ?
C2_4 B1_4 B8_4 B6_4 133.0(4) . . . . ?
C1_4 B1_4 B8_4 B6_4 99.1(4) . . . . ?
B3_4 B1_4 B8_4 B6_4 38.3(3) . . . . ?
B1_4 B6_4 B8_4 C2_4 40.0(3) . . . . ?
B3_4 B6_4 B8_4 C2_4 1.6(5) . . . . ?
B7_4 B6_4 B8_4 C2_4 -98.8(4) . . . . ?
B4_4 B6_4 B8_4 C2_4 -61.7(4) . . . . ?
B1_4 B6_4 B8_4 B7_4 138.8(4) . . . . ?
B3_4 B6_4 B8_4 B7_4 100.3(4) . . . . ?
B4_4 B6_4 B8_4 B7_4 37.1(3) . . . . ?
B1_4 B6_4 B8_4 B9_4 100.9(4) . . . . ?
B3_4 B6_4 B8_4 B9_4 62.4(4) . . . . ?
B7_4 B6_4 B8_4 B9_4 -37.9(3) . . . . ?
B4_4 B6_4 B8_4 B9_4 -0.8(4) . . . . ?
B3_4 B6_4 B8_4 B1_4 -38.5(3) . . . . ?
B7_4 B6_4 B8_4 B1_4 -138.8(4) . . . . ?
B4_4 B6_4 B8_4 B1_4 -101.7(4) . . . . ?
C1_4 C2_4 B9_4 B5_4 2.0(4) . . . . ?
B8_4 C2_4 B9_4 B5_4 -103.7(4) . . . . ?
B1_4 C2_4 B9_4 B5_4 -67.3(5) . . . . ?
B10_4 C2_4 B9_4 B5_4 40.3(3) . . . . ?
C1_4 C2_4 B9_4 B10_4 -38.3(3) . . . . ?
B8_4 C2_4 B9_4 B10_4 -144.0(4) . . . . ?
B1_4 C2_4 B9_4 B10_4 -107.6(4) . . . . ?
C1_4 C2_4 B9_4 B7_4 65.3(4) . . . . ?
B8_4 C2_4 B9_4 B7_4 -40.4(4) . . . . ?
B1_4 C2_4 B9_4 B7_4 -4.0(5) . . . . ?
B10_4 C2_4 B9_4 B7_4 103.6(4) . . . . ?
C1_4 C2_4 B9_4 B8_4 105.7(4) . . . . ?
B1_4 C2_4 B9_4 B8_4 36.4(4) . . . . ?
B10_4 C2_4 B9_4 B8_4 144.0(4) . . . . ?
B10_4 B5_4 B9_4 C2_4 -40.0(3) . . . . ?
B4_4 B5_4 B9_4 C2_4 61.2(4) . . . . ?
B2_4 B5_4 B9_4 C2_4 -1.9(4) . . . . ?
B7_4 B5_4 B9_4 C2_4 97.8(4) . . . . ?
B4_4 B5_4 B9_4 B10_4 101.2(4) . . . . ?
B2_4 B5_4 B9_4 B10_4 38.1(3) . . . . ?
B7_4 B5_4 B9_4 B10_4 137.8(4) . . . . ?
B10_4 B5_4 B9_4 B7_4 -137.8(4) . . . . ?
B4_4 B5_4 B9_4 B7_4 -36.6(3) . . . . ?
B2_4 B5_4 B9_4 B7_4 -99.7(4) . . . . ?
B10_4 B5_4 B9_4 B8_4 -101.1(4) . . . . ?
B4_4 B5_4 B9_4 B8_4 0.1(4) . . . . ?
B2_4 B5_4 B9_4 B8_4 -63.0(4) . . . . ?
B7_4 B5_4 B9_4 B8_4 36.7(3) . . . . ?
B8_4 B7_4 B9_4 C2_4 39.8(3) . . . . ?
B4_4 B7_4 B9_4 C2_4 -62.1(5) . . . . ?
B6_4 B7_4 B9_4 C2_4 1.6(5) . . . . ?
B5_4 B7_4 B9_4 C2_4 -99.2(4) . . . . ?
B8_4 B7_4 B9_4 B5_4 139.1(4) . . . . ?
B4_4 B7_4 B9_4 B5_4 37.2(3) . . . . ?
B6_4 B7_4 B9_4 B5_4 100.8(4) . . . . ?
B8_4 B7_4 B9_4 B10_4 101.4(4) . . . . ?
B4_4 B7_4 B9_4 B10_4 -0.5(5) . . . . ?
B6_4 B7_4 B9_4 B10_4 63.2(5) . . . . ?
B5_4 B7_4 B9_4 B10_4 -37.7(3) . . . . ?
B4_4 B7_4 B9_4 B8_4 -101.9(4) . . . . ?
B6_4 B7_4 B9_4 B8_4 -38.2(4) . . . . ?
B5_4 B7_4 B9_4 B8_4 -139.1(4) . . . . ?
B7_4 B8_4 B9_4 C2_4 -133.1(4) . . . . ?
B1_4 B8_4 B9_4 C2_4 -32.6(3) . . . . ?
B6_4 B8_4 B9_4 C2_4 -95.2(4) . . . . ?
C2_4 B8_4 B9_4 B5_4 95.6(4) . . . . ?
B7_4 B8_4 B9_4 B5_4 -37.4(3) . . . . ?
B1_4 B8_4 B9_4 B5_4 63.0(4) . . . . ?
B6_4 B8_4 B9_4 B5_4 0.4(4) . . . . ?
C2_4 B8_4 B9_4 B10_4 32.2(3) . . . . ?
B7_4 B8_4 B9_4 B10_4 -100.8(4) . . . . ?
B1_4 B8_4 B9_4 B10_4 -0.4(5) . . . . ?
B6_4 B8_4 B9_4 B10_4 -63.0(4) . . . . ?
C2_4 B8_4 B9_4 B7_4 133.1(4) . . . . ?
B1_4 B8_4 B9_4 B7_4 100.4(4) . . . . ?
B6_4 B8_4 B9_4 B7_4 37.9(3) . . . . ?
B8_4 C2_4 B10_4 C1_4 -104.3(4) . . . . ?
B9_4 C2_4 B10_4 C1_4 -139.8(3) . . . . ?
B1_4 C2_4 B10_4 C1_4 -33.0(3) . . . . ?
C1_4 C2_4 B10_4 B5_4 99.4(4) . . . . ?
B8_4 C2_4 B10_4 B5_4 -4.9(5) . . . . ?
B9_4 C2_4 B10_4 B5_4 -40.5(3) . . . . ?
B1_4 C2_4 B10_4 B5_4 66.4(4) . . . . ?
C1_4 C2_4 B10_4 B9_4 139.8(3) . . . . ?
B8_4 C2_4 B10_4 B9_4 35.6(4) . . . . ?
B1_4 C2_4 B10_4 B9_4 106.9(4) . . . . ?
C1_4 C2_4 B10_4 B2_4 36.5(3) . . . . ?
B8_4 C2_4 B10_4 B2_4 -67.7(4) . . . . ?
B9_4 C2_4 B10_4 B2_4 -103.3(4) . . . . ?
B1_4 C2_4 B10_4 B2_4 3.6(4) . . . . ?
C3_4 C1_4 B10_4 C2_4 -107.5(4) . . . . ?
B2_4 C1_4 B10_4 C2_4 137.0(3) . . . . ?
B3_4 C1_4 B10_4 C2_4 99.7(4) . . . . ?
B1_4 C1_4 B10_4 C2_4 31.4(3) . . . . ?
C3_4 C1_4 B10_4 B5_4 155.3(4) . . . . ?
C2_4 C1_4 B10_4 B5_4 -97.2(4) . . . . ?
B2_4 C1_4 B10_4 B5_4 39.9(4) . . . . ?
B3_4 C1_4 B10_4 B5_4 2.5(5) . . . . ?
B1_4 C1_4 B10_4 B5_4 -65.8(4) . . . . ?
C3_4 C1_4 B10_4 B9_4 -142.1(4) . . . . ?
C2_4 C1_4 B10_4 B9_4 -34.6(3) . . . . ?
B2_4 C1_4 B10_4 B9_4 102.5(4) . . . . ?
B3_4 C1_4 B10_4 B9_4 65.1(4) . . . . ?
B1_4 C1_4 B10_4 B9_4 -3.2(4) . . . . ?
C3_4 C1_4 B10_4 B2_4 115.4(4) . . . . ?
C2_4 C1_4 B10_4 B2_4 -137.0(3) . . . . ?
B3_4 C1_4 B10_4 B2_4 -37.3(4) . . . . ?
B1_4 C1_4 B10_4 B2_4 -105.6(4) . . . . ?
B9_4 B5_4 B10_4 C2_4 39.5(3) . . . . ?
B4_4 B5_4 B10_4 C2_4 -60.2(5) . . . . ?
B2_4 B5_4 B10_4 C2_4 -97.7(4) . . . . ?
B7_4 B5_4 B10_4 C2_4 2.2(5) . . . . ?
B9_4 B5_4 B10_4 C1_4 98.6(4) . . . . ?
B4_4 B5_4 B10_4 C1_4 -1.0(5) . . . . ?
B2_4 B5_4 B10_4 C1_4 -38.6(3) . . . . ?
B7_4 B5_4 B10_4 C1_4 61.3(5) . . . . ?
B4_4 B5_4 B10_4 B9_4 -99.7(4) . . . . ?
B2_4 B5_4 B10_4 B9_4 -137.2(4) . . . . ?
B7_4 B5_4 B10_4 B9_4 -37.3(4) . . . . ?
B9_4 B5_4 B10_4 B2_4 137.2(4) . . . . ?
B4_4 B5_4 B10_4 B2_4 37.5(4) . . . . ?
B7_4 B5_4 B10_4 B2_4 99.9(4) . . . . ?
B5_4 B9_4 B10_4 C2_4 -133.5(4) . . . . ?
B7_4 B9_4 B10_4 C2_4 -95.2(4) . . . . ?
B8_4 B9_4 B10_4 C2_4 -32.0(3) . . . . ?
C2_4 B9_4 B10_4 C1_4 34.0(3) . . . . ?
B5_4 B9_4 B10_4 C1_4 -99.5(4) . . . . ?
B7_4 B9_4 B10_4 C1_4 -61.1(4) . . . . ?
B8_4 B9_4 B10_4 C1_4 2.1(4) . . . . ?
C2_4 B9_4 B10_4 B5_4 133.5(4) . . . . ?
B7_4 B9_4 B10_4 B5_4 38.4(4) . . . . ?
B8_4 B9_4 B10_4 B5_4 101.6(4) . . . . ?
C2_4 B9_4 B10_4 B2_4 94.9(4) . . . . ?
B5_4 B9_4 B10_4 B2_4 -38.7(3) . . . . ?
B7_4 B9_4 B10_4 B2_4 -0.3(5) . . . . ?
B8_4 B9_4 B10_4 B2_4 62.9(4) . . . . ?
C1_4 B2_4 B10_4 C2_4 -36.0(3) . . . . ?
B3_4 B2_4 B10_4 C2_4 -1.6(4) . . . . ?
B4_4 B2_4 B10_4 C2_4 61.5(4) . . . . ?
B5_4 B2_4 B10_4 C2_4 99.0(4) . . . . ?
B3_4 B2_4 B10_4 C1_4 34.4(3) . . . . ?
B4_4 B2_4 B10_4 C1_4 97.5(4) . . . . ?
B5_4 B2_4 B10_4 C1_4 135.0(4) . . . . ?
C1_4 B2_4 B10_4 B5_4 -135.0(4) . . . . ?
B3_4 B2_4 B10_4 B5_4 -100.5(4) . . . . ?
B4_4 B2_4 B10_4 B5_4 -37.4(3) . . . . ?
C1_4 B2_4 B10_4 B9_4 -96.6(4) . . . . ?
B3_4 B2_4 B10_4 B9_4 -62.2(4) . . . . ?
B4_4 B2_4 B10_4 B9_4 0.9(5) . . . . ?
B5_4 B2_4 B10_4 B9_4 38.4(3) . . . . ?

_refine_diff_density_max         0.446
_refine_diff_density_min         -0.370
_refine_diff_density_rms         0.082

_shelx_res_file                  
;

    AF221_v13_hklf4_2.res created by SHELXL-2014/7


TITL AF221_v13_xprep in P-1
REM Errors of the cell parameters from 32 Monte Carlo simulations
CELL 0.71073   7.1379  19.7989  27.5420 110.801  90.566  90.757
ZERR    8.00   0.0015   0.0038   0.0054   0.005   0.009   0.007
REM CELL 0.71073 7.1379 19.7989 27.5420 110.801 90.566 90.757
REM ZERR 8.00 0.0004 0.0014 0.0019 0.003 0.002 0.003
LATT  1
SFAC C B H
UNIT 144 80 160
OMIT 4 -3 1
OMIT 4 3 0
OMIT 1 2 1
OMIT -1 -2 1
OMIT 2 1 0
TEMP -173.150
SIZE 0.09 0.116 0.338
L.S. 10
BOND $H
SHEL 999. 0.81
LIST 4
ACTA
CONF
TWIN 1 0 0 0 -1 0 0 0 -1 2
FMAP 2
PLAN 20
WGHT    0.061900   15.194301
BASF   0.05106
FVAR       0.63034
RESI  1
C1    1    0.454396    0.591601    0.354963    11.00000    0.02472    0.02644 =
         0.02101    0.01350    0.00160   -0.00022
C2    1    0.314945    0.570691    0.394972    11.00000    0.03727    0.03751 =
         0.02802    0.01816    0.01251    0.00604
AFIX 153
H2    3    0.218804    0.612165    0.420521    11.00000   -1.20000
AFIX   0
C3    1    0.442960    0.667284    0.354555    11.00000    0.02466    0.02729 =
         0.02033    0.01153   -0.00042   -0.00155
C4    1    0.447448    0.677516    0.306997    11.00000    0.02678    0.02764 =
         0.01685    0.00922    0.00012    0.00039
AFIX  43
H4    3    0.460095    0.637176    0.275732    11.00000   -1.20000
AFIX   0
C5    1    0.433368    0.747044    0.305227    11.00000    0.02660    0.03231 =
         0.01879    0.01325   -0.00144   -0.00155
C6    1    0.437907    0.758500    0.256546    11.00000    0.03811    0.03351 =
         0.01732    0.01284    0.00342    0.00040
AFIX  43
H6    3    0.448906    0.718401    0.225060    11.00000   -1.20000
AFIX   0
C7    1    0.426555    0.826386    0.255276    11.00000    0.02998    0.04391 =
         0.02187    0.01844    0.00018    0.00405
AFIX  43
H7    3    0.430313    0.832907    0.222748    11.00000   -1.20000
AFIX   0
C8    1    0.409136    0.888037    0.301646    11.00000    0.02183    0.03787 =
         0.03182    0.02207   -0.00173   -0.00282
C9    1    0.397906    0.958172    0.301537    11.00000    0.02737    0.03934 =
         0.03696    0.02787   -0.00150    0.00012
AFIX  43
H9    3    0.400612    0.965909    0.269425    11.00000   -1.20000
AFIX   0
C10   1    0.382856    1.016894    0.347408    11.00000    0.03329    0.03352 =
         0.04321    0.02201    0.00244    0.00076
AFIX  43
H10   3    0.379369    1.064403    0.346540    11.00000   -1.20000
AFIX   0
C11   1    0.372835    1.006516    0.394730    11.00000    0.02396    0.03263 =
         0.03558    0.00989    0.00191    0.00466
AFIX  43
H11   3    0.358382    1.046900    0.425874    11.00000   -1.20000
AFIX   0
C12   1    0.383762    0.937822    0.396768    11.00000    0.02011    0.03546 =
         0.03148    0.01515    0.00114   -0.00195
C13   1    0.378727    0.925157    0.444832    11.00000    0.02873    0.03886 =
         0.02003    0.00687   -0.00115   -0.00424
AFIX  43
H13   3    0.365321    0.965022    0.476345    11.00000   -1.20000
AFIX   0
C14   1    0.392630    0.857575    0.446550    11.00000    0.02854    0.03324 =
         0.02357    0.01035   -0.00053   -0.00135
AFIX  43
H14   3    0.390331    0.851164    0.479127    11.00000   -1.20000
AFIX   0
C15   1    0.410609    0.796250    0.400072    11.00000    0.02217    0.02876 =
         0.02189    0.01138    0.00023   -0.00026
C16   1    0.422885    0.725997    0.400533    11.00000    0.03217    0.02916 =
         0.01536    0.01367    0.00194    0.00062
AFIX  43
H16   3    0.417452    0.718275    0.432623    11.00000   -1.20000
AFIX   0
C17   1    0.415378    0.806451    0.351372    11.00000    0.01793    0.03176 =
         0.02286    0.01581    0.00122   -0.00081
C18   1    0.402501    0.877154    0.350007    11.00000    0.02047    0.03168 =
         0.02703    0.01620   -0.00279   -0.00399
B1    2    0.260924    0.535814    0.329820    11.00000    0.03404    0.03335 =
         0.03119    0.01225   -0.00543   -0.00262
AFIX 153
H1    3    0.137775    0.551289    0.310759    11.00000   -1.20000
AFIX   0
B2    2    0.658662    0.545626    0.348338    11.00000    0.02504    0.03142 =
         0.03104    0.01445    0.00375    0.00512
AFIX 153
H2A   3    0.797054    0.566814    0.340576    11.00000   -1.20000
AFIX   0
B3    2    0.550260    0.581502    0.409706    11.00000    0.04370    0.03404 =
         0.02052    0.01649   -0.00620   -0.00027
AFIX 153
H3    3    0.616189    0.626565    0.442901    11.00000   -1.20000
AFIX   0
B4    2    0.481721    0.516830    0.299766    11.00000    0.03731    0.02866 =
         0.02034    0.00800   -0.00412   -0.00024
AFIX 153
H4A   3    0.504255    0.518731    0.260083    11.00000   -1.20000
AFIX   0
B5    2    0.236258    0.483643    0.370168    11.00000    0.03065    0.03679 =
         0.04543    0.02184    0.00653    0.00267
AFIX 153
H5    3    0.095499    0.463788    0.377483    11.00000   -1.20000
AFIX   0
B6    2    0.412434    0.512657    0.419589    11.00000    0.04587    0.03846 =
         0.02729    0.01863    0.00806    0.00295
AFIX 153
H6A   3    0.386291    0.512208    0.459504    11.00000   -1.20000
AFIX   0
B7    2    0.635425    0.493412    0.389347    11.00000    0.03692    0.03294 =
         0.02912    0.01386   -0.00625    0.00265
AFIX 153
H7A   3    0.759131    0.479235    0.408940    11.00000   -1.20000
AFIX   0
B8    2    0.442722    0.432586    0.365115    11.00000    0.03044    0.03096 =
         0.03795    0.02018    0.00745    0.00609
AFIX 153
H8    3    0.440169    0.377969    0.368687    11.00000   -1.20000
AFIX   0
B9    2    0.345635    0.447418    0.309715    11.00000    0.03728    0.02771 =
         0.03598    0.00967   -0.00494    0.00030
AFIX 153
H9A   3    0.277964    0.402672    0.276652    11.00000   -1.20000
AFIX   0
B10   2    0.593930    0.453421    0.321331    11.00000    0.03616    0.02860 =
         0.02558    0.01255    0.00734    0.00664
AFIX 153
H10A  3    0.691214    0.412429    0.295806    11.00000   -1.20000
AFIX   0

RESI  2
C1    1    0.953605    0.593433    0.184720    11.00000    0.02707    0.03233 =
         0.01765    0.01218   -0.00118   -0.00363
C2    1    0.878641    0.582463    0.125975    11.00000    0.04840    0.03219 =
         0.02084    0.00715   -0.00978   -0.00098
AFIX 153
H2    3    0.820845    0.629793    0.117893    11.00000   -1.20000
AFIX   0
C3    1    0.942169    0.667517    0.225191    11.00000    0.02711    0.02691 =
         0.01583    0.00784   -0.00017   -0.00025
C4    1    0.938662    0.729706    0.212330    11.00000    0.03289    0.03440 =
         0.01298    0.01391   -0.00109    0.00141
AFIX  43
H4    3    0.945349    0.725119    0.176868    11.00000   -1.20000
AFIX   0
C5    1    0.925684    0.797827    0.250009    11.00000    0.02437    0.02952 =
         0.02091    0.01423   -0.00133   -0.00217
C6    1    0.917921    0.862964    0.237706    11.00000    0.03018    0.03479 =
         0.02432    0.01799   -0.00240   -0.00119
AFIX  43
H6    3    0.924941    0.859835    0.202547    11.00000   -1.20000
AFIX   0
C7    1    0.900762    0.928289    0.275767    11.00000    0.03003    0.03422 =
         0.03222    0.02036   -0.00603   -0.00574
AFIX  43
H7    3    0.894189    0.970055    0.266477    11.00000   -1.20000
AFIX   0
C8    1    0.892128    0.936806    0.329653    11.00000    0.02081    0.02999 =
         0.03226    0.01283   -0.00489   -0.00241
C9    1    0.873823    1.003030    0.368633    11.00000    0.02363    0.03112 =
         0.03713    0.01207    0.00319    0.00285
AFIX  43
H9    3    0.863388    1.045175    0.359934    11.00000   -1.20000
AFIX   0
C10   1    0.870364    1.009232    0.420435    11.00000    0.03616    0.03132 =
         0.03388    0.00455    0.00108    0.00112
AFIX  43
H10   3    0.862313    1.055580    0.446841    11.00000   -1.20000
AFIX   0
C11   1    0.878605    0.948088    0.433809    11.00000    0.02372    0.03626 =
         0.02057    0.00666   -0.00088   -0.00020
AFIX  43
H11   3    0.873129    0.952753    0.469304    11.00000   -1.20000
AFIX   0
C12   1    0.894783    0.880136    0.395782    11.00000    0.02447    0.03613 =
         0.02022    0.00819   -0.00308    0.00144
C13   1    0.901929    0.815028    0.407761    11.00000    0.02747    0.04083 =
         0.02446    0.01567   -0.00333    0.00172
AFIX  43
H13   3    0.894719    0.818323    0.442952    11.00000   -1.20000
AFIX   0
C14   1    0.918446    0.750152    0.370583    11.00000    0.03476    0.03377 =
         0.01822    0.01424   -0.00329    0.00330
AFIX  43
H14   3    0.925144    0.708566    0.380084    11.00000   -1.20000
AFIX   0
C15   1    0.926407    0.741524    0.316246    11.00000    0.02597    0.03293 =
         0.01850    0.01352   -0.00224   -0.00088
C16   1    0.937450    0.674708    0.277825    11.00000    0.02821    0.03178 =
         0.02147    0.01427   -0.00140   -0.00056
AFIX  43
H16   3    0.941964    0.632755    0.286935    11.00000   -1.20000
AFIX   0
C17   1    0.917944    0.805371    0.303407    11.00000    0.01661    0.03354 =
         0.01770    0.01321   -0.00201    0.00181
C18   1    0.903525    0.873212    0.342791    11.00000    0.01680    0.02705 =
         0.02151    0.00806   -0.00165   -0.00228
B1    2    0.741890    0.547286    0.161670    11.00000    0.03322    0.03315 =
         0.03151    0.00439   -0.00182   -0.00263
AFIX 153
H1    3    0.600476    0.567065    0.177152    11.00000   -1.20000
AFIX   0
B2    2    1.113574    0.583233    0.135907    11.00000    0.04267    0.03758 =
         0.02080    0.00919    0.00852   -0.00382
AFIX 153
H2A   3    1.213695    0.626627    0.134706    11.00000   -1.20000
AFIX   0
B3    2    1.138614    0.538380    0.180622    11.00000    0.03502    0.03261 =
         0.02839    0.00831   -0.00657    0.00660
AFIX 153
H3    3    1.258249    0.551956    0.209280    11.00000   -1.20000
AFIX   0
B4    2    0.912180    0.516384    0.197399    11.00000    0.05553    0.02877 =
         0.02483    0.01139    0.00133   -0.00620
AFIX 153
H4A   3    0.882392    0.515127    0.236922    11.00000   -1.20000
AFIX   0
B5    2    0.800870    0.455585    0.139720    11.00000    0.04340    0.03005 =
         0.03550    0.00871    0.00290   -0.00364
AFIX 153
H5    3    0.697010    0.413403    0.141053    11.00000   -1.20000
AFIX   0
B6    2    1.048468    0.449100    0.151509    11.00000    0.05013    0.03326 =
         0.02809    0.00612   -0.00458    0.00272
AFIX 153
H6A   3    1.108393    0.402757    0.160456    11.00000   -1.20000
AFIX   0
B7    2    0.777522    0.500238    0.094884    11.00000    0.03866    0.03337 =
         0.03515    0.00919   -0.00872   -0.00159
AFIX 153
H7A   3    0.658586    0.488599    0.066091    11.00000   -1.20000
AFIX   0
B8    2    0.961930    0.439240    0.088293    11.00000    0.03755    0.03763 =
         0.03266    0.00299   -0.00463    0.00052
AFIX 153
H8    3    0.964259    0.386028    0.055380    11.00000   -1.20000
AFIX   0
B9    2    1.004811    0.522625    0.079305    11.00000    0.05763    0.03802 =
         0.01940    0.00070    0.00028   -0.00466
AFIX 153
H9A   3    1.034760    0.525851    0.040339    11.00000   -1.20000
AFIX   0
B10   2    1.170745    0.490539    0.113662    11.00000    0.03644    0.04241 =
         0.03601    0.00439    0.00445   -0.00072
AFIX 153
H10A  3    1.311555    0.471226    0.097401    11.00000   -1.20000
AFIX   0

RESI  3
C1    1    0.500511    0.230988   -0.001844    11.00000    0.02482    0.03040 =
         0.01476    0.00767   -0.00270   -0.00049
C2    1    0.548360    0.315873    0.007098    11.00000    0.04268    0.03382 =
         0.01830    0.01278    0.00117    0.00342
AFIX 153
H2    3    0.593185    0.353986    0.046495    11.00000   -1.20000
AFIX   0
C3    1    0.517597    0.207610    0.044326    11.00000    0.02276    0.03145 =
         0.01845    0.01147   -0.00048   -0.00251
C4    1    0.484316    0.255269    0.094486    11.00000    0.02597    0.02879 =
         0.02170    0.01400   -0.00035    0.00075
AFIX  43
H4    3    0.451649    0.303716    0.099821    11.00000   -1.20000
AFIX   0
C5    1    0.498299    0.232836    0.136872    11.00000    0.02234    0.02552 =
         0.01810    0.00964   -0.00171   -0.00292
C6    1    0.465460    0.280634    0.188762    11.00000    0.02806    0.02962 =
         0.01893    0.00987    0.00117    0.00169
AFIX  43
H6    3    0.430156    0.328921    0.194480    11.00000   -1.20000
AFIX   0
C7    1    0.483277    0.258991    0.229875    11.00000    0.02952    0.03235 =
         0.01582    0.00791    0.00180    0.00079
AFIX  43
H7    3    0.460244    0.292070    0.263858    11.00000   -1.20000
AFIX   0
C8    1    0.537117    0.185892    0.222614    11.00000    0.02382    0.03088 =
         0.02236    0.01179    0.00142   -0.00192
C9    1    0.562281    0.163112    0.264662    11.00000    0.02979    0.03647 =
         0.02221    0.01125   -0.00099    0.00077
AFIX  43
H9    3    0.543816    0.195899    0.299017    11.00000   -1.20000
AFIX   0
C10   1    0.614499    0.092291    0.256358    11.00000    0.03014    0.03935 =
         0.02848    0.02226    0.00053   -0.00025
AFIX  43
H10   3    0.632742    0.077172    0.285141    11.00000   -1.20000
AFIX   0
C11   1    0.639768    0.044151    0.206679    11.00000    0.02712    0.03071 =
         0.03217    0.01824   -0.00293    0.00106
AFIX  43
H11   3    0.672424   -0.004210    0.201636    11.00000   -1.20000
AFIX   0
C12   1    0.618434    0.064918    0.163735    11.00000    0.02135    0.02921 =
         0.02921    0.01271   -0.00102   -0.00109
C13   1    0.644834    0.016547    0.111331    11.00000    0.02437    0.02994 =
         0.02755    0.01174   -0.00536   -0.00058
AFIX  43
H13   3    0.675825   -0.032326    0.105030    11.00000   -1.20000
AFIX   0
C14   1    0.626079    0.039739    0.070563    11.00000    0.02287    0.03166 =
         0.02291    0.00447    0.00117    0.00002
AFIX  43
H14   3    0.645585    0.006597    0.036382    11.00000   -1.20000
AFIX   0
C15   1    0.578556    0.111497    0.077555    11.00000    0.02066    0.03001 =
         0.02297    0.00878   -0.00079   -0.00548
C16   1    0.564274    0.136532    0.036234    11.00000    0.02464    0.02928 =
         0.01822    0.00468    0.00039   -0.00009
AFIX  43
H16   3    0.586900    0.104361    0.001937    11.00000   -1.20000
AFIX   0
C17   1    0.547782    0.160702    0.128955    11.00000    0.01789    0.03080 =
         0.02020    0.01110   -0.00142   -0.00084
C18   1    0.566061    0.136883    0.171515    11.00000    0.01623    0.02734 =
         0.02426    0.01352   -0.00284   -0.00196
B1    2    0.563678    0.177377   -0.063093    11.00000    0.03546    0.03688 =
         0.01569    0.00773    0.00163    0.00024
AFIX 153
H1    3    0.614956    0.120836   -0.073485    11.00000   -1.20000
AFIX   0
B2    2    0.326113    0.197818   -0.047832    11.00000    0.03233    0.04154 =
         0.01596    0.01021   -0.00123    0.00087
AFIX 153
H2A   3    0.221641    0.154987   -0.048074    11.00000   -1.20000
AFIX   0
B3    2    0.318338    0.288151   -0.001176    11.00000    0.03411    0.04458 =
         0.02085    0.01402    0.00076    0.01028
AFIX 153
H3    3    0.209736    0.305540    0.029692    11.00000   -1.20000
AFIX   0
B4    2    0.648842    0.326563   -0.045776    11.00000    0.04380    0.04587 =
         0.02136    0.02040    0.00162    0.00142
AFIX 153
H4A   3    0.755183    0.369373   -0.044316    11.00000   -1.20000
AFIX   0
B5    2    0.408554    0.347205   -0.030540    11.00000    0.05077    0.03982 =
         0.02169    0.01581    0.00184    0.00367
AFIX 153
H5    3    0.357821    0.403949   -0.019150    11.00000   -1.20000
AFIX   0
B6    2    0.266473    0.272143   -0.067535    11.00000    0.03119    0.05970 =
         0.02520    0.02045    0.00060    0.00555
AFIX 153
H6A   3    0.121791    0.278521   -0.081234    11.00000   -1.20000
AFIX   0
B7    2    0.471578    0.295869   -0.095018    11.00000    0.03538    0.04939 =
         0.02348    0.01866    0.00299    0.00484
AFIX 153
H7A   3    0.461691    0.318005   -0.127134    11.00000   -1.20000
AFIX   0
B8    2    0.419152    0.203818   -0.105599    11.00000    0.03511    0.05081 =
         0.01876    0.01375   -0.00162   -0.00242
AFIX 153
H8    3    0.374362    0.164869   -0.144721    11.00000   -1.20000
AFIX   0
B9    2    0.654507    0.237884   -0.092311    11.00000    0.03139    0.05230 =
         0.02202    0.02147    0.00227    0.00563
AFIX 153
H9A   3    0.765377    0.221535   -0.122585    11.00000   -1.20000
AFIX   0
B10   2    0.706028    0.252837   -0.026386    11.00000    0.02768    0.04322 =
         0.02133    0.01667    0.00313    0.00430
AFIX 153
H10A  3    0.849900    0.246747   -0.012039    11.00000   -1.20000
AFIX   0

RESI  4
C1    1    0.017965    0.244870    0.375468    11.00000    0.02798    0.02906 =
         0.01842    0.01217   -0.00017    0.00001
C2    1    0.082305    0.329735    0.406202    11.00000    0.03530    0.02805 =
         0.01478    0.00778   -0.00136    0.00274
AFIX 153
H2    3    0.128824    0.363541    0.383297    11.00000   -1.20000
AFIX   0
C3    1    0.026703    0.216873    0.317232    11.00000    0.02600    0.03483 =
         0.01774    0.01405   -0.00003    0.00066
C4    1    0.074541    0.145344    0.290198    11.00000    0.02607    0.02996 =
         0.02496    0.01400   -0.00098    0.00026
AFIX  43
H4    3    0.099546    0.114452    0.309059    11.00000   -1.20000
AFIX   0
C5    1    0.086511    0.118226    0.236616    11.00000    0.01994    0.02896 =
         0.02741    0.01396   -0.00238   -0.00239
C6    1    0.136611    0.044714    0.208599    11.00000    0.02694    0.03077 =
         0.02657    0.01305   -0.00246   -0.00166
AFIX  43
H6    3    0.161752    0.013713    0.227365    11.00000   -1.20000
AFIX   0
C7    1    0.149041    0.018280    0.155963    11.00000    0.02388    0.03235 =
         0.02816    0.01018    0.00250    0.00510
AFIX  43
H7    3    0.180116   -0.030850    0.138465    11.00000   -1.20000
AFIX   0
C8    1    0.115160    0.064636    0.126529    11.00000    0.01963    0.03749 =
         0.02125    0.00955   -0.00061   -0.00227
C9    1    0.128770    0.040702    0.072700    11.00000    0.02365    0.03482 =
         0.02086    0.00498   -0.00051   -0.00070
AFIX  43
H9    3    0.161198   -0.008012    0.054213    11.00000   -1.20000
AFIX   0
C10   1    0.096046    0.086393    0.045557    11.00000    0.02537    0.05242 =
         0.01550    0.00961   -0.00015   -0.00050
AFIX  43
H10   3    0.106982    0.068941    0.008835    11.00000   -1.20000
AFIX   0
C11   1    0.047904    0.156750    0.071453    11.00000    0.02424    0.03950 =
         0.02242    0.01044   -0.00129   -0.00103
AFIX  43
H11   3    0.027001    0.187597    0.052318    11.00000   -1.20000
AFIX   0
C12   1    0.028974    0.183990    0.125197    11.00000    0.01771    0.03649 =
         0.02391    0.01236   -0.00248   -0.00311
C13   1   -0.022904    0.256252    0.152955    11.00000    0.02568    0.03673 =
         0.01893    0.01616   -0.00377   -0.00231
AFIX  43
H13   3   -0.049184    0.287141    0.134176    11.00000   -1.20000
AFIX   0
C14   1   -0.036280    0.282825    0.205715    11.00000    0.03194    0.03198 =
         0.01785    0.01080   -0.00387   -0.00123
AFIX  43
H14   3   -0.069992    0.331681    0.223123    11.00000   -1.20000
AFIX   0
C15   1    0.000655    0.236897    0.235117    11.00000    0.02274    0.02759 =
         0.01786    0.01234    0.00016    0.00018
C16   1   -0.009716    0.262257    0.289293    11.00000    0.03196    0.02606 =
         0.01681    0.01108    0.00051    0.00375
AFIX  43
H16   3   -0.042004    0.311084    0.307444    11.00000   -1.20000
AFIX   0
C17   1    0.050507    0.164377    0.208539    11.00000    0.01981    0.03378 =
         0.01923    0.01021   -0.00167   -0.00029
C18   1    0.065352    0.137330    0.153763    11.00000    0.02029    0.03073 =
         0.01956    0.00693   -0.00092   -0.00597
B1    2    0.232518    0.264420    0.408656    11.00000    0.02776    0.03511 =
         0.02250    0.01514   -0.00061    0.00296
AFIX 153
H1    3    0.372314    0.253102    0.389588    11.00000   -1.20000
AFIX   0
B2    2   -0.155816    0.221517    0.408959    11.00000    0.03022    0.03861 =
         0.02424    0.01757    0.00168    0.00417
AFIX 153
H2A   3   -0.269851    0.180927    0.390233    11.00000   -1.20000
AFIX   0
B3    2    0.079295    0.194767    0.412390    11.00000    0.02746    0.03701 =
         0.02368    0.01879   -0.00135    0.00265
AFIX 153
H3    3    0.118700    0.136518    0.395942    11.00000   -1.20000
AFIX   0
B4    2   -0.050977    0.230780    0.470379    11.00000    0.03174    0.04271 =
         0.02296    0.02183    0.00114   -0.00059
AFIX 153
H4A   3   -0.097677    0.196668    0.493042    11.00000   -1.20000
AFIX   0
B5    2   -0.195531    0.300890    0.464621    11.00000    0.02901    0.04716 =
         0.02451    0.01758    0.00399    0.00923
AFIX 153
H5    3   -0.336165    0.312841    0.483136    11.00000   -1.20000
AFIX   0
B6    2    0.188795    0.256489    0.469375    11.00000    0.03478    0.04276 =
         0.01812    0.01779    0.00207    0.00467
AFIX 153
H6A   3    0.300740    0.239012    0.490928    11.00000   -1.20000
AFIX   0
B7    2    0.021064    0.322278    0.501858    11.00000    0.03493    0.04178 =
         0.01782    0.01565    0.00007    0.00466
AFIX 153
H7A   3    0.023107    0.348456    0.545210    11.00000   -1.20000
AFIX   0
B8    2    0.192632    0.343873    0.463874    11.00000    0.03566    0.03835 =
         0.01395    0.01064   -0.00359    0.00349
AFIX 153
H8    3    0.306688    0.385025    0.481341    11.00000   -1.20000
AFIX   0
B9    2   -0.042688    0.370068    0.460709    11.00000    0.03969    0.03881 =
         0.01947    0.01278    0.00336    0.01110
AFIX 153
H9A   3   -0.082218    0.428348    0.476206    11.00000   -1.20000
AFIX   0
B10   2   -0.151837    0.308382    0.403794    11.00000    0.03133    0.03897 =
         0.02220    0.01814    0.00282    0.00759
AFIX 153
H10A  3   -0.261542    0.325716    0.381521    11.00000   -1.20000
AFIX   0
HKLF 4

REM  AF221_v13_xprep in P-1
REM R1 =  0.1028 for   10798 Fo > 4sig(Fo)  and  0.1396 for all   14263 data
REM   1010 parameters refined using      0 restraints

END

WGHT      0.0619     15.1943

REM Highest difference peak  0.446,  deepest hole -0.370,  1-sigma level  0.082
Q1    1   0.1356  0.5560  0.3328  11.00000  0.05    0.45
Q2    1   0.0901  0.2223  0.4525  11.00000  0.05    0.44
Q3    1   0.8677  0.9654  0.3081  11.00000  0.05    0.40
Q4    1   0.4616  0.4515  0.3163  11.00000  0.05    0.40
Q5    1   0.8021  0.5588  0.1386  11.00000  0.05    0.40
Q6    1   0.4993  0.7496  0.2777  11.00000  0.05    0.40
Q7    1   0.0774  0.1864  0.0996  11.00000  0.05    0.39
Q8    1   0.0819  0.2620  0.1885  11.00000  0.05    0.38
Q9    1   0.8985  0.4973  0.0837  11.00000  0.05    0.37
Q10   1   0.1269  0.2668  0.2770  11.00000  0.05    0.36
Q11   1   0.2769  0.5060  0.4071  11.00000  0.05    0.36
Q12   1   0.5500  0.7297  0.3084  11.00000  0.05    0.36
Q13   1   0.5658  0.2669  0.2036  11.00000  0.05    0.36
Q14   1   0.8643  0.4353  0.1637  11.00000  0.05    0.35
Q15   1   1.0566  0.7193  0.3051  11.00000  0.05    0.35
Q16   1   0.5751  0.3399  0.2862  11.00000  0.05    0.34
Q17   1   1.0572  0.4961  0.0989  11.00000  0.05    0.34
Q18   1  -0.0610  0.2090  0.4306  11.00000  0.05    0.34
Q19   1   0.2449  0.5478  0.3599  11.00000  0.05    0.33
Q20   1   0.9200  0.4561  0.1519  11.00000  0.05    0.33
;
_shelx_res_checksum              55437

_shelx_hkl_file                  
;
   1   0   0 0.81618 2.48417
   3   0   0 3.00485 2.62051
   4   0   0 2504.81 129.721
   5   0   0 19.0641 3.04369
   6   0   0 1134.97 54.4367
   7   0   0 28.2625 4.59166
   8   0   0 49.5471 6.41125
   9   0   0 9.42877 4.78843
  -9   1   0 19.1699 5.05522
  -8   1   0 39.3372 6.25189
  -7   1   0 9.25158 4.01694
  -6   1   0 121.603 8.05441
  -5   1   0 40.4614 3.73539
  -4   1   0 485.155 31.9778
  -3   1   0 14.7096 2.59475
  -1   1   0 8.77280 1.84080
   1   1   0 182.011 11.7967
   2   1   0 9422.13 835.471
   3   1   0 11.2961 3.42149
   5   1   0 82.0722 5.28941
   6   1   0 659.844 32.6392
   7   1   0 15.0377 4.05453
   8   1   0 893.746 54.6734
   9   1   0 9.04185 5.49267
  -9   2   0 0.00000 4.44842
  -8   2   0 271.299 30.9068
  -7   2   0 0.00000 3.48947
  -6   2   0 142.920 8.92338
  -5   2   0 11.0324 2.64281
  -4   2   0 857.834 83.8069
  -3   2   0 15.2234 2.16309
  -1   2   0 12.2278 1.66089
   1   2   0 20.3220 2.38341
   3   2   0 60.5593 4.74182
   5   2   0 44.8202 4.15779
   6   2   0 183.279 10.5645
   7   2   0 3.16113 3.71249
   8   2   0 1426.59 98.9867
   9   2   0 4.53541 4.55449
  -9   3   0 0.85331 4.36060
  -8   3   0 64.6356 26.7784
  -7   3   0 2.19122 3.62451
  -6   3   0 99.6314 6.69116
  -5   3   0 15.2465 2.56813
  -4   3   0 209.458 9.74746
  -3   3   0 28.3735 2.69674
  -2   3   0 1115.62 72.7010
  -1   3   0 13.6366 2.82135
   1   3   0 94.7566 5.45802
   2   3   0 8626.55 764.960
   3   3   0 127.516 7.68398
   4   3   0 70.0126 14.2734
   5   3   0 20.6990 3.73669
   6   3   0 1568.91 74.9398
   7   3   0 3.19528 3.82395
   8   3   0 254.807 18.5603
   9   3   0 0.00000 5.29632
  -9   4   0 23.8641 4.76802
  -8   4   0 346.310 21.1885
  -7   4   0 19.9419 3.61077
  -6   4   0 174.230 10.5338
  -5   4   0 41.8527 3.50578
  -4   4   0 30.0227 3.02249
  -3   4   0 11.2748 1.71860
  -2   4   0 589.910 35.4257
  -1   4   0 0.36887 1.82892
   1   4   0 16.8853 1.73744
   2   4   0 1537.58 96.7689
   3   4   0 2.58970 2.22838
   4   4   0 1281.02 67.8676
   5   4   0 20.9064 3.70549
   6   4   0 3141.62 149.679
   7   4   0 5.55625 4.34497
   8   4   0 426.094 22.6910
   9   4   0 0.00000 4.36314
  -9   5   0 14.8829 4.41971
  -8   5   0 85.2549 11.8287
  -7   5   0 35.0111 4.38787
  -6   5   0 446.960 30.2112
  -5   5   0 29.1050 2.88917
  -4   5   0 920.758 48.4941
  -3   5   0 0.00000 2.79918
  -2   5   0 26.6337 4.37022
  -1   5   0 0.00000 2.35663
   0   5   0 199.085 25.8895
   1   5   0 34.4435 4.02307
   2   5   0 124.050 6.93349
   3   5   0 19.9371 2.62294
   4   5   0 615.069 35.8884
   5   5   0 133.831 8.44051
   6   5   0 1334.92 73.8640
   7   5   0 14.5739 4.04734
   8   5   0 74.9371 6.93158
   9   5   0 13.8206 4.93362
  -9   6   0 16.0524 4.16650
  -8   6   0 34.0123 5.05709
  -7   6   0 10.3291 2.81479
  -6   6   0 225.068 12.5950
  -5   6   0 43.6277 3.65236
  -4   6   0 778.581 38.2881
  -3   6   0 2.12482 3.62633
  -2   6   0 54.7198 6.10290
  -1   6   0 7.89688 2.69118
   0   6   0 42.6447 3.91134
   1   6   0 54.4776 3.75364
   2   6   0 139.599 8.37888
   3   6   0 150.162 8.57743
   4   6   0 44.0957 5.17620
   5   6   0 150.088 8.04762
   6   6   0 69.9201 5.95097
   7   6   0 3.25304 5.00215
   8   6   0 584.154 29.0738
   9   6   0 14.7240 6.23871
  -9   7   0 15.5400 7.60222
  -8   7   0 27.6836 14.4947
  -7   7   0 69.7414 7.71685
  -6   7   0 14.7511 4.05159
  -5   7   0 36.7459 4.60900
  -4   7   0 649.264 33.8299
  -3   7   0 19.6566 3.73776
  -2   7   0 764.064 55.2266
  -1   7   0 10.6219 4.06249
   0   7   0 650.444 46.5992
   1   7   0 1.08840 2.55851
   2   7   0 136.998 12.9180
   3   7   0 4.87326 2.59747
   4   7   0 276.344 18.3100
   5   7   0 4.71685 1.23733
   6   7   0 96.3155 7.43641
   7   7   0 56.6818 5.04245
   8   7   0 383.456 23.1310
   9   7   0 22.5508 8.92757
  -8   8   0 127.646 16.3340
  -7   8   0 11.8265 5.77281
  -6   8   0 13.4257 4.90364
  -5   8   0 26.3997 4.44811
  -4   8   0 142.547 9.78272
  -3   8   0 1.40315 3.65811
  -2   8   0 109.476 5.96732
  -1   8   0 337.593 23.9026
   0   8   0 30.7330 3.88825
   1   8   0 0.00000 6.89172
   2   8   0 20.4383 5.00516
   3   8   0 0.80414 2.92629
   4   8   0 350.921 22.9348
   5   8   0 26.3879 3.75294
   6   8   0 28.9759 4.51535
   7   8   0 4.25106 5.83183
   8   8   0 10.3760 6.78514
  -8   9   0 23.4730 7.62630
  -7   9   0 1.04336 5.52802
  -6   9   0 37.4404 5.74829
  -5   9   0 25.3246 4.58445
  -4   9   0 67.7920 5.77323
  -3   9   0 7.41775 4.39673
  -2   9   0 289.912 14.4837
  -1   9   0 24.2537 4.77130
   0   9   0 37.2811 4.55429
   1   9   0 52.5509 5.57950
   2   9   0 113.675 13.8938
   3   9   0 61.4518 7.33797
   4   9   0 4.87648 3.06430
   5   9   0 12.2912 3.39935
   6   9   0 9.62004 3.96837
   7   9   0 0.06107 5.71128
   8   9   0 8.14064 8.26236
  -8  10   0 19.5231 9.58794
  -7  10   0 23.2354 6.14255
  -6  10   0 54.5956 6.64503
  -5  10   0 9.49175 4.43422
  -4  10   0 22.7613 4.73759
  -3  10   0 0.00000 5.68058
  -2  10   0 50.3991 6.43311
  -1  10   0 396.470 22.7995
   0  10   0 925.718 66.3544
   1  10   0 0.00000 9.31740
   2  10   0 193.163 11.7522
   3  10   0 212.848 14.5907
   4  10   0 42.5973 5.44553
   5  10   0 27.3622 3.98616
   6  10   0 47.0631 5.36545
   7  10   0 4.08670 5.66656
   8  10   0 32.9586 8.91156
  -8  11   0 9.06504 11.9125
  -7  11   0 8.38755 5.99463
  -6  11   0 61.1521 7.77614
  -5  11   0 1.09326 4.52926
  -4  11   0 137.086 9.24649
  -3  11   0 3.57550 6.41792
  -2  11   0 708.126 40.5207
  -1  11   0 15.6628 3.14409
   0  11   0 324.924 23.9352
   1  11   0 0.00000 3.51513
   2  11   0 56.8390 15.6394
   3  11   0 206.321 20.5753
   4  11   0 23.2545 10.0152
   5  11   0 56.2469 5.07941
   6  11   0 13.7971 3.79813
   7  11   0 3.27690 5.80664
   8  11   0 0.00000 8.90518
  -8  12   0 71.2057 7.74683
  -7  12   0 4.70360 8.88862
  -6  12   0 6.83292 5.15843
  -5  12   0 6.65359 5.24830
  -4  12   0 32.5657 11.5707
  -3  12   0 0.00000 5.50538
  -2  12   0 49.8073 17.6826
  -1  12   0 109.821 7.80100
   0  12   0 337.163 30.3342
   1  12   0 79.0814 12.2597
   2  12   0 925.782 61.6215
   3  12   0 0.00000 6.60067
   4  12   0 348.886 33.9169
   5  12   0 10.6023 4.60184
   6  12   0 33.1452 4.62411
   7  12   0 6.71461 7.41221
   8  12   0 0.00000 16.6260
  -8  13   0 279.971 16.3591
  -7  13   0 22.0415 9.88479
  -6  13   0 1037.90 59.6971
  -5  13   0 7.75859 5.49179
  -4  13   0 74.3295 10.2392
  -3  13   0 11.0942 2.70092
  -2  13   0 41.6565 7.35497
  -1  13   0 18.9726 3.97812
   0  13   0 377.198 23.8800
   1  13   0 44.7437 4.88406
   2  13   0 250.551 14.8943
   3  13   0 59.8058 9.92487
   4  13   0 0.00000 7.26830
   5  13   0 0.00000 4.14755
   6  13   0 45.9902 6.58061
   7  13   0 0.09217 8.40102
  -7  14   0 9.79399 11.4471
  -6  14   0 9.75728 9.02637
  -5  14   0 20.0476 6.27812
  -4  14   0 337.866 21.3510
  -3  14   0 54.9727 3.90545
  -2  14   0 1721.08 96.4779
  -1  14   0 204.227 14.0686
   0  14   0 65.6166 5.70720
   1  14   0 215.867 16.4555
   2  14   0 1027.78 99.7090
   3  14   0 9.44522 7.05469
   4  14   0 13.3537 11.6118
   5  14   0 0.10067 4.22322
   6  14   0 26.6475 5.75410
   7  14   0 24.2153 7.92653
  -7  15   0 12.5669 9.26888
  -6  15   0 249.662 21.1864
  -5  15   0 3.50552 6.05493
  -4  15   0 503.647 36.9219
  -3  15   0 0.00000 3.19639
  -2  15   0 48.5055 11.2932
  -1  15   0 262.340 16.7004
   0  15   0 736.158 45.7470
   1  15   0 55.4361 8.17772
   2  15   0 503.819 24.9628
   3  15   0 16.1666 7.08184
   4  15   0 0.00000 14.2059
   5  15   0 146.336 10.3229
   6  15   0 338.787 24.4784
   7  15   0 26.2998 8.53154
  -7  16   0 12.0937 15.7667
  -6  16   0 0.00000 19.4709
  -5  16   0 6.02173 8.42739
  -4  16   0 74.9991 30.3182
  -3  16   0 46.8525 6.71411
  -2  16   0 42.5802 6.99202
  -1  16   0 129.498 8.26409
   0  16   0 443.635 28.1248
   1  16   0 4.01136 4.67333
   2  16   0 8.68931 3.89266
   3  16   0 54.7000 8.85483
   4  16   0 566.354 40.6069
   5  16   0 77.6450 9.60020
   6  16   0 176.710 18.3507
   7  16   0 7.95939 4.84870
  -5  17   0 11.7008 9.48735
  -4  17   0 54.8897 10.4264
  -3  17   0 0.00000 5.35906
  -2  17   0 80.4029 8.55662
  -1  17   0 7.38592 4.83572
   0  17   0 15.0062 4.25096
   1  17   0 9.53783 4.48729
   2  17   0 88.9092 7.58034
   3  17   0 184.893 12.8670
   4  17   0 14.8624 8.44633
   5  17   0 24.5558 7.46243
   6  17   0 8.83044 5.01569
  -6  18   0 0.00000 15.3652
  -5  18   0 5.81628 9.32817
  -4  18   0 9.73814 9.27180
  -3  18   0 24.5701 9.20536
  -2  18   0 95.5648 8.53037
  -1  18   0 3.59215 4.25826
   0  18   0 1.04300 3.71854
   1  18   0 0.00000 3.49770
   2  18   0 22.4778 5.46478
   3  18   0 0.00000 6.32795
   4  18   0 12.4337 8.02364
   5  18   0 53.7139 8.52624
   6  18   0 0.07804 4.43026
  -5  19   0 5.44282 10.9764
  -4  19   0 0.00000 8.93515
  -3  19   0 49.7368 9.73707
  -2  19   0 24.1457 5.43461
  -1  19   0 12.1821 4.58999
   0  19   0 2.08207 3.92666
   1  19   0 0.00000 4.18578
   2  19   0 0.63059 4.45388
   3  19   0 0.00000 6.65433
   4  19   0 0.00000 6.85282
   5  19   0 12.5187 6.13307
  -5  20   0 6.78842 7.81989
  -4  20   0 1.36725 13.2343
  -3  20   0 5.23668 4.09794
  -2  20   0 170.285 11.8841
  -1  20   0 6.42401 5.14664
   0  20   0 4.64053 4.79397
   1  20   0 3.65973 4.30371
   2  20   0 0.00000 9.20653
   3  20   0 1.08315 6.16559
   4  20   0 7.54479 7.39213
   5  20   0 15.8450 6.81826
  -5  21   0 11.8824 10.0649
  -4  21   0 1.40649 14.4346
  -3  21   0 24.5908 5.28550
  -2  21   0 16.7532 6.08593
  -1  21   0 21.6143 5.87910
   0  21   0 2.72319 4.82419
   1  21   0 15.8582 4.93593
   2  21   0 36.6435 5.64232
   3  21   0 17.2296 9.98185
  -4  22   0 4.49962 9.76715
  -3  22   0 17.3098 4.55824
  -2  22   0 5.92016 4.42829
  -1  22   0 9.08961 5.44840
   0  22   0 12.1390 5.50904
   1  22   0 4.45299 5.67463
   2  22   0 1.35543 5.06946
   3  22   0 8.11906 9.74882
   4  22   0 2.27307 6.94229
  -3  23   0 55.0143 10.6359
  -2  23   0 55.8755 7.14087
  -1  23   0 6.20891 7.50785
   0  23   0 79.2824 8.70088
   1  23   0 1.70702 5.70012
   2  23   0 0.00000 5.09119
   3  23   0 0.00000 7.10246
  -2  24   0 95.7358 12.1098
  -1  24   0 0.00000 5.41247
   0  24   0 37.4205 5.82215
   1  24   0 6.95812 5.24005
  -2 -24   1 14.2757 4.08738
  -1 -24   1 8.37066 4.77779
   0 -24   1 36.1093 6.12476
   1 -24   1 2.94812 6.79781
   2 -24   1 8.10994 6.63856
  -3 -23   1 6.05725 7.26340
  -2 -23   1 0.00000 6.78566
  -1 -23   1 6.39761 5.79170
   0 -23   1 51.8225 7.36009
   1 -23   1 10.7174 12.5934
   2 -23   1 201.398 16.9724
   3 -23   1 13.5364 13.4965
  -4 -22   1 0.00000 6.11507
  -3 -22   1 9.84557 10.9182
  -2 -22   1 3.63250 5.74415
  -1 -22   1 12.3321 4.50582
   0 -22   1 2.27541 4.70682
   1 -22   1 7.17774 6.69733
   2 -22   1 9.06830 6.17859
   3 -22   1 20.6416 4.98674
  -5 -21   1 6.75697 9.67798
  -4 -21   1 3.17133 7.23541
  -3 -21   1 2.28802 6.88809
  -2 -21   1 0.00000 5.32272
  -1 -21   1 5.83464 4.23020
   0 -21   1 12.9810 5.28042
   1 -21   1 7.69253 6.75793
   2 -21   1 13.0416 6.63118
   3 -21   1 17.9361 4.60793
   4 -21   1 20.9202 11.2041
   5 -21   1 0.00000 9.28996
  -5 -20   1 0.00000 10.1448
  -4 -20   1 9.43049 9.58020
  -3 -20   1 0.49761 9.10372
  -2 -20   1 0.00000 6.27303
  -1 -20   1 10.5423 5.88309
   0 -20   1 4.06822 4.62144
   1 -20   1 3.79476 6.15832
   2 -20   1 2.94723 5.50793
   3 -20   1 4.15979 4.27991
   4 -20   1 6.14963 7.80849
   5 -20   1 4.20391 6.75704
  -6 -19   1 3.27039 6.16909
  -5 -19   1 0.98005 5.06545
  -4 -19   1 16.0457 6.38251
  -3 -19   1 8.99870 6.30502
  -2 -19   1 20.5174 5.34546
  -1 -19   1 5.58201 6.39358
   0 -19   1 11.4264 4.82422
   1 -19   1 0.00000 7.25919
   2 -19   1 11.2931 5.51133
   3 -19   1 8.33602 7.86293
   4 -19   1 0.00000 7.63826
   5 -19   1 10.7413 10.6956
   6 -19   1 0.00000 8.33081
  -6 -18   1 0.00000 4.67271
  -5 -18   1 0.00000 5.68660
  -4 -18   1 28.3117 6.67306
  -3 -18   1 54.0288 8.89178
  -2 -18   1 0.00000 4.99947
  -1 -18   1 1.82944 6.11321
   0 -18   1 4.52509 4.52323
   1 -18   1 4.93753 6.22915
   2 -18   1 11.2332 6.47245
   3 -18   1 11.1885 8.16440
   4 -18   1 0.00000 7.45153
   5 -18   1 58.3193 9.22662
   6 -18   1 0.00000 12.3518
  -6 -17   1 30.4018 5.85981
  -5 -17   1 356.588 25.8377
  -4 -17   1 141.403 12.6089
  -3 -17   1 59.8920 7.48829
  -2 -17   1 21.7826 5.72823
  -1 -17   1 50.1468 6.88779
   0 -17   1 70.5498 6.20226
   1 -17   1 86.6090 8.65353
   2 -17   1 9.82743 9.86483
   3 -17   1 4.28732 4.02672
   4 -17   1 0.00000 10.3275
   5 -17   1 0.75248 6.79310
   6 -17   1 10.2832 9.45736
   7 -17   1 29.3687 10.4049
  -7 -16   1 141.937 15.7581
  -6 -16   1 156.767 13.2251
  -5 -16   1 19.3864 6.65574
  -4 -16   1 55.7142 8.87784
  -3 -16   1 50.8954 8.28374
  -2 -16   1 128.886 17.4220
  -1 -16   1 258.420 16.0922
   0 -16   1 237.123 13.3582
   1 -16   1 304.499 18.5206
   2 -16   1 60.3951 7.06731
   3 -16   1 0.00000 3.64825
   4 -16   1 27.6824 18.6707
   5 -16   1 51.0659 8.17890
   6 -16   1 1.15006 9.98242
   7 -16   1 22.4323 8.65220
  -7 -15   1 8.17335 6.06035
  -6 -15   1 0.00000 5.05069
  -5 -15   1 4.11575 6.14610
  -4 -15   1 326.840 23.6900
  -3 -15   1 231.483 24.3693
  -2 -15   1 521.819 29.5111
  -1 -15   1 289.658 21.1005
   0 -15   1 59.2848 6.71452
   1 -15   1 208.345 12.6665
   2 -15   1 0.00000 20.6419
   3 -15   1 515.976 25.1779
   4 -15   1 233.414 19.2893
   5 -15   1 1.64127 9.23393
   6 -15   1 26.2040 8.09834
   7 -15   1 9.63256 8.79537
  -6 -14   1 0.00000 6.56893
  -5 -14   1 71.4882 8.30855
  -4 -14   1 0.00000 15.9467
  -3 -14   1 3.93683 9.91104
  -2 -14   1 216.159 16.3585
  -1 -14   1 131.834 10.6880
   0 -14   1 654.678 37.5643
   1 -14   1 459.327 23.2222
   2 -14   1 1944.98 93.4844
   3 -14   1 0.00000 2.61453
   4 -14   1 69.1853 9.38741
   5 -14   1 0.00000 6.57662
   6 -14   1 374.340 29.1449
   7 -14   1 11.4637 9.24947
  -8 -13   1 0.00000 18.2897
  -7 -13   1 3.64540 7.02624
  -6 -13   1 126.151 12.9961
  -5 -13   1 1.57786 5.68286
  -4 -13   1 613.076 63.6240
  -3 -13   1 22.4981 9.75297
  -2 -13   1 18.1693 31.2801
  -1 -13   1 0.00000 7.89112
   0 -13   1 20.0888 4.00874
   1 -13   1 69.7056 9.64074
   2 -13   1 62.4234 7.58178
   3 -13   1 17.4506 2.57519
   4 -13   1 366.203 27.0032
   5 -13   1 29.7266 5.79922
   6 -13   1 180.308 15.8644
   7 -13   1 26.5194 7.68586
   8 -13   1 71.3418 8.47443
  -8 -12   1 0.00000 14.5755
  -7 -12   1 0.02245 6.18173
  -6 -12   1 42.9390 11.1607
  -5 -12   1 8.12577 5.60432
  -4 -12   1 62.7986 10.9366
  -3 -12   1 11.2512 7.18136
  -2 -12   1 0.00000 7.00399
  -1 -12   1 119.985 10.9961
   0 -12   1 10.7483 4.07739
   1 -12   1 48.3553 6.04935
   2 -12   1 108.928 8.28154
   3 -12   1 0.00000 5.19625
   4 -12   1 32.1620 11.0032
   5 -12   1 8.43252 5.35223
   6 -12   1 20.9792 5.86054
   7 -12   1 54.7547 10.1040
   8 -12   1 104.544 10.7497
  -8 -11   1 22.1737 12.3653
  -7 -11   1 0.00000 5.55378
  -6 -11   1 10.2506 4.46220
  -5 -11   1 1.93259 5.25922
  -4 -11   1 25.4387 10.1376
  -3 -11   1 4.78836 6.73735
  -2 -11   1 318.649 22.6209
  -1 -11   1 39.2154 8.17635
   0 -11   1 42.6634 5.26128
   1 -11   1 533.164 31.7512
   2 -11   1 70.4065 5.54975
   3 -11   1 0.00000 6.49698
   4 -11   1 63.1031 9.66741
   5 -11   1 0.00000 4.84075
   6 -11   1 10.7003 5.50161
   7 -11   1 107.709 9.70931
   8 -11   1 0.00000 11.8925
  -8 -10   1 0.00000 7.44924
  -7 -10   1 0.00000 6.55620
  -6 -10   1 79.0122 6.72954
  -5 -10   1 1.62885 4.62174
  -4 -10   1 16.5663 6.88086
  -3 -10   1 49.9613 10.6436
  -2 -10   1 955.481 51.4419
  -1 -10   1 125.190 23.4056
   0 -10   1 73.8220 9.36466
   1 -10   1 190.565 14.5580
   2 -10   1 304.595 15.4272
   3 -10   1 22.9784 5.37718
   4 -10   1 32.8084 5.36063
   5 -10   1 77.4248 9.15515
   6 -10   1 20.2497 5.64877
   7 -10   1 0.00000 5.23460
   8 -10   1 5.75627 9.27388
  -8  -9   1 9.75197 7.60584
  -7  -9   1 0.00000 6.70262
  -6  -9   1 53.4330 5.74893
  -5  -9   1 9.69676 5.14943
  -4  -9   1 21.8234 5.26035
  -3  -9   1 24.1631 7.18361
  -2  -9   1 47.4282 8.98700
  -1  -9   1 228.851 27.8519
   0  -9   1 265.339 15.5904
   1  -9   1 1472.36 73.0430
   2  -9   1 598.727 33.3678
   3  -9   1 40.7138 4.44093
   4  -9   1 33.9190 5.11433
   5  -9   1 111.419 8.32506
   6  -9   1 8.41319 5.25564
   7  -9   1 66.3676 7.03243
   8  -9   1 49.4899 10.4662
  -8  -8   1 52.8054 8.10945
  -7  -8   1 9.80249 7.71552
  -6  -8   1 7.79231 4.30761
  -5  -8   1 7.14373 4.45357
  -4  -8   1 73.3754 6.92523
  -3  -8   1 4.68690 4.11437
  -2  -8   1 302.978 21.5826
  -1  -8   1 232.702 17.6654
   0  -8   1 639.822 43.3370
   1  -8   1 383.192 22.7882
   2  -8   1 635.715 35.0511
   3  -8   1 141.848 9.95082
   4  -8   1 238.695 18.5655
   5  -8   1 60.6805 5.75102
   6  -8   1 0.00000 5.94400
   7  -8   1 52.5080 7.57632
   8  -8   1 36.9115 7.82444
   9  -8   1 12.4440 13.1080
  -9  -7   1 0.00000 8.74392
  -8  -7   1 392.485 20.5857
  -7  -7   1 4.40992 3.15047
  -6  -7   1 1.41753 2.48320
  -5  -7   1 1.69018 1.83333
  -4  -7   1 2.17134 13.6474
  -3  -7   1 295.848 21.4057
  -2  -7   1 83.3239 6.10163
  -1  -7   1 141.214 13.6018
   0  -7   1 179.180 10.8078
   1  -7   1 609.786 30.8002
   2  -7   1 60.0739 4.16162
   3  -7   1 43.0540 4.59467
   4  -7   1 476.133 27.4076
   5  -7   1 12.9735 6.85087
   6  -7   1 69.7180 12.8262
   7  -7   1 14.3190 2.59001
   8  -7   1 53.9531 7.31668
   9  -7   1 18.7685 14.8392
  -9  -6   1 6.54703 3.36734
  -8  -6   1 45.2483 7.01569
  -7  -6   1 1.61673 3.52659
  -6  -6   1 471.158 26.1408
  -5  -6   1 20.7566 6.68141
  -4  -6   1 203.512 13.8007
  -3  -6   1 32.3227 4.02872
  -2  -6   1 86.9046 6.65342
  -1  -6   1 51.1352 5.31972
   0  -6   1 11.5725 1.95984
   1  -6   1 242.470 14.3634
   2  -6   1 149.761 10.0422
   3  -6   1 140.785 9.13594
   4  -6   1 178.799 11.2502
   5  -6   1 60.9784 5.32129
   6  -6   1 45.8978 5.89049
   7  -6   1 73.5822 9.86689
   8  -6   1 18.8655 5.44551
   9  -6   1 8.84940 3.25033
  -9  -5   1 0.00000 4.56442
  -8  -5   1 532.698 26.2864
  -7  -5   1 6.50554 4.73096
  -6  -5   1 2087.51 112.525
  -5  -5   1 178.049 10.9360
  -4  -5   1 365.842 25.5863
  -3  -5   1 15.7595 2.21047
  -2  -5   1 7.55045 2.32037
  -1  -5   1 32.3585 2.20907
   0  -5   1 116.977 7.26112
   1  -5   1 109.436 6.58796
   2  -5   1 62.8355 4.79342
   3  -5   1 93.9191 5.51618
   4  -5   1 0.00000 60.5661
   5  -5   1 360.377 18.8343
   6  -5   1 0.00000 14.2285
   7  -5   1 58.7053 6.92231
   8  -5   1 80.3756 8.38131
   9  -5   1 22.0514 4.93958
  -9  -4   1 12.6116 5.11212
  -8  -4   1 533.911 32.0574
  -7  -4   1 5.58906 4.01478
  -6  -4   1 355.976 18.7143
  -5  -4   1 162.939 17.8717
  -4  -4   1 437.567 24.8276
  -3  -4   1 70.7475 4.94798
  -2  -4   1 2784.00 174.858
  -1  -4   1 200.336 9.58064
   0  -4   1 325.837 18.2108
   1  -4   1 344.697 17.0174
   2  -4   1 101.872 7.97709
   3  -4   1 13.4327 2.09637
   4  -4   1 56.3106 9.15325
   5  -4   1 241.695 14.2679
   6  -4   1 199.333 16.1225
   7  -4   1 4.22848 4.83204
   8  -4   1 0.00000 15.4463
   9  -4   1 12.1471 5.08827
  -9  -3   1 43.1853 5.88041
  -8  -3   1 293.966 19.8322
  -7  -3   1 48.7694 5.26135
  -6  -3   1 1639.72 107.764
  -5  -3   1 23.2193 5.52341
  -4  -3   1 6047.45 317.772
  -3  -3   1 241.362 13.4266
   0  -3   1 2482.37 167.599
   1  -3   1 3073.90 168.756
   2  -3   1 327.383 18.3352
   3  -3   1 199.879 10.2756
   4  -3   1 34.0436 38.8068
   5  -3   1 0.00000 7.62299
   6  -3   1 7.66833 10.0071
   7  -3   1 52.0186 5.25798
   8  -3   1 75.8883 8.11370
   9  -3   1 2.17915 5.03790
  -9  -2   1 1.41017 4.96132
  -8  -2   1 298.013 24.5897
  -7  -2   1 2.49188 4.17741
  -6  -2   1 320.747 16.3487
  -5  -2   1 190.893 11.9224
  -4  -2   1 162.335 17.0654
  -3  -2   1 3.37321 3.04638
  -2  -2   1 1378.41 86.8244
  -1  -2   1 6372.65 565.079
   0  -2   1 1405.80 135.983
   2  -2   1 491.592 48.1080
   3  -2   1 79.4938 5.01845
   4  -2   1 65.3600 10.2840
   5  -2   1 19.6885 3.69189
   6  -2   1 0.00001 26.7661
   7  -2   1 4.52604 4.12079
   8  -2   1 0.50054 27.0898
   9  -2   1 0.00000 5.26165
  -9  -1   1 0.45109 5.85196
  -8  -1   1 44.6639 6.39699
  -7  -1   1 4.85869 4.07691
  -6  -1   1 1729.77 81.4835
  -5  -1   1 107.883 6.72343
  -4  -1   1 3147.65 175.873
  -3  -1   1 36.7300 3.54106
  -2  -1   1 2214.51 103.590
  -1  -1   1 427.371 38.4761
   1  -1   1 43.8110 2.77642
   2  -1   1 202.852 14.3399
   3  -1   1 28.0161 2.93619
   4  -1   1 647.232 90.6404
   5  -1   1 9.57161 5.47815
   6  -1   1 235.636 19.0529
   7  -1   1 0.00000 4.23543
   8  -1   1 0.81015 5.63555
   9  -1   1 11.8878 6.33807
  -9   0   1 2.76816 5.93452
  -8   0   1 96.8783 8.34484
  -7   0   1 2.77589 4.08326
  -6   0   1 117.320 8.57059
  -5   0   1 139.876 9.32299
  -4   0   1 229.409 20.6805
  -3   0   1 57.4313 5.22176
  -2   0   1 1160.45 66.5154
  -1   0   1 619.293 33.5208
   1   0   1 983.037 65.1371
   2   0   1 5413.70 358.467
   3   0   1 3.76499 2.87281
   4   0   1 4276.99 208.155
   5   0   1 267.398 13.4570
   6   0   1 506.279 27.6311
   7   0   1 6.32129 4.27578
   8   0   1 113.049 9.31484
   9   0   1 2.79862 5.21143
  -9   1   1 9.03471 5.15028
  -8   1   1 58.5403 7.30376
  -7   1   1 0.40044 4.16626
  -6   1   1 0.00000 24.3963
  -5   1   1 44.8821 4.96865
  -4   1   1 416.727 74.6361
  -3   1   1 12.4303 2.58255
  -2   1   1 516.832 26.2428
  -1   1   1 3209.92 218.836
   2   1   1 58.5408 4.37092
   3   1   1 73.5606 5.76312
   4   1   1 450.588 22.6228
   5   1   1 84.2456 5.51145
   6   1   1 1836.21 86.2329
   7   1   1 2.41199 4.17253
   8   1   1 1469.49 81.4562
   9   1   1 35.9314 6.83174
  -9   2   1 6.96080 4.96703
  -8   2   1 118.817 13.8292
  -7   2   1 2.63450 3.98549
  -6   2   1 29.0655 7.51912
  -5   2   1 162.783 11.1295
  -4   2   1 15.1507 4.94252
  -3   2   1 17.3407 2.31025
  -2   2   1 301.178 18.6248
   0   2   1 3559.37 331.653
   1   2   1 5523.40 489.680
   3   2   1 12.4763 2.48853
   4   2   1 1998.79 130.528
   5   2   1 530.645 29.2352
   6   2   1 573.140 27.7531
   7   2   1 0.00000 4.39658
   8   2   1 129.421 13.6900
   9   2   1 2.36140 5.22879
  -9   3   1 0.00000 4.83683
  -8   3   1 109.398 11.3953
  -7   3   1 25.5328 5.30283
  -6   3   1 0.00000 24.4566
  -5   3   1 172.725 9.36512
  -4   3   1 0.00000 60.2323
  -3   3   1 15.7384 4.37385
  -2   3   1 73.6544 7.06883
  -1   3   1 53.6780 4.20020
   0   3   1 123.308 7.06538
   1   3   1 58.9035 4.16597
   2   3   1 50.0254 3.89721
   3   3   1 65.2256 5.28923
   4   3   1 373.052 25.9545
   5   3   1 0.00000 4.86067
   6   3   1 414.460 23.0778
   7   3   1 50.5143 5.20817
   8   3   1 814.921 39.3464
   9   3   1 5.51173 6.16731
  -9   4   1 4.35464 4.46797
  -8   4   1 80.1435 13.2901
  -7   4   1 11.6445 4.22988
  -6   4   1 75.5997 9.86251
  -5   4   1 47.7879 5.49065
  -4   4   1 83.6792 10.8947
  -3   4   1 18.5829 2.05055
  -2   4   1 368.193 25.4782
  -1   4   1 47.0040 3.86619
   0   4   1 213.572 12.1935
   1   4   1 118.166 6.63736
   2   4   1 769.655 40.2318
   3   4   1 6.69082 2.47130
   4   4   1 3637.15 190.000
   5   4   1 63.5725 10.2856
   6   4   1 1025.39 48.4442
   7   4   1 84.3258 7.79502
   8   4   1 69.4184 7.48459
   9   4   1 34.6412 6.68676
  -9   5   1 9.90646 3.50955
  -8   5   1 0.00000 8.68042
  -7   5   1 71.5546 5.63319
  -6   5   1 71.4726 34.7354
  -5   5   1 36.6855 4.85257
  -4   5   1 87.4056 12.4404
  -3   5   1 17.1539 3.19193
  -2   5   1 79.8632 6.06345
  -1   5   1 19.1419 1.89186
   0   5   1 380.086 21.3812
   1   5   1 86.5452 5.05601
   2   5   1 324.782 17.2236
   3   5   1 241.373 15.9008
   4   5   1 0.00000 3.62289
   5   5   1 94.8091 7.33307
   6   5   1 100.165 8.09410
   7   5   1 0.00000 4.40182
   8   5   1 117.994 8.46961
   9   5   1 0.00000 4.66084
  -9   6   1 11.0430 1.59067
  -8   6   1 87.2114 6.41952
  -7   6   1 7.74683 2.78804
  -6   6   1 0.00000 6.86374
  -5   6   1 280.911 14.5586
  -4   6   1 165.732 11.9322
  -3   6   1 374.976 22.0452
  -2   6   1 1096.99 53.4122
  -1   6   1 358.396 21.1089
   0   6   1 51.1687 4.07924
   1   6   1 124.151 8.81389
   2   6   1 129.453 7.23871
   3   6   1 17.9466 2.36248
   4   6   1 0.00000 6.90490
   5   6   1 245.217 12.2620
   6   6   1 325.440 24.3199
   7   6   1 0.00000 3.62002
   8   6   1 964.142 52.8672
   9   6   1 19.3301 4.11379
  -9   7   1 71.3666 13.6614
  -8   7   1 54.5305 12.6813
  -7   7   1 3.40514 5.33725
  -6   7   1 9.63942 5.48802
  -5   7   1 16.5137 4.43158
  -4   7   1 622.150 30.7607
  -3   7   1 183.711 14.1526
  -2   7   1 330.210 19.8141
  -1   7   1 835.405 41.1257
   0   7   1 78.2263 6.84640
   1   7   1 86.4114 8.57830
   2   7   1 376.755 30.4258
   3   7   1 191.582 14.6584
   4   7   1 254.417 15.5223
   5   7   1 4.02438 2.74779
   6   7   1 36.1200 7.65140
   7   7   1 34.1475 5.11067
   8   7   1 14.9760 3.21864
  -9   8   1 5.23874 5.06566
  -8   8   1 34.9072 7.95367
  -7   8   1 54.2372 9.32614
  -6   8   1 10.5906 4.06852
  -5   8   1 5.49269 3.79017
  -4   8   1 14.4372 4.41204
  -3   8   1 46.9573 4.55451
  -2   8   1 60.0568 6.96336
  -1   8   1 70.2071 6.97621
   0   8   1 861.708 47.9166
   1   8   1 308.388 28.4813
   2   8   1 334.122 33.2971
   3   8   1 0.00000 2.53242
   4   8   1 10.5346 2.46366
   5   8   1 0.00000 4.04931
   6   8   1 0.00000 5.38466
   7   8   1 36.4780 7.93189
   8   8   1 0.00000 6.54489
  -8   9   1 2.06821 6.75833
  -7   9   1 15.6438 5.10240
  -6   9   1 20.8138 5.73915
  -5   9   1 57.2008 6.15981
  -4   9   1 59.5972 5.47760
  -3   9   1 26.4508 4.36762
  -2   9   1 251.637 16.0273
  -1   9   1 2080.78 117.809
   0   9   1 1927.47 182.388
   1   9   1 345.142 26.8011
   2   9   1 166.755 17.2436
   3   9   1 124.247 13.0295
   4   9   1 0.00000 4.85882
   5   9   1 48.4070 5.94268
   6   9   1 4.35892 4.00047
   7   9   1 22.9633 6.93212
   8   9   1 13.3648 6.16310
  -8  10   1 18.0307 8.63113
  -7  10   1 49.4029 6.21832
  -6  10   1 0.00000 4.94871
  -5  10   1 4.72785 4.43874
  -4  10   1 2.73018 4.95763
  -3  10   1 118.005 8.21001
  -2  10   1 0.00000 14.4665
  -1  10   1 353.036 21.8979
   0  10   1 17.1822 2.63225
   1  10   1 91.9510 11.0028
   2  10   1 42.3067 5.48669
   3  10   1 281.204 16.0784
   4  10   1 224.156 17.5051
   5  10   1 45.1680 6.15703
   6  10   1 0.86244 4.01837
   7  10   1 0.00000 6.64341
   8  10   1 112.945 14.6165
  -7  11   1 113.682 8.35329
  -6  11   1 3.95740 5.02116
  -5  11   1 11.6705 5.03400
  -4  11   1 128.415 8.73192
  -3  11   1 6.81828 5.10958
  -2  11   1 325.784 20.5242
  -1  11   1 270.681 14.4709
   0  11   1 10.6883 2.49196
   1  11   1 23.8890 5.75412
   2  11   1 118.979 9.46007
   3  11   1 178.536 10.8250
   4  11   1 383.274 27.1525
   5  11   1 63.1228 7.34297
   6  11   1 0.00000 4.90125
   7  11   1 0.00000 12.0055
  -8  12   1 8.55632 10.8814
  -7  12   1 33.9369 7.07855
  -6  12   1 262.865 17.5729
  -5  12   1 19.7346 5.41056
  -4  12   1 44.9689 8.64489
  -3  12   1 1.85477 6.37378
  -2  12   1 436.744 21.6196
  -1  12   1 39.2627 5.76932
   0  12   1 174.609 9.56732
   1  12   1 213.229 14.0396
   2  12   1 61.8843 5.43743
   3  12   1 50.2546 5.03042
   4  12   1 0.00000 13.5499
   5  12   1 17.1489 5.59641
   6  12   1 0.00000 7.11097
   7  12   1 17.0317 14.1813
   8  12   1 0.00000 14.8681
  -8  13   1 295.312 19.7235
  -7  13   1 5.64299 13.4413
  -6  13   1 90.7565 10.3287
  -5  13   1 0.31079 6.22924
  -4  13   1 282.082 28.6261
  -3  13   1 75.0487 8.22262
  -2  13   1 951.630 53.6986
  -1  13   1 356.777 20.7855
   0  13   1 27.6528 4.31535
   1  13   1 20.5019 10.5757
   2  13   1 57.3260 35.8892
   3  13   1 91.9441 6.88745
   4  13   1 15.3864 7.05229
   5  13   1 91.4061 8.96901
   6  13   1 34.1416 13.3683
  -7  14   1 0.00000 11.2749
  -6  14   1 157.779 19.8007
  -5  14   1 1.34045 6.91838
  -4  14   1 731.611 41.9799
  -3  14   1 136.309 8.03771
  -2  14   1 209.740 14.5126
  -1  14   1 88.1630 8.26262
   0  14   1 1207.01 66.3425
   1  14   1 65.7472 8.21490
   2  14   1 1385.38 64.7837
   3  14   1 0.00000 10.6140
   4  14   1 18.5307 12.2629
   5  14   1 12.3043 5.35369
   6  14   1 0.00000 5.39676
   7  14   1 18.2935 12.9555
  -7  15   1 19.6705 8.82155
  -6  15   1 54.7525 7.33780
  -5  15   1 12.7757 9.92256
  -4  15   1 0.00000 8.40630
  -3  15   1 35.7832 7.74388
  -2  15   1 1.40375 10.0523
  -1  15   1 227.268 18.8828
   0  15   1 291.403 17.1395
   1  15   1 4.95690 7.54339
   2  15   1 102.974 7.54095
   3  15   1 17.0011 6.61953
   4  15   1 322.229 23.9876
   5  15   1 10.0317 6.02798
   6  15   1 183.339 14.9930
   7  15   1 4.79093 5.30682
  -7  16   1 0.00000 12.5228
  -6  16   1 0.00000 10.4480
  -5  16   1 12.8331 6.98950
  -4  16   1 0.00000 8.53047
  -3  16   1 0.00000 3.66839
  -2  16   1 531.736 28.3156
  -1  16   1 5.20989 8.35897
   0  16   1 160.518 11.0731
   1  16   1 33.0359 6.79751
   2  16   1 208.162 12.7982
   3  16   1 8.07825 6.70245
   4  16   1 337.764 24.4078
   5  16   1 1.46290 5.24536
   6  16   1 0.00000 6.10912
   7  16   1 2.03581 5.24277
  -6  17   1 4.81977 7.22507
  -5  17   1 0.00000 10.7580
  -4  17   1 0.00000 7.09364
  -3  17   1 0.00000 3.65884
  -2  17   1 59.6293 8.00969
  -1  17   1 9.11401 6.28881
   0  17   1 26.6217 4.86179
   1  17   1 9.23781 5.21322
   2  17   1 138.934 7.91020
   3  17   1 12.9303 7.10974
   4  17   1 28.3576 7.23572
   5  17   1 0.00000 5.83645
   6  17   1 102.270 10.2897
  -6  18   1 0.00000 6.60497
  -5  18   1 23.8074 7.94526
  -4  18   1 25.9246 8.38533
  -3  18   1 0.00000 6.96592
  -2  18   1 9.13241 5.01413
  -1  18   1 3.52025 6.13605
   0  18   1 3.30105 3.67742
   1  18   1 2.02695 5.87222
   2  18   1 4.09114 5.02589
   3  18   1 10.9190 6.35804
   4  18   1 8.24422 11.7075
   5  18   1 11.4745 6.84415
   6  18   1 10.5470 6.10123
  -6  19   1 0.00000 8.56183
  -5  19   1 10.2219 7.07935
  -4  19   1 0.00000 7.10987
  -3  19   1 0.00000 6.84190
  -2  19   1 8.54219 5.11618
  -1  19   1 0.00000 6.06555
   0  19   1 76.6752 6.69628
   1  19   1 0.36345 5.10601
   2  19   1 7.09435 5.07813
   3  19   1 20.4038 6.89145
   4  19   1 0.82093 5.54165
   5  19   1 0.00000 5.24283
  -5  20   1 5.13476 9.94783
  -4  20   1 42.4486 9.71879
  -3  20   1 4.86525 8.29197
  -2  20   1 92.6396 7.74078
  -1  20   1 17.9744 5.84090
   0  20   1 13.0598 5.37634
   1  20   1 36.4118 6.31994
   2  20   1 71.1552 8.14392
   3  20   1 6.06768 6.43968
   4  20   1 0.00000 6.85119
   5  20   1 0.00000 5.02010
  -4  21   1 32.1910 9.27138
  -3  21   1 10.5809 4.27638
  -2  21   1 19.0930 6.09505
  -1  21   1 0.00000 7.34219
   0  21   1 55.8713 7.28545
   1  21   1 23.5052 5.38144
   2  21   1 25.9351 5.73856
   3  21   1 13.5731 7.90300
   4  21   1 5.15399 9.93902
  -4  22   1 11.8095 8.62630
  -3  22   1 14.5468 4.65028
  -2  22   1 0.00000 5.80471
  -1  22   1 0.61527 6.56405
   0  22   1 27.9844 6.16381
   1  22   1 12.4400 6.76444
   2  22   1 3.69798 10.4317
   3  22   1 8.05730 8.70101
   4  22   1 1.90083 9.57062
  -3  23   1 5.32827 9.59727
  -2  23   1 217.519 17.7031
  -1  23   1 2.99970 12.2395
   0  23   1 84.0820 9.23857
   1  23   1 13.0003 5.62800
   2  23   1 25.3367 13.5698
  -1  24   1 8.86099 7.52026
   0  24   1 27.9617 6.21168
   1  24   1 21.7616 4.80540
   0 -25   2 0.50922 5.76359
   1 -25   2 9.40473 5.78914
  -2 -24   2 53.2329 6.69042
  -1 -24   2 8.49107 4.76337
   0 -24   2 77.4121 7.75235
   1 -24   2 11.0041 6.00108
   2 -24   2 0.00000 5.90133
  -3 -23   2 5.07524 8.22018
  -2 -23   2 3.79318 7.93899
  -1 -23   2 34.5078 7.87723
   0 -23   2 0.00000 5.64009
   1 -23   2 18.2397 11.8188
   2 -23   2 0.00000 7.27760
   3 -23   2 70.2591 17.1602
  -4 -22   2 2.48961 8.54051
  -3 -22   2 2.43751 8.05412
  -2 -22   2 5.87900 4.74846
  -1 -22   2 7.19801 4.69032
   0 -22   2 4.67267 4.69320
   1 -22   2 48.7159 8.02271
   2 -22   2 11.5826 5.95640
   3 -22   2 84.4370 10.0609
   4 -22   2 15.8589 9.68484
  -5 -21   2 0.00000 7.59783
  -4 -21   2 13.9191 8.66193
  -3 -21   2 0.00000 7.00230
  -2 -21   2 4.93980 4.36751
  -1 -21   2 76.9496 7.39535
   0 -21   2 7.99773 9.22221
   1 -21   2 62.2307 7.68864
   2 -21   2 0.54535 5.38343
   3 -21   2 112.234 10.1997
   4 -21   2 10.1323 12.1379
   5 -21   2 0.01977 8.74017
  -5 -20   2 4.83528 7.65601
  -4 -20   2 0.00000 10.2624
  -3 -20   2 0.00000 9.96626
  -2 -20   2 0.00000 5.21218
  -1 -20   2 6.17512 4.40191
   0 -20   2 1.86647 4.44617
   1 -20   2 14.2357 5.72477
   2 -20   2 0.85879 5.08887
   3 -20   2 23.5337 5.49273
   4 -20   2 17.7366 9.38927
   5 -20   2 7.53863 8.76160
  -6 -19   2 4.97252 8.83740
  -5 -19   2 4.63126 6.25293
  -4 -19   2 3.97395 6.83799
  -3 -19   2 1.98773 6.48555
  -2 -19   2 24.0984 5.27653
  -1 -19   2 15.5401 5.13565
   0 -19   2 5.11855 4.80576
   1 -19   2 4.68745 6.25184
   2 -19   2 6.19512 5.27755
   3 -19   2 29.4561 5.67059
   4 -19   2 5.58564 8.65581
   5 -19   2 2.93339 6.46578
   6 -19   2 13.6779 15.8292
  -6 -18   2 34.9452 6.32228
  -5 -18   2 123.631 10.6560
  -4 -18   2 3.68762 6.69524
  -3 -18   2 11.8373 6.54939
  -2 -18   2 2.20952 4.49543
  -1 -18   2 67.3088 6.60975
   0 -18   2 4.13473 4.34448
   1 -18   2 97.4006 8.17041
   2 -18   2 8.71126 5.09862
   3 -18   2 3.59484 8.26368
   4 -18   2 5.89850 9.49710
   5 -18   2 11.6965 6.62586
   6 -18   2 1.82185 14.3848
  -6 -17   2 68.8568 8.16924
  -5 -17   2 18.8886 7.43272
  -4 -17   2 1.20571 9.25886
  -3 -17   2 149.024 13.6518
  -2 -17   2 242.895 20.0414
  -1 -17   2 462.793 31.5121
   0 -17   2 0.56535 5.20245
   1 -17   2 163.260 13.8997
   2 -17   2 5.32715 18.7111
   3 -17   2 100.091 8.87795
   4 -17   2 16.8829 8.87928
   5 -17   2 28.0146 7.36126
   6 -17   2 9.01428 9.57772
   7 -17   2 3.08562 12.8359
  -7 -16   2 27.0760 10.2615
  -6 -16   2 8.45019 5.29994
  -5 -16   2 74.7519 9.43367
  -4 -16   2 269.219 27.9337
  -3 -16   2 379.213 28.5102
  -2 -16   2 186.457 13.0939
  -1 -16   2 199.330 16.7284
   0 -16   2 18.9202 5.98737
   1 -16   2 72.8713 7.80613
   2 -16   2 105.967 10.9874
   3 -16   2 249.604 15.0272
   4 -16   2 0.00000 22.3068
   5 -16   2 2.17955 5.91503
   6 -16   2 67.6618 7.85449
   7 -16   2 0.00000 18.2330
  -7 -15   2 23.3292 8.92609
  -6 -15   2 6.32134 5.01696
  -5 -15   2 43.5056 6.83080
  -4 -15   2 58.4314 14.3893
  -3 -15   2 23.7431 9.12977
  -2 -15   2 20.2975 11.5490
  -1 -15   2 1324.84 106.517
   0 -15   2 836.776 61.1366
   1 -15   2 590.368 55.0500
   2 -15   2 605.675 41.9473
   3 -15   2 0.15307 3.75407
   4 -15   2 27.6994 8.72595
   5 -15   2 240.962 19.3780
   6 -15   2 203.209 18.2599
   7 -15   2 138.483 17.4546
  -7 -14   2 6.16466 10.1679
  -6 -14   2 11.3620 5.30088
  -5 -14   2 5.98622 4.84837
  -4 -14   2 9.89044 16.8110
  -3 -14   2 94.3275 27.2784
  -2 -14   2 43.4830 5.06703
  -1 -14   2 0.00000 11.7750
   0 -14   2 14.8540 7.94055
   1 -14   2 59.3505 8.57494
   2 -14   2 65.9722 7.07785
   3 -14   2 414.011 22.2010
   4 -14   2 432.565 26.1734
   5 -14   2 50.9833 9.03765
   6 -14   2 13.1705 8.32591
   7 -14   2 105.342 10.8329
   8 -14   2 14.5055 7.00908
  -8 -13   2 0.00000 13.8903
  -7 -13   2 14.6113 5.80405
  -6 -13   2 93.7693 7.35100
  -5 -13   2 101.145 12.2184
  -4 -13   2 317.856 33.0664
  -3 -13   2 113.939 14.0039
  -2 -13   2 164.535 21.2573
  -1 -13   2 41.9717 6.16871
   0 -13   2 36.1754 4.25244
   1 -13   2 197.831 17.0038
   2 -13   2 380.403 30.0976
   3 -13   2 58.9533 5.26772
   4 -13   2 100.440 11.2618
   5 -13   2 1.48889 5.16638
   6 -13   2 16.8287 6.82677
   7 -13   2 21.1194 7.74874
   8 -13   2 272.516 16.0182
  -8 -12   2 0.00001 16.2656
  -7 -12   2 14.5008 5.89894
  -6 -12   2 9.72925 4.05186
  -5 -12   2 8.91907 4.09354
  -4 -12   2 18.9812 10.7194
  -3 -12   2 12.0396 9.45904
  -2 -12   2 441.394 29.8326
  -1 -12   2 346.808 28.7028
   0 -12   2 0.32834 2.95973
   1 -12   2 716.042 62.5774
   2 -12   2 45.2006 8.86793
   3 -12   2 87.1990 9.94246
   4 -12   2 46.8270 6.31709
   5 -12   2 4.35534 5.21097
   6 -12   2 39.6136 8.04048
   7 -12   2 18.5078 14.8201
   8 -12   2 12.9192 14.0545
  -7 -11   2 39.6048 6.27614
  -6 -11   2 64.9790 6.32246
  -5 -11   2 166.280 12.2243
  -4 -11   2 364.406 26.4092
  -3 -11   2 391.380 41.3664
  -2 -11   2 201.591 15.5212
  -1 -11   2 167.610 9.60526
   0 -11   2 485.727 44.3863
   1 -11   2 113.098 14.8247
   2 -11   2 140.909 10.3107
   3 -11   2 290.037 20.4652
   4 -11   2 177.329 12.0410
   5 -11   2 134.314 9.64303
   6 -11   2 32.7686 6.60004
   7 -11   2 2.68884 8.21352
   8 -11   2 25.2939 7.51787
  -8 -10   2 0.00000 13.7982
  -7 -10   2 60.1013 6.98567
  -6 -10   2 2.07832 3.70424
  -5 -10   2 14.2835 4.21471
  -4 -10   2 66.6918 7.09777
  -3 -10   2 57.5411 6.36397
  -2 -10   2 30.2457 4.98054
  -1 -10   2 100.750 8.02279
   0 -10   2 220.196 16.7087
   1 -10   2 1055.15 58.5625
   2 -10   2 9.96966 4.54326
   3 -10   2 38.0796 6.74885
   4 -10   2 69.2871 6.08971
   5 -10   2 15.9299 4.48282
   6 -10   2 18.2982 4.64572
   7 -10   2 0.00000 6.90669
   8 -10   2 17.8327 7.50664
  -8  -9   2 38.8511 15.4223
  -7  -9   2 38.2088 7.78483
  -6  -9   2 24.2824 4.34099
  -5  -9   2 155.839 11.4492
  -4  -9   2 126.829 9.46050
  -3  -9   2 309.267 21.2353
  -2  -9   2 680.022 58.6865
  -1  -9   2 122.848 11.6247
   0  -9   2 418.231 37.1426
   1  -9   2 291.911 18.2787
   2  -9   2 881.923 46.2602
   3  -9   2 352.225 21.7277
   4  -9   2 211.445 13.2470
   5  -9   2 24.6905 4.68577
   6  -9   2 33.0804 5.61079
   7  -9   2 2.94396 6.73426
   8  -9   2 1.04069 8.66256
  -8  -8   2 14.1452 8.93747
  -7  -8   2 4.26980 6.16930
  -6  -8   2 12.2530 4.41828
  -5  -8   2 19.1156 4.17548
  -4  -8   2 48.2183 5.01606
  -3  -8   2 98.4598 8.39321
  -2  -8   2 65.4608 4.56672
  -1  -8   2 0.00000 12.8838
   0  -8   2 487.531 50.7148
   1  -8   2 156.285 13.6789
   2  -8   2 0.00000 3.05817
   3  -8   2 18.5722 3.88162
   4  -8   2 12.7290 3.39541
   5  -8   2 166.597 11.0440
   6  -8   2 22.4865 5.58399
   7  -8   2 10.1970 6.79081
   8  -8   2 6.12617 8.20094
   9  -8   2 15.8040 10.8557
  -9  -7   2 2.37976 6.13196
  -8  -7   2 28.4640 3.48798
  -7  -7   2 0.10299 2.16762
  -6  -7   2 237.133 11.6770
  -5  -7   2 37.9431 5.02025
  -4  -7   2 32.6416 4.29454
  -3  -7   2 97.4511 10.6957
  -2  -7   2 353.776 25.9886
  -1  -7   2 35.0747 6.28922
   0  -7   2 411.796 28.1192
   1  -7   2 378.020 18.6863
   2  -7   2 820.104 42.9470
   3  -7   2 328.928 20.1288
   4  -7   2 8.99581 3.07947
   5  -7   2 91.0039 5.42107
   6  -7   2 17.7949 2.73168
   7  -7   2 90.3808 6.32064
   8  -7   2 100.019 8.43078
   9  -7   2 13.9170 2.44182
  -9  -6   2 198.501 13.4347
  -8  -6   2 1333.66 75.9812
  -7  -6   2 111.518 7.31027
  -6  -6   2 373.485 21.2897
  -5  -6   2 38.1327 3.47614
  -4  -6   2 30.8847 2.59587
  -3  -6   2 125.905 9.13928
  -2  -6   2 202.081 20.0069
  -1  -6   2 4.08678 6.10350
   0  -6   2 194.377 14.0272
   1  -6   2 80.9169 5.95170
   2  -6   2 758.627 37.4994
   3  -6   2 373.237 28.5540
   4  -6   2 266.201 13.7440
   5  -6   2 153.259 8.24584
   6  -6   2 11.5394 2.99931
   7  -6   2 40.4566 4.78798
   8  -6   2 0.00000 7.06072
   9  -6   2 29.1032 5.30976
  -9  -5   2 27.5197 4.78982
  -8  -5   2 166.392 12.1267
  -7  -5   2 204.796 12.7208
  -6  -5   2 8.99499 3.32834
  -5  -5   2 156.893 10.5539
  -4  -5   2 570.883 31.9179
  -3  -5   2 282.356 15.0768
  -2  -5   2 797.850 50.6302
  -1  -5   2 3.46227 1.65144
   0  -5   2 658.502 45.9504
   1  -5   2 12.2308 2.16430
   2  -5   2 52.8307 5.45511
   3  -5   2 28.2253 2.78756
   4  -5   2 84.4451 5.37805
   5  -5   2 680.107 33.0442
   6  -5   2 136.938 8.28146
   7  -5   2 188.920 14.1584
   8  -5   2 24.2103 5.32312
   9  -5   2 75.3105 7.34616
  -9  -4   2 0.00000 4.75572
  -8  -4   2 27.7539 5.58750
  -7  -4   2 26.9886 5.33707
  -6  -4   2 1152.65 63.0098
  -5  -4   2 428.180 28.1137
  -4  -4   2 3927.32 206.467
  -3  -4   2 56.7127 5.34013
  -2  -4   2 444.544 28.4910
  -1  -4   2 15.4470 2.95161
   0  -4   2 492.759 31.8852
   1  -4   2 73.6167 8.92675
   2  -4   2 643.530 36.5853
   3  -4   2 328.975 16.3929
   4  -4   2 110.235 6.99729
   5  -4   2 56.2474 4.13202
   6  -4   2 320.659 17.2181
   7  -4   2 30.7200 4.04332
   8  -4   2 0.00000 8.60977
   9  -4   2 9.99805 5.39070
  -9  -3   2 3.51296 4.59079
  -8  -3   2 48.6073 6.20773
  -7  -3   2 2.57637 3.88341
  -6  -3   2 490.813 29.0474
  -5  -3   2 73.0877 5.73657
  -4  -3   2 1734.49 93.3504
  -3  -3   2 43.6686 4.72883
  -2  -3   2 98.5717 7.33334
  -1  -3   2 603.803 38.7007
   1  -3   2 49.3981 3.10495
   2  -3   2 1718.70 118.545
   3  -3   2 498.663 24.5447
   4  -3   2 217.586 15.3763
   5  -3   2 9.97586 2.46509
   6  -3   2 186.098 11.2734
   7  -3   2 11.9429 3.97463
   8  -3   2 0.00000 5.19189
   9  -3   2 34.0905 6.13369
  -9  -2   2 0.00000 4.68862
  -8  -2   2 62.0939 7.09298
  -7  -2   2 0.00000 3.71162
  -6  -2   2 1717.89 81.5377
  -5  -2   2 65.5547 5.31942
  -4  -2   2 839.958 46.5118
  -3  -2   2 708.759 39.2088
  -1  -2   2 1773.09 181.847
   1  -2   2 3121.89 170.319
   2  -2   2 1105.21 76.1972
   3  -2   2 194.609 10.9922
   4  -2   2 187.591 10.5898
   5  -2   2 24.6909 2.92578
   6  -2   2 99.0479 7.24511
   7  -2   2 13.6667 4.01101
   8  -2   2 15.3538 7.42344
   9  -2   2 25.0038 6.18875
  -9  -1   2 8.28905 5.33320
  -8  -1   2 111.348 7.89631
  -7  -1   2 1.09672 3.53701
  -6  -1   2 717.396 35.4231
  -5  -1   2 142.680 10.0545
  -4  -1   2 1600.59 91.0969
  -3  -1   2 62.5570 4.11299
  -1  -1   2 889.357 162.089
   2  -1   2 9999.99 964.533
   3  -1   2 872.276 41.4511
   4  -1   2 1859.55 89.9334
   5  -1   2 692.457 38.0222
   6  -1   2 45.1847 4.52260
   7  -1   2 0.40035 3.70732
   8  -1   2 117.131 11.1369
   9  -1   2 4.16089 7.16759
  -9   0   2 15.4147 5.81485
  -8   0   2 17.6979 5.15887
  -7   0   2 14.2369 3.96878
  -6   0   2 39.8089 4.48595
  -5   0   2 530.832 30.2073
  -4   0   2 1323.85 76.9772
  -3   0   2 319.990 23.0442
  -2   0   2 7135.97 461.704
  -1   0   2 4268.54 411.463
   1   0   2 310.068 162.428
   3   0   2 70.1757 5.99672
   4   0   2 1393.57 74.5206
   5   0   2 950.495 44.9166
   6   0   2 1435.26 68.3620
   7   0   2 1.97567 3.75563
   8   0   2 176.957 12.5129
   9   0   2 0.00000 7.07605
  -9   1   2 2.10313 4.48662
  -8   1   2 8.21691 5.62874
  -7   1   2 1.61770 3.55729
  -6   1   2 198.451 12.9831
  -5   1   2 44.4365 3.82683
  -4   1   2 104.083 7.74892
  -3   1   2 432.540 29.8117
  -2   1   2 971.622 94.0941
  -1   1   2 2835.93 179.229
   1   1   2 859.705 119.013
   3   1   2 889.534 59.4796
   4   1   2 826.836 40.2414
   5   1   2 118.868 6.74135
   6   1   2 2301.15 109.181
   7   1   2 10.0589 4.22511
   8   1   2 89.9273 8.44615
   9   1   2 0.37304 7.40036
  -9   2   2 53.3308 5.61642
  -8   2   2 2.36967 5.66296
  -7   2   2 60.1664 5.93612
  -6   2   2 183.889 11.2217
  -5   2   2 43.4294 3.76787
  -4   2   2 546.212 33.7247
  -3   2   2 683.789 38.7695
  -2   2   2 2042.55 113.670
  -1   2   2 20.2752 12.3771
   1   2   2 411.927 21.8348
   2   2   2 127.545 8.41258
   3   2   2 93.8121 8.69541
   4   2   2 3008.25 162.450
   5   2   2 44.3281 3.94460
   6   2   2 543.312 28.1310
   7   2   2 2.29140 4.21763
   8   2   2 430.153 21.7811
   9   2   2 15.8401 4.88219
  -9   3   2 4.06963 4.36387
  -8   3   2 40.5545 5.78710
  -7   3   2 74.4155 5.74541
  -6   3   2 436.099 22.5090
  -5   3   2 89.6130 5.94903
  -4   3   2 177.779 12.7866
  -3   3   2 730.977 35.7979
  -2   3   2 751.703 40.1381
  -1   3   2 0.78204 1.16481
   0   3   2 271.625 19.9145
   1   3   2 4.14188 1.79306
   2   3   2 129.346 8.14769
   3   3   2 44.3224 3.87348
   4   3   2 2057.10 134.022
   5   3   2 72.5368 5.39430
   6   3   2 302.697 16.1174
   7   3   2 0.09380 4.65378
   8   3   2 63.1183 6.55041
   9   3   2 0.00000 4.92772
  -9   4   2 81.1185 6.46211
  -8   4   2 85.6527 7.01617
  -7   4   2 57.3118 5.19131
  -6   4   2 54.1540 4.82945
  -5   4   2 378.725 17.2737
  -4   4   2 356.102 17.5286
  -3   4   2 98.2870 4.81615
  -2   4   2 136.156 18.8453
  -1   4   2 3.11306 1.52442
   0   4   2 561.889 41.3973
   1   4   2 0.00000 2.25914
   2   4   2 1118.62 51.5079
   3   4   2 293.213 16.1665
   4   4   2 422.360 20.4191
   5   4   2 30.9085 3.57032
   6   4   2 59.2214 5.26101
   7   4   2 259.362 15.8537
   8   4   2 311.388 16.4057
   9   4   2 29.5182 6.05211
  -9   5   2 4.09732 3.77510
  -8   5   2 34.4786 7.58669
  -7   5   2 28.7573 3.84115
  -6   5   2 51.0150 4.20989
  -5   5   2 128.490 6.72216
  -4   5   2 52.5665 2.98198
  -3   5   2 78.0883 6.26520
  -2   5   2 1148.04 81.7441
  -1   5   2 252.719 12.4514
   0   5   2 179.604 13.2696
   1   5   2 95.8808 7.05633
   2   5   2 97.1883 5.45881
   3   5   2 249.793 14.8006
   4   5   2 172.135 9.72520
   5   5   2 153.446 11.6243
   6   5   2 116.672 8.35517
   7   5   2 72.1691 6.45568
   8   5   2 204.973 14.6999
   9   5   2 10.5672 4.25290
  -9   6   2 0.00000 8.99094
  -8   6   2 99.9480 7.82780
  -7   6   2 81.8671 5.23072
  -6   6   2 45.7467 2.83297
  -5   6   2 182.503 10.2918
  -4   6   2 105.312 6.70516
  -3   6   2 659.732 38.7456
  -2   6   2 372.006 23.4104
  -1   6   2 156.947 8.50290
   0   6   2 313.316 24.0514
   1   6   2 0.65099 7.11778
   2   6   2 317.212 24.8385
   3   6   2 191.376 9.77131
   4   6   2 17.0084 2.72557
   5   6   2 312.749 15.1102
   6   6   2 52.9903 8.23695
   7   6   2 3.50495 3.95067
   8   6   2 175.923 10.6360
   9   6   2 8.59895 4.20540
  -9   7   2 12.5835 7.44263
  -8   7   2 11.0381 9.46854
  -7   7   2 3.07333 6.43017
  -6   7   2 71.8961 6.22477
  -5   7   2 30.4862 3.89772
  -4   7   2 13.6365 3.71637
  -3   7   2 51.8847 6.75113
  -2   7   2 4.43938 2.71738
  -1   7   2 833.031 45.7910
   0   7   2 854.035 54.7222
   1   7   2 242.003 16.3051
   2   7   2 113.115 7.07387
   3   7   2 133.962 6.95974
   4   7   2 11.6642 1.82449
   5   7   2 82.5357 4.55789
   6   7   2 16.9633 3.06121
   7   7   2 18.6877 3.35941
   8   7   2 4.66400 3.36807
  -8   8   2 26.6769 7.19419
  -7   8   2 23.8798 7.18395
  -6   8   2 86.4487 6.52748
  -5   8   2 7.20256 3.22817
  -4   8   2 138.419 10.1369
  -3   8   2 75.3601 9.55790
  -2   8   2 748.982 52.8502
  -1   8   2 366.217 19.6209
   0   8   2 432.981 30.9562
   1   8   2 243.372 22.8738
   2   8   2 251.577 28.0396
   3   8   2 98.5678 8.72579
   4   8   2 114.553 6.39454
   5   8   2 11.1280 1.52562
   6   8   2 9.57059 1.61345
   7   8   2 75.4303 8.62467
   8   8   2 26.3791 6.62933
  -8   9   2 13.4642 7.76514
  -7   9   2 15.2752 6.11820
  -6   9   2 36.5925 4.78889
  -5   9   2 10.8868 3.48528
  -4   9   2 69.8182 6.89789
  -3   9   2 135.771 10.2443
  -2   9   2 83.6827 5.64257
  -1   9   2 173.006 12.3512
   0   9   2 29.6203 6.75910
   1   9   2 0.00000 16.7122
   2   9   2 110.662 7.34962
   3   9   2 276.215 16.0095
   4   9   2 336.538 19.0069
   5   9   2 35.7215 4.26899
   6   9   2 0.00000 4.87313
   7   9   2 6.39236 5.46916
   8   9   2 0.00000 7.07071
  -8  10   2 19.7788 9.00158
  -7  10   2 0.00000 5.96315
  -6  10   2 15.8708 4.54313
  -5  10   2 44.2507 6.51173
  -4  10   2 283.110 23.4433
  -3  10   2 185.406 19.0122
  -2  10   2 75.9679 7.75704
  -1  10   2 69.5188 6.86077
   0  10   2 568.823 39.4531
   1  10   2 444.374 26.7085
   2  10   2 154.275 14.4787
   3  10   2 288.672 25.7367
   4  10   2 43.3853 3.97249
   5  10   2 21.3153 3.47362
   6  10   2 6.08963 4.23775
   7  10   2 0.00000 14.7100
  -7  11   2 1.37083 6.05206
  -6  11   2 9.62323 4.97770
  -5  11   2 19.8536 5.30708
  -4  11   2 138.762 11.0513
  -3  11   2 140.689 10.5420
  -2  11   2 22.6232 9.08599
  -1  11   2 245.600 20.2014
   0  11   2 3.00978 2.57454
   1  11   2 664.652 48.5779
   2  11   2 251.478 15.2199
   3  11   2 44.6667 5.76366
   4  11   2 124.163 8.81692
   5  11   2 84.7376 8.10334
   6  11   2 2.30564 6.66619
   7  11   2 12.1070 14.6871
   8  11   2 0.00000 17.1536
  -8  12   2 175.769 17.2179
  -7  12   2 81.5911 9.50923
  -6  12   2 5.97592 5.04803
  -5  12   2 0.00000 4.52053
  -4  12   2 76.4554 16.1718
  -3  12   2 24.2448 7.34956
  -2  12   2 444.424 28.5099
  -1  12   2 48.1540 4.71630
   0  12   2 0.00000 2.76459
   1  12   2 296.594 20.2788
   2  12   2 139.041 13.0035
   3  12   2 130.083 9.50463
   4  12   2 104.192 14.8145
   5  12   2 21.6927 4.85645
   6  12   2 173.308 14.7353
   7  12   2 0.00000 16.2639
   8  12   2 10.1708 14.5115
  -8  13   2 78.6377 11.8927
  -7  13   2 67.7349 11.9843
  -6  13   2 5.52861 8.20261
  -5  13   2 33.8140 7.02144
  -4  13   2 392.017 29.5420
  -3  13   2 580.169 35.2430
  -2  13   2 20.7045 4.23636
  -1  13   2 646.797 36.1887
   0  13   2 221.634 11.8806
   1  13   2 62.4255 6.35659
   2  13   2 136.788 9.92501
   3  13   2 136.777 15.2226
   4  13   2 0.00000 12.1041
   5  13   2 58.4638 6.84969
   6  13   2 9.01270 4.97296
  -7  14   2 27.2376 13.2440
  -6  14   2 109.339 16.8444
  -5  14   2 163.419 14.4367
  -4  14   2 158.054 13.0716
  -3  14   2 15.5091 3.85983
  -2  14   2 509.927 29.4805
  -1  14   2 1054.54 69.5222
   0  14   2 889.536 63.0237
   1  14   2 688.326 48.0313
   2  14   2 19.9460 11.6655
   3  14   2 112.770 9.43149
   4  14   2 170.909 14.8564
   5  14   2 13.3823 7.62565
   6  14   2 6.41899 4.33314
   7  14   2 201.026 27.5343
  -7  15   2 33.9780 10.3925
  -6  15   2 59.6891 12.7945
  -5  15   2 4.79801 5.73614
  -4  15   2 20.2058 10.8958
  -3  15   2 71.3971 12.2613
  -2  15   2 79.0152 8.60151
  -1  15   2 106.626 9.72753
   0  15   2 36.3039 4.54539
   1  15   2 88.8838 7.17154
   2  15   2 182.273 11.3156
   3  15   2 145.197 13.4307
   4  15   2 494.381 34.3974
   5  15   2 153.194 12.5376
   6  15   2 27.7769 5.58435
  -7  16   2 0.00000 11.5694
  -5  16   2 0.58556 8.49003
  -4  16   2 15.9525 7.29191
  -3  16   2 5.10371 5.69136
  -2  16   2 138.419 13.8245
  -1  16   2 0.00000 7.85648
   0  16   2 3.53311 3.62868
   1  16   2 34.3560 7.25740
   2  16   2 536.300 29.8411
   3  16   2 54.0779 9.67688
   4  16   2 7.80392 7.73821
   5  16   2 3.38767 4.00521
   6  16   2 31.4875 5.67442
  -6  17   2 0.00000 8.02783
  -5  17   2 21.9671 10.3163
  -4  17   2 0.76942 7.49470
  -3  17   2 0.00000 3.48748
  -2  17   2 5.63854 4.67142
  -1  17   2 4.89119 4.73683
   0  17   2 1.88307 3.79233
   1  17   2 1.74536 4.80719
   2  17   2 6.49656 3.86490
   3  17   2 0.00000 7.11639
   4  17   2 7.40686 7.69513
   5  17   2 9.90429 5.48890
   6  17   2 50.3772 6.61386
  -6  18   2 7.40360 8.98463
  -5  18   2 9.32571 9.40060
  -4  18   2 6.37286 7.73325
  -3  18   2 14.2951 7.18472
  -2  18   2 0.71187 4.47540
  -1  18   2 14.3894 5.33707
   0  18   2 30.0585 4.61584
   1  18   2 9.80716 4.98188
   2  18   2 10.5361 4.03955
   3  18   2 49.0845 9.08218
   4  18   2 0.00000 7.17859
   5  18   2 0.21955 4.92610
   6  18   2 26.2698 5.00708
  -5  19   2 0.00000 6.87522
  -4  19   2 12.6645 9.54636
  -3  19   2 40.9253 8.06544
  -2  19   2 73.8720 10.0342
  -1  19   2 32.6377 6.01119
   0  19   2 2.39682 4.01204
   1  19   2 20.9896 4.97177
   2  19   2 3.74670 4.06218
   3  19   2 43.7635 7.75212
   4  19   2 23.6374 8.38756
   5  19   2 4.36547 4.34373
  -5  20   2 8.35214 15.5852
  -4  20   2 6.22800 13.0084
  -3  20   2 39.9708 10.1092
  -2  20   2 5.69524 4.80241
  -1  20   2 21.4726 5.72515
   0  20   2 3.67388 5.25798
   1  20   2 50.4883 5.52610
   2  20   2 2.53325 4.65109
   3  20   2 0.00000 7.15927
   4  20   2 0.00000 9.45806
   5  20   2 0.71736 3.93169
  -4  21   2 3.93666 15.0844
  -3  21   2 19.1360 4.48028
  -2  21   2 22.2062 5.31049
  -1  21   2 14.4124 4.89918
   0  21   2 1.59081 4.26620
   1  21   2 0.00000 4.57958
   2  21   2 8.82438 8.69352
   3  21   2 37.9064 16.4206
   4  21   2 0.13610 6.99016
  -3  22   2 0.00000 2.69150
  -2  22   2 14.8576 6.68452
  -1  22   2 137.606 19.1015
   0  22   2 5.29602 5.85901
   1  22   2 18.9130 7.95970
   2  22   2 104.871 9.57978
   3  22   2 44.3151 10.9543
  -3  23   2 0.38881 0.65953
  -2  23   2 0.00000 6.03515
  -1  23   2 3.34070 5.40812
   0  23   2 101.009 11.4409
   1  23   2 0.00000 4.72401
   2  23   2 41.1746 11.4552
  -1  24   2 11.8118 5.66870
   0  24   2 13.2862 6.11933
  -1 -25   3 4.77647 4.07688
   0 -25   3 45.7920 7.16629
   1 -25   3 1.04016 7.74981
  -2 -24   3 4.19271 6.93121
  -1 -24   3 35.4680 6.34342
   0 -24   3 3.23195 4.74571
   1 -24   3 8.86810 8.27551
   2 -24   3 72.4930 9.23713
   3 -24   3 80.3273 12.9655
  -3 -23   3 13.7283 10.4797
  -2 -23   3 0.00000 6.43864
  -1 -23   3 41.0417 6.19805
   0 -23   3 19.6956 5.05756
   1 -23   3 64.5418 11.0155
   2 -23   3 11.3185 7.08175
   3 -23   3 18.3933 5.52789
   4 -23   3 0.49142 7.27789
  -4 -22   3 11.0863 8.48585
  -3 -22   3 0.00000 8.00603
  -2 -22   3 0.00000 6.00485
  -1 -22   3 37.6553 5.68349
   0 -22   3 50.1322 6.64171
   1 -22   3 0.00000 6.98038
   2 -22   3 19.8673 7.33671
   3 -22   3 7.22503 4.61883
   4 -22   3 4.76379 11.7038
  -5 -21   3 0.00000 8.41903
  -4 -21   3 5.89814 7.61698
  -3 -21   3 13.6838 7.48064
  -2 -21   3 0.00000 5.34813
  -1 -21   3 19.3343 4.83045
   0 -21   3 25.1193 6.92739
   1 -21   3 12.0471 6.67067
   2 -21   3 39.2658 7.35748
   3 -21   3 36.4445 5.80738
   4 -21   3 0.00000 7.92258
   5 -21   3 1.36736 10.9414
  -5 -20   3 14.3793 6.19617
  -4 -20   3 23.4072 10.4843
  -3 -20   3 0.00000 9.55652
  -2 -20   3 0.00000 5.81123
  -1 -20   3 34.3424 6.69787
   0 -20   3 5.64491 5.08170
   1 -20   3 0.00000 7.60613
   2 -20   3 0.00000 5.80955
   3 -20   3 56.4238 4.88864
   4 -20   3 8.60418 8.12077
   5 -20   3 3.28092 5.78299
  -6 -19   3 6.05754 5.91331
  -5 -19   3 0.00000 11.6006
  -4 -19   3 37.3118 6.95893
  -3 -19   3 18.7362 6.92518
  -2 -19   3 5.18306 5.62259
  -1 -19   3 12.3902 9.36386
   0 -19   3 62.3111 7.64402
   1 -19   3 5.17196 5.85744
   2 -19   3 13.0625 5.77405
   3 -19   3 0.00000 2.99919
   4 -19   3 8.91565 7.43504
   5 -19   3 7.94077 5.95753
   6 -19   3 20.1316 8.35942
  -6 -18   3 33.3007 6.19685
  -5 -18   3 204.782 16.2525
  -4 -18   3 88.6652 8.52720
  -3 -18   3 16.5813 8.17029
  -2 -18   3 46.8117 8.32263
  -1 -18   3 227.982 17.3491
   0 -18   3 8.45506 10.5393
   1 -18   3 14.4239 14.9522
   2 -18   3 22.8664 6.73772
   3 -18   3 54.6472 5.66824
   4 -18   3 20.0641 8.91120
   5 -18   3 0.00000 6.64428
   6 -18   3 13.1626 8.19711
  -7 -17   3 105.585 16.9715
  -6 -17   3 0.00000 5.12609
  -5 -17   3 48.1163 6.60814
  -4 -17   3 13.8077 7.87510
  -3 -17   3 414.696 29.4804
  -2 -17   3 135.196 12.5984
  -1 -17   3 66.0295 12.2561
   0 -17   3 15.8428 8.74856
   1 -17   3 8.66257 19.2944
   2 -17   3 95.5689 15.3483
   3 -17   3 215.660 20.7077
   4 -17   3 0.00000 7.24103
   5 -17   3 99.7297 11.4644
   6 -17   3 0.00000 14.7317
   7 -17   3 97.7444 18.8704
  -7 -16   3 0.00000 13.6927
  -6 -16   3 30.9474 9.05340
  -5 -16   3 67.4191 13.3396
  -4 -16   3 220.185 23.4142
  -3 -16   3 139.594 17.3018
  -2 -16   3 28.1577 6.32916
  -1 -16   3 437.106 32.0834
   0 -16   3 449.152 35.1298
   1 -16   3 575.056 42.3221
   2 -16   3 314.781 19.2826
   3 -16   3 0.00000 4.67280
   4 -16   3 12.2410 14.3146
   5 -16   3 570.617 41.3582
   6 -16   3 15.5046 6.84266
   7 -16   3 115.432 11.5275
  -7 -15   3 0.00000 7.59634
  -6 -15   3 40.7285 9.88663
  -5 -15   3 172.584 18.8414
  -4 -15   3 1.48582 8.20106
  -3 -15   3 60.9977 12.9913
  -2 -15   3 184.343 20.5986
  -1 -15   3 170.659 19.3231
   0 -15   3 64.9381 8.65647
   1 -15   3 0.00000 18.8181
   2 -15   3 545.078 39.7072
   3 -15   3 272.966 13.8854
   4 -15   3 209.682 17.3063
   5 -15   3 193.835 23.6619
   6 -15   3 71.0333 8.23555
   7 -15   3 86.0267 12.1277
  -7 -14   3 42.8469 12.0642
  -6 -14   3 14.4524 8.21038
  -5 -14   3 46.6010 11.8861
  -4 -14   3 0.00000 9.59430
  -3 -14   3 47.5702 8.27313
  -2 -14   3 6.62430 8.09868
  -1 -14   3 48.9369 6.69628
   0 -14   3 20.8176 5.16081
   1 -14   3 22.8554 8.29113
   2 -14   3 16.0486 7.05822
   3 -14   3 0.00000 7.63447
   4 -14   3 49.5547 6.72591
   5 -14   3 0.00000 7.46382
   6 -14   3 197.389 14.0619
   7 -14   3 695.148 50.2009
   8 -14   3 0.00000 6.33940
  -8 -13   3 0.00000 15.5050
  -7 -13   3 0.00000 7.32712
  -6 -13   3 2.43501 4.81755
  -5 -13   3 55.2896 11.9242
  -4 -13   3 12.3007 10.4376
  -3 -13   3 75.0353 13.2184
  -2 -13   3 252.830 15.0715
  -1 -13   3 208.055 13.9120
   0 -13   3 87.6088 8.64719
   1 -13   3 70.8759 6.72770
   2 -13   3 144.737 10.4123
   3 -13   3 109.795 6.97466
   4 -13   3 20.3688 6.76532
   5 -13   3 1.55010 4.80008
   6 -13   3 20.5865 6.91937
   7 -13   3 9.03795 7.55383
   8 -13   3 31.4220 7.22255
  -8 -12   3 12.3738 10.0628
  -7 -12   3 1.88936 5.72020
  -6 -12   3 11.8440 4.88722
  -5 -12   3 47.3548 8.95590
  -4 -12   3 11.1081 8.64372
  -3 -12   3 171.814 18.2060
  -2 -12   3 20.7132 3.71367
  -1 -12   3 332.966 22.6503
   0 -12   3 12.7584 4.26828
   1 -12   3 204.716 14.7762
   2 -12   3 0.00000 4.83798
   3 -12   3 1.66097 1.91394
   4 -12   3 12.5998 5.22225
   5 -12   3 50.0917 7.72725
   6 -12   3 85.5319 8.44047
   7 -12   3 4.30351 8.92210
   8 -12   3 8.69805 15.0731
  -8 -11   3 44.1641 13.8883
  -7 -11   3 56.2628 7.39071
  -6 -11   3 0.00000 5.33025
  -5 -11   3 33.2698 6.27176
  -4 -11   3 1323.60 119.219
  -3 -11   3 972.797 87.9778
  -2 -11   3 687.249 47.0465
  -1 -11   3 12.6435 3.16222
   0 -11   3 31.8364 5.35047
   1 -11   3 28.8173 5.27258
   2 -11   3 266.145 23.2449
   3 -11   3 24.0009 5.88101
   4 -11   3 97.9195 9.37600
   5 -11   3 56.7369 6.11726
   6 -11   3 17.2548 6.32479
   7 -11   3 21.8942 8.54074
   8 -11   3 15.4434 9.04017
  -8 -10   3 7.04742 8.26243
  -7 -10   3 1.92787 5.05772
  -6 -10   3 0.00000 4.91366
  -5 -10   3 201.692 14.6101
  -4 -10   3 33.7273 6.00414
  -3 -10   3 84.4267 7.68589
  -2 -10   3 171.846 13.5665
  -1 -10   3 405.635 23.4486
   0 -10   3 855.770 52.2577
   1 -10   3 466.801 29.8686
   2 -10   3 481.723 33.5770
   3 -10   3 417.721 26.3130
   4 -10   3 10.6186 9.43857
   5 -10   3 13.6020 4.93730
   6 -10   3 0.00000 5.43945
   7 -10   3 7.69567 6.34275
   8 -10   3 8.54104 7.12301
  -8  -9   3 1.86888 6.95438
  -7  -9   3 1.20438 7.49839
  -6  -9   3 8.65539 5.04403
  -5  -9   3 0.00000 7.37940
  -4  -9   3 97.0588 9.46246
  -3  -9   3 678.760 54.7470
  -2  -9   3 579.371 33.0117
  -1  -9   3 2659.16 146.844
   1  -9   3 2909.12 164.642
   2  -9   3 386.523 25.0301
   3  -9   3 260.847 23.4718
   4  -9   3 388.222 22.8595
   5  -9   3 117.950 12.2185
   6  -9   3 0.00000 5.21343
   7  -9   3 19.0871 6.62378
   8  -9   3 43.2808 8.19701
  -9  -8   3 15.1707 11.7629
  -8  -8   3 287.306 18.1221
  -7  -8   3 135.115 15.5515
  -6  -8   3 13.3517 5.47433
  -5  -8   3 93.1830 8.42218
  -4  -8   3 107.253 9.25952
  -3  -8   3 77.7509 8.66929
  -2  -8   3 113.215 15.8707
  -1  -8   3 88.7965 7.40935
   0  -8   3 308.259 31.3514
   1  -8   3 170.937 11.8298
   2  -8   3 914.578 51.2329
   3  -8   3 1594.68 93.3962
   4  -8   3 96.0002 7.55429
   5  -8   3 671.893 48.9745
   6  -8   3 0.49651 2.65538
   7  -8   3 24.7076 2.89171
   8  -8   3 93.8138 12.7823
   9  -8   3 46.3626 13.2193
  -9  -7   3 35.3227 9.16278
  -8  -7   3 180.538 10.6131
  -7  -7   3 4.91696 2.67281
  -6  -7   3 17.0313 2.73478
  -5  -7   3 68.9346 23.5798
  -4  -7   3 106.549 11.2651
  -3  -7   3 41.0572 4.56811
  -2  -7   3 443.874 28.7042
  -1  -7   3 152.482 8.88310
   0  -7   3 138.948 8.53623
   1  -7   3 1788.39 99.5818
   2  -7   3 380.958 25.9737
   3  -7   3 262.254 15.2884
   4  -7   3 315.117 19.0339
   5  -7   3 211.734 11.0371
   6  -7   3 13.2802 3.08835
   7  -7   3 54.0252 7.49323
   8  -7   3 60.0506 5.76092
   9  -7   3 36.1376 8.37011
  -9  -6   3 58.7363 5.28255
  -8  -6   3 139.280 9.48986
  -7  -6   3 0.00000 4.43524
  -6  -6   3 0.00000 4.70540
  -5  -6   3 45.3269 5.68027
  -4  -6   3 140.797 9.17517
  -3  -6   3 55.4823 6.09955
  -2  -6   3 1133.69 71.7473
  -1  -6   3 123.249 6.42846
   0  -6   3 236.921 16.9083
   1  -6   3 44.4712 4.25460
   2  -6   3 109.227 6.79763
   3  -6   3 69.3924 6.24138
   4  -6   3 48.1659 5.29663
   5  -6   3 90.3317 5.89273
   6  -6   3 34.6548 4.99370
   7  -6   3 158.828 9.38339
   8  -6   3 52.8577 5.71068
   9  -6   3 5.43402 3.70927
  -9  -5   3 0.48155 5.97817
  -8  -5   3 0.00000 5.54013
  -7  -5   3 24.9637 7.16817
  -6  -5   3 256.590 17.1849
  -5  -5   3 141.988 9.72184
  -4  -5   3 332.898 24.9263
  -3  -5   3 1205.71 62.9349
  -2  -5   3 19.1064 3.19379
  -1  -5   3 733.237 33.9674
   0  -5   3 26.8046 2.68154
   1  -5   3 78.5720 4.56497
   2  -5   3 54.0202 3.19661
   3  -5   3 55.2900 3.73686
   4  -5   3 298.040 15.5006
   5  -5   3 40.2211 6.36388
   6  -5   3 264.821 13.5809
   7  -5   3 27.5966 5.70606
   8  -5   3 21.1049 5.95616
   9  -5   3 31.5618 7.65346
  -9  -4   3 18.1129 5.03289
  -8  -4   3 0.00000 6.58945
  -7  -4   3 95.6218 6.75533
  -6  -4   3 158.503 10.4083
  -5  -4   3 1.79717 5.25536
  -4  -4   3 381.733 22.1457
  -3  -4   3 319.556 17.4757
  -2  -4   3 20.1148 1.75745
  -1  -4   3 15.8952 2.20167
   0  -4   3 738.327 49.0939
   1  -4   3 119.370 7.27244
   2  -4   3 44.9333 2.78557
   3  -4   3 119.674 6.78381
   4  -4   3 29.8428 5.24780
   5  -4   3 48.4972 5.62506
   6  -4   3 0.00000 5.64971
   7  -4   3 3.97825 5.45667
   8  -4   3 27.6685 5.77217
   9  -4   3 26.7758 5.94717
  -9  -3   3 9.33323 4.95102
  -8  -3   3 28.0425 5.59716
  -7  -3   3 104.194 8.42255
  -6  -3   3 14.7684 6.73963
  -5  -3   3 121.447 10.3243
  -4  -3   3 720.433 39.1500
  -3  -3   3 9.47131 2.89597
  -2  -3   3 1346.62 61.9782
  -1  -3   3 9.59983 1.25304
   0  -3   3 205.335 11.1438
   1  -3   3 31.4849 2.21012
   2  -3   3 90.3133 5.65994
   3  -3   3 95.0528 5.98699
   4  -3   3 292.171 55.7638
   5  -3   3 63.2652 6.99236
   6  -3   3 344.554 22.7462
   7  -3   3 72.9281 8.08439
   8  -3   3 32.4148 8.37971
   9  -3   3 10.1087 5.39544
  -9  -2   3 0.00000 5.33450
  -8  -2   3 164.598 9.81587
  -7  -2   3 14.8528 4.28031
  -6  -2   3 62.8118 7.48937
  -5  -2   3 102.653 7.78660
  -4  -2   3 39.4450 5.79058
  -3  -2   3 131.992 7.24819
  -2  -2   3 55.7170 4.49956
  -1  -2   3 2403.53 154.383
   0  -2   3 833.117 34.6459
   1  -2   3 451.767 21.7568
   2  -2   3 650.136 31.1206
   3  -2   3 214.233 13.6649
   4  -2   3 764.319 51.7508
   5  -2   3 143.566 9.36370
   6  -2   3 0.00000 21.4275
   7  -2   3 0.00000 4.69688
   8  -2   3 52.9792 7.13174
   9  -2   3 4.53651 6.77018
  -9  -1   3 18.0465 6.14473
  -8  -1   3 14.2090 4.80640
  -7  -1   3 34.2842 4.85117
  -6  -1   3 143.259 8.31024
  -5  -1   3 48.5413 4.66750
  -4  -1   3 907.478 50.2375
  -3  -1   3 362.418 19.6590
  -2  -1   3 1200.40 64.0466
   0  -1   3 160.490 8.92799
   2  -1   3 3817.06 255.358
   3  -1   3 779.964 76.5321
   4  -1   3 976.282 59.0725
   5  -1   3 128.068 8.77188
   6  -1   3 156.486 10.8525
   7  -1   3 140.910 10.3350
   8  -1   3 118.312 11.3065
   9  -1   3 147.723 15.1334
  -9   0   3 19.7896 5.33891
  -8   0   3 6.63051 4.69485
  -7   0   3 10.2854 4.31433
  -6   0   3 9.65212 4.53011
  -5   0   3 17.5057 4.03395
  -4   0   3 100.075 21.0480
  -3   0   3 506.877 37.6680
  -2   0   3 92.5485 6.45082
  -1   0   3 5425.07 340.300
   0   0   3 1537.98 80.7591
   2   0   3 287.930 27.5758
   3   0   3 96.1452 6.86076
   4   0   3 1144.80 64.2491
   5   0   3 123.824 8.77222
   6   0   3 1504.16 81.6304
   7   0   3 94.9727 6.88575
   8   0   3 18.1754 5.86215
   9   0   3 193.399 11.4602
  -9   1   3 84.5673 6.89598
  -8   1   3 0.00000 6.03373
  -7   1   3 6.20238 4.27116
  -6   1   3 149.478 9.15434
  -5   1   3 63.0664 6.59638
  -4   1   3 248.726 12.8968
  -3   1   3 44.1386 3.14907
  -2   1   3 146.028 8.89031
  -1   1   3 52.4216 3.93283
   0   1   3 19.6766 1.65960
   1   1   3 13.0263 2.39843
   2   1   3 288.013 25.9478
   3   1   3 304.349 21.0862
   4   1   3 1794.36 88.3017
   5   1   3 205.306 11.3955
   6   1   3 414.111 24.9996
   7   1   3 186.093 11.3119
   8   1   3 279.497 17.7541
   9   1   3 14.6402 5.66022
  -9   2   3 18.4948 5.05357
  -8   2   3 10.3188 4.72117
  -7   2   3 126.277 9.08366
  -6   2   3 244.141 12.8337
  -5   2   3 173.777 9.71146
  -4   2   3 60.9619 14.0277
  -3   2   3 203.698 10.2136
  -2   2   3 30.9478 4.30166
  -1   2   3 3.68511 1.00492
   0   2   3 75.5899 4.10089
   1   2   3 55.0935 3.71032
   2   2   3 50.8493 3.62653
   3   2   3 34.9510 4.45186
   4   2   3 165.506 12.9051
   5   2   3 84.0277 5.83642
   6   2   3 257.844 13.3175
   7   2   3 161.840 9.55792
   8   2   3 78.6134 7.37970
   9   2   3 55.3366 6.09692
  -9   3   3 18.7158 4.98470
  -8   3   3 259.946 14.0057
  -7   3   3 16.9152 4.75157
  -6   3   3 37.9349 6.36542
  -5   3   3 113.100 6.84336
  -4   3   3 158.395 13.5738
  -3   3   3 209.860 12.4150
  -2   3   3 212.163 10.7109
  -1   3   3 88.4850 5.20019
   0   3   3 11.6726 1.96561
   1   3   3 293.236 15.8817
   2   3   3 77.7227 4.67987
   3   3   3 112.280 6.85478
   4   3   3 32.8279 14.5110
   5   3   3 27.0364 4.25884
   6   3   3 0.00000 5.55835
   7   3   3 9.07832 4.59971
   8   3   3 113.462 8.27598
   9   3   3 4.64464 5.79337
  -9   4   3 192.258 11.2889
  -8   4   3 188.895 12.1612
  -7   4   3 214.127 13.4753
  -6   4   3 152.207 14.0616
  -5   4   3 72.9853 6.05619
  -4   4   3 764.531 33.4411
  -3   4   3 308.898 23.6943
  -2   4   3 28.7476 2.39918
  -1   4   3 18.4063 1.61978
   0   4   3 139.478 9.83186
   1   4   3 48.5621 3.50141
   2   4   3 71.1616 3.88296
   3   4   3 410.925 22.2489
   4   4   3 67.3318 11.3987
   5   4   3 23.5235 4.52611
   6   4   3 50.1854 5.55241
   7   4   3 4.92805 5.34244
   8   4   3 10.7336 5.86886
   9   4   3 2.94591 4.24956
  -9   5   3 10.2080 2.59005
  -8   5   3 67.5215 9.37188
  -7   5   3 87.4550 7.83688
  -6   5   3 182.524 9.84668
  -5   5   3 134.656 7.24199
  -4   5   3 112.979 6.55709
  -3   5   3 262.786 14.0194
  -2   5   3 115.314 7.77815
  -1   5   3 20.6455 1.80820
   0   5   3 93.1576 5.96698
   1   5   3 9.88054 2.06541
   2   5   3 320.803 18.7434
   3   5   3 205.832 13.7207
   4   5   3 21.4060 9.28320
   5   5   3 0.00000 6.31958
   6   5   3 0.00000 3.69588
   7   5   3 23.8420 4.85929
   8   5   3 1.31483 6.29855
   9   5   3 2.65656 4.71838
  -9   6   3 0.00000 7.56450
  -8   6   3 49.5936 9.42310
  -7   6   3 4.54416 1.29059
  -6   6   3 13.2536 2.12198
  -5   6   3 921.792 45.0705
  -4   6   3 157.008 11.9527
  -3   6   3 135.316 8.39899
  -2   6   3 163.725 11.2543
  -1   6   3 1059.31 59.0324
   0   6   3 220.515 15.7320
   1   6   3 132.127 8.55475
   2   6   3 94.6927 11.8932
   3   6   3 430.285 37.1180
   4   6   3 18.2707 5.39260
   5   6   3 102.354 18.1090
   6   6   3 47.9502 5.37208
   7   6   3 4.17480 3.99103
   8   6   3 42.6744 6.41145
   9   6   3 6.97946 3.32868
  -9   7   3 11.6310 9.43799
  -8   7   3 3.32460 9.25768
  -7   7   3 179.402 14.4472
  -6   7   3 40.8690 5.22917
  -5   7   3 0.00000 5.13589
  -4   7   3 34.8827 6.31420
  -3   7   3 485.372 25.1380
  -2   7   3 1327.94 74.7474
  -1   7   3 2616.09 144.699
   0   7   3 1515.83 82.6674
   1   7   3 591.012 51.8490
   2   7   3 268.913 18.1949
   3   7   3 487.699 29.1407
   4   7   3 0.00000 5.52700
   5   7   3 244.862 13.6327
   6   7   3 9.70986 5.09940
   7   7   3 0.00000 5.91932
   8   7   3 6.43905 6.33738
  -8   8   3 58.9489 7.81440
  -7   8   3 8.88322 4.79486
  -6   8   3 3.50561 3.79543
  -5   8   3 234.167 14.5936
  -4   8   3 62.1626 7.60594
  -3   8   3 1591.58 98.7515
  -2   8   3 237.669 15.9269
  -1   8   3 351.790 24.0383
   0   8   3 517.925 35.1882
   1   8   3 550.410 35.3194
   2   8   3 575.539 35.9871
   3   8   3 122.989 14.1775
   4   8   3 275.310 15.9436
   5   8   3 34.5169 3.06039
   6   8   3 45.3490 3.47993
   7   8   3 0.21093 2.21950
   8   8   3 1.89708 5.68401
  -8   9   3 8.54760 12.9272
  -7   9   3 6.49207 4.57653
  -6   9   3 8.23325 3.75743
  -5   9   3 0.00000 5.80515
  -4   9   3 21.6528 5.49197
  -3   9   3 59.4694 7.18287
  -2   9   3 64.1586 9.22802
  -1   9   3 89.3424 7.63344
   0   9   3 136.333 7.69516
   1   9   3 542.932 30.5433
   2   9   3 713.704 41.1510
   3   9   3 107.974 7.19941
   4   9   3 91.7816 7.69093
   5   9   3 3.03955 2.53568
   6   9   3 22.5045 11.0549
   7   9   3 8.31178 6.42963
   8   9   3 11.1130 6.92223
  -7  10   3 63.8169 8.17203
  -6  10   3 53.1524 4.88566
  -5  10   3 0.00000 5.29795
  -4  10   3 0.00000 25.6661
  -3  10   3 0.00000 19.5334
  -2  10   3 86.8591 15.5573
  -1  10   3 71.1672 5.22243
   0  10   3 4.33048 2.41536
   1  10   3 444.871 27.0434
   2  10   3 76.1682 7.50430
   3  10   3 31.5955 4.82013
   4  10   3 25.8606 4.28675
   5  10   3 122.836 11.1953
   6  10   3 0.00000 10.6214
   7  10   3 2.42797 12.6336
  -8  11   3 9.25886 9.39150
  -7  11   3 37.3254 7.21561
  -6  11   3 19.5366 5.51477
  -5  11   3 0.00000 5.25656
  -4  11   3 51.1404 6.70551
  -3  11   3 0.00000 6.55163
  -2  11   3 0.00000 3.25114
  -1  11   3 232.062 15.0474
   0  11   3 10.9178 2.56462
   1  11   3 126.814 8.15832
   2  11   3 12.2393 5.43199
   3  11   3 109.161 9.02269
   4  11   3 0.00000 3.06116
   5  11   3 17.6663 4.88894
   6  11   3 58.6423 7.20987
   7  11   3 21.5559 14.1819
   8  11   3 0.00000 13.9039
  -8  12   3 121.644 14.0644
  -7  12   3 120.923 10.5228
  -6  12   3 23.8602 5.74993
  -5  12   3 106.723 9.73951
  -4  12   3 122.704 12.2252
  -3  12   3 97.2167 9.80249
  -2  12   3 0.00000 7.31550
  -1  12   3 74.0165 6.99472
   0  12   3 46.8932 4.03924
   1  12   3 144.882 10.0521
   2  12   3 8.24034 5.69551
   3  12   3 512.891 28.4068
   4  12   3 0.00000 3.17867
   5  12   3 101.060 11.6146
   6  12   3 0.00000 6.40419
   7  12   3 0.00000 22.1090
  -6  13   3 141.599 10.8265
  -5  13   3 113.390 12.8663
  -4  13   3 118.769 11.7393
  -3  13   3 44.9242 4.79982
  -2  13   3 115.570 7.70118
  -1  13   3 76.3763 6.38333
   0  13   3 287.193 14.7014
   1  13   3 587.307 33.1903
   2  13   3 58.2516 14.3709
   3  13   3 0.00000 6.62479
   4  13   3 0.00000 5.17459
   5  13   3 9.86588 8.71871
   6  13   3 0.22588 5.52320
  -7  14   3 112.352 13.1763
  -6  14   3 120.836 12.6722
  -5  14   3 6.60729 7.94341
  -4  14   3 4.62458 6.14262
  -3  14   3 287.060 17.8260
  -2  14   3 570.633 30.7421
  -1  14   3 519.309 27.4538
   0  14   3 300.706 16.7791
   1  14   3 77.7111 16.0572
   2  14   3 17.8706 7.37237
   3  14   3 185.597 14.7816
   4  14   3 215.074 13.0046
   5  14   3 0.00000 12.9171
   6  14   3 0.00000 4.55224
   7  14   3 40.3414 18.0265
  -7  15   3 3.16191 6.77120
  -6  15   3 33.1137 8.10965
  -5  15   3 265.948 22.6001
  -4  15   3 0.00000 7.73683
  -3  15   3 243.912 20.7206
  -2  15   3 78.7841 7.90209
  -1  15   3 115.336 10.7045
   0  15   3 100.717 6.97825
   1  15   3 405.649 23.8611
   2  15   3 316.223 19.6521
   3  15   3 257.293 23.1053
   4  15   3 38.1393 6.84873
   5  15   3 28.9615 7.28124
   6  15   3 284.488 27.2410
  -7  16   3 3.63014 8.52311
  -6  16   3 0.00000 8.09098
  -5  16   3 0.00000 6.15198
  -4  16   3 2.87949 8.69759
  -3  16   3 0.00000 9.07119
  -2  16   3 69.0425 10.7323
  -1  16   3 233.079 16.2275
   0  16   3 6.36401 4.02069
   1  16   3 235.604 15.2854
   2  16   3 22.6411 4.85764
   3  16   3 0.00000 4.88209
   4  16   3 82.9966 9.55135
   5  16   3 186.182 12.4055
   6  16   3 6.66075 5.08153
  -6  17   3 7.96224 6.86890
  -5  17   3 0.00000 7.32634
  -4  17   3 0.00000 6.50188
  -3  17   3 8.14965 6.80244
  -2  17   3 157.287 11.9037
  -1  17   3 2.71108 7.31660
   0  17   3 91.9776 7.17690
   1  17   3 5.88032 5.97762
   2  17   3 19.0785 4.83406
   3  17   3 44.6871 5.75963
   4  17   3 0.31312 5.99001
   5  17   3 0.00000 4.40012
   6  17   3 1.99628 11.6618
  -6  18   3 12.0533 9.03149
  -5  18   3 46.4351 12.1685
  -4  18   3 14.9955 6.84827
  -3  18   3 0.00000 7.00554
  -2  18   3 17.2637 5.34162
  -1  18   3 1.24011 6.53273
   0  18   3 4.87269 4.10308
   1  18   3 9.94813 5.56715
   2  18   3 87.1109 7.22309
   3  18   3 16.7488 5.42886
   4  18   3 0.00000 6.19312
   5  18   3 19.3442 4.93156
  -5  19   3 4.58966 7.45444
  -4  19   3 92.9298 10.0405
  -3  19   3 63.1750 8.92243
  -2  19   3 31.4763 5.77020
  -1  19   3 6.39378 6.87393
   0  19   3 0.35833 4.57088
   1  19   3 3.48827 6.08247
   2  19   3 70.1490 7.31003
   3  19   3 18.4222 6.86459
   4  19   3 67.0447 10.2782
   5  19   3 0.04436 7.08611
  -5  20   3 9.10347 9.91867
  -4  20   3 0.00000 10.6389
  -3  20   3 20.8898 7.65368
  -2  20   3 45.1511 6.19832
  -1  20   3 8.57123 6.75429
   0  20   3 1.42121 4.33990
   1  20   3 101.164 7.30902
   2  20   3 8.81538 8.05076
   3  20   3 12.0881 6.42519
   4  20   3 0.65501 5.81325
  -4  21   3 9.82040 12.9249
  -3  21   3 31.1302 4.66413
  -2  21   3 121.569 9.16660
  -1  21   3 65.0816 9.82799
   0  21   3 41.3276 5.63806
   1  21   3 0.00000 7.43260
   2  21   3 19.4015 8.97599
   3  21   3 0.00000 14.0054
   4  21   3 4.44036 5.61140
  -2  22   3 118.634 10.2867
  -1  22   3 131.904 11.6072
   0  22   3 11.4818 4.51551
   1  22   3 36.2439 6.03040
   2  22   3 0.00000 7.58279
   3  22   3 94.0364 12.4224
  -2  23   3 56.5805 8.86829
  -1  23   3 0.00000 7.85923
   0  23   3 0.00000 4.58522
   1  23   3 0.00000 5.20637
   2  23   3 165.889 13.0352
  -1 -25   4 52.9953 7.90788
   0 -25   4 14.0614 6.77701
   1 -25   4 0.00000 8.14913
   2 -25   4 4.34884 5.87125
  -3 -24   4 51.2457 8.85736
  -2 -24   4 20.0820 6.46104
  -1 -24   4 10.6888 6.13208
   0 -24   4 0.00000 4.89741
   1 -24   4 0.00000 5.89655
   2 -24   4 106.223 10.7547
   3 -24   4 0.00000 2.38303
  -4 -23   4 30.1427 9.69188
  -3 -23   4 12.0417 10.9956
  -2 -23   4 0.00000 4.84645
  -1 -23   4 1.92032 4.87820
   0 -23   4 73.0755 6.80652
   1 -23   4 51.5667 9.39666
   2 -23   4 8.71891 6.88053
   3 -23   4 1.86291 4.64996
   4 -23   4 24.1732 11.0919
  -4 -22   4 0.00000 9.12854
  -3 -22   4 35.0189 7.82073
  -2 -22   4 53.4053 6.73413
  -1 -22   4 12.9261 5.44068
   0 -22   4 9.43850 5.25086
   1 -22   4 38.2153 6.50492
   2 -22   4 0.00000 9.95171
   3 -22   4 71.8797 7.49109
   4 -22   4 12.5434 7.53819
   5 -22   4 11.6868 12.6231
  -5 -21   4 5.81809 14.9669
  -4 -21   4 0.00000 8.78583
  -3 -21   4 21.1145 7.38446
  -2 -21   4 47.0789 5.92710
  -1 -21   4 0.00000 4.94993
   0 -21   4 36.0701 7.20335
   1 -21   4 14.6702 5.77115
   2 -21   4 49.4960 7.48318
   3 -21   4 10.6539 5.34446
   4 -21   4 5.76879 7.45262
   5 -21   4 0.00000 8.13789
  -5 -20   4 18.3072 8.29680
  -4 -20   4 22.1532 7.71832
  -3 -20   4 42.8046 14.5792
  -2 -20   4 4.67682 5.86116
  -1 -20   4 112.396 9.39533
   0 -20   4 0.00000 6.28508
   1 -20   4 60.1093 7.44235
   2 -20   4 0.00000 6.81741
   3 -20   4 17.2866 5.22373
   4 -20   4 0.00000 6.65733
   5 -20   4 33.2459 8.01383
  -6 -19   4 3.76050 5.39067
  -5 -19   4 12.5603 13.6729
  -4 -19   4 9.79433 8.79849
  -3 -19   4 18.1617 8.17046
  -2 -19   4 18.1891 5.14656
  -1 -19   4 0.76110 4.46717
   0 -19   4 5.33867 6.08778
   1 -19   4 3.62674 6.98603
   2 -19   4 80.4926 7.78641
   3 -19   4 58.1706 4.89245
   4 -19   4 100.211 9.34332
   5 -19   4 18.5134 7.15377
   6 -19   4 14.5394 14.7046
  -6 -18   4 2.11667 5.44381
  -5 -18   4 5.78128 6.43714
  -4 -18   4 253.911 21.4411
  -3 -18   4 157.146 14.0995
  -2 -18   4 38.7890 8.36741
  -1 -18   4 7.16859 4.64119
   0 -18   4 115.853 19.3972
   1 -18   4 13.4357 7.44257
   2 -18   4 83.7102 7.82756
   3 -18   4 4.11508 5.85856
   4 -18   4 94.2197 9.98673
   5 -18   4 24.0523 7.14119
   6 -18   4 27.8312 10.0529
  -7 -17   4 8.22881 5.49628
  -6 -17   4 16.4828 6.43775
  -5 -17   4 396.027 28.8857
  -4 -17   4 16.5401 10.6391
  -3 -17   4 33.4900 11.0955
  -2 -17   4 46.5669 7.11098
  -1 -17   4 74.4425 7.64813
   0 -17   4 129.581 29.5133
   1 -17   4 390.108 44.5668
   2 -17   4 161.140 21.6911
   3 -17   4 8.00360 4.47916
   4 -17   4 201.830 14.0943
   5 -17   4 9.30792 6.35795
   6 -17   4 24.6119 7.44536
   7 -17   4 9.33372 7.80443
  -7 -16   4 0.00000 9.77777
  -6 -16   4 3.11153 5.24915
  -5 -16   4 93.7313 17.2713
  -4 -16   4 20.6971 11.9955
  -3 -16   4 81.1454 13.0972
  -2 -16   4 227.386 25.2129
  -1 -16   4 319.794 20.6680
   0 -16   4 215.002 23.2843
   1 -16   4 0.70448 28.3319
   2 -16   4 436.361 45.3034
   3 -16   4 61.7689 8.49814
   4 -16   4 407.921 30.0856
   5 -16   4 369.522 27.8783
   6 -16   4 184.243 14.0849
   7 -16   4 0.00000 8.89927
  -7 -15   4 38.4868 8.31667
  -6 -15   4 34.0378 6.64304
  -5 -15   4 0.00000 10.5530
  -4 -15   4 9.80499 8.03581
  -3 -15   4 85.5070 11.8199
  -2 -15   4 0.00000 8.02758
  -1 -15   4 127.623 10.1998
   0 -15   4 91.7017 13.4826
   1 -15   4 229.359 20.4535
   2 -15   4 132.711 13.3797
   3 -15   4 455.542 23.0694
   4 -15   4 64.8308 9.40939
   5 -15   4 16.0046 6.30946
   6 -15   4 19.8818 6.18412
   7 -15   4 94.8874 15.6698
  -7 -14   4 16.5914 7.65412
  -6 -14   4 21.5136 5.32964
  -5 -14   4 3.97411 5.31250
  -4 -14   4 64.5264 11.5964
  -3 -14   4 306.792 22.7144
  -2 -14   4 0.00000 5.75214
  -1 -14   4 23.0366 4.27120
   0 -14   4 0.00000 4.42477
   1 -14   4 35.0119 6.57904
   2 -14   4 15.9789 6.72998
   3 -14   4 26.2832 4.60091
   4 -14   4 0.00000 4.86909
   5 -14   4 78.3020 10.0056
   6 -14   4 363.347 27.4892
   7 -14   4 161.029 14.7453
   8 -14   4 69.3234 9.34412
  -8 -13   4 0.00000 8.82869
  -7 -13   4 0.00000 6.66518
  -6 -13   4 45.6651 6.43823
  -5 -13   4 7.90547 5.41426
  -4 -13   4 23.6207 5.41127
  -3 -13   4 4.59385 6.47176
  -2 -13   4 9.05544 3.34183
  -1 -13   4 513.004 29.0173
   0 -13   4 3.44094 4.11048
   1 -13   4 127.320 11.8035
   2 -13   4 7.19451 5.03318
   3 -13   4 75.9185 5.45042
   4 -13   4 8.19142 5.10700
   5 -13   4 3.92173 5.26235
   6 -13   4 141.133 14.4262
   7 -13   4 29.1426 8.45231
   8 -13   4 1.75502 7.13565
  -8 -12   4 3.72024 8.45094
  -7 -12   4 64.6674 7.88740
  -6 -12   4 59.7892 6.96586
  -5 -12   4 128.337 11.2584
  -4 -12   4 6.05684 4.84753
  -3 -12   4 318.006 30.5240
  -2 -12   4 58.9571 6.85657
  -1 -12   4 114.040 9.00926
   0 -12   4 47.8672 7.15197
   1 -12   4 78.2774 8.32460
   2 -12   4 89.7636 11.5849
   3 -12   4 131.827 8.69391
   4 -12   4 23.8111 5.25544
   5 -12   4 27.0359 5.19142
   6 -12   4 130.586 11.0848
   7 -12   4 4.46177 9.70743
   8 -12   4 0.00000 9.53768
  -8 -11   4 13.4948 12.3646
  -7 -11   4 2.15746 5.28682
  -6 -11   4 0.15113 4.38216
  -5 -11   4 10.8440 5.34980
  -4 -11   4 90.9037 8.81722
  -3 -11   4 622.903 40.2537
  -2 -11   4 31.5448 3.86896
  -1 -11   4 325.705 22.9764
   0 -11   4 2.02646 3.91818
   1 -11   4 51.9479 6.57366
   2 -11   4 118.629 10.0577
   3 -11   4 47.4473 5.39504
   4 -11   4 67.4848 7.79967
   5 -11   4 6.98930 4.33777
   6 -11   4 59.5013 6.82962
   7 -11   4 9.20585 9.11244
   8 -11   4 3.41582 6.97774
  -8 -10   4 0.72452 8.57065
  -7 -10   4 90.9717 8.30308
  -6 -10   4 28.4687 5.45059
  -5 -10   4 147.662 11.6589
  -4 -10   4 311.544 25.4935
  -3 -10   4 268.961 18.6832
  -2 -10   4 124.621 7.82275
  -1 -10   4 0.00000 4.37774
   0 -10   4 131.292 12.3319
   1 -10   4 106.158 7.88581
   2 -10   4 32.3376 4.88233
   3 -10   4 72.4552 6.22414
   4 -10   4 1100.47 62.0800
   5 -10   4 46.1557 5.58206
   6 -10   4 6.07178 4.80346
   7 -10   4 57.4972 10.2437
   8 -10   4 8.50521 7.54929
  -8  -9   4 14.8701 6.86815
  -7  -9   4 75.4412 8.92670
  -6  -9   4 41.1873 5.86590
  -5  -9   4 2.63059 3.99905
  -4  -9   4 13.4086 3.93642
  -3  -9   4 157.934 11.6075
  -2  -9   4 51.4366 5.92296
  -1  -9   4 250.119 14.5594
   0  -9   4 506.313 41.7217
   1  -9   4 169.673 11.5847
   2  -9   4 134.984 9.66904
   3  -9   4 42.9573 3.62970
   4  -9   4 42.0590 4.82473
   5  -9   4 13.1631 4.10777
   6  -9   4 3.22548 4.04258
   7  -9   4 0.00000 8.28376
   8  -9   4 1.28586 8.31746
  -9  -8   4 14.7194 6.60002
  -8  -8   4 1.54555 5.65374
  -7  -8   4 13.7816 6.81984
  -6  -8   4 2.11711 4.17027
  -5  -8   4 9.28767 4.17121
  -4  -8   4 71.7224 6.41220
  -3  -8   4 477.343 31.0459
  -2  -8   4 312.443 22.4451
  -1  -8   4 11.8039 4.69792
   0  -8   4 18.0036 8.86786
   1  -8   4 13.3879 3.79460
   2  -8   4 62.9315 6.60865
   3  -8   4 60.3808 4.62344
   4  -8   4 95.4475 7.13780
   5  -8   4 15.6367 2.43625
   6  -8   4 70.2925 5.09004
   7  -8   4 13.9349 2.82403
   8  -8   4 151.322 9.10010
   9  -8   4 1.65631 7.74198
  -9  -7   4 29.5889 6.97463
  -8  -7   4 16.9534 2.95142
  -7  -7   4 2.24586 2.16034
  -6  -7   4 21.5255 2.70833
  -5  -7   4 37.1928 5.23986
  -4  -7   4 93.8436 7.62897
  -3  -7   4 59.5874 5.58710
  -2  -7   4 994.930 68.4586
  -1  -7   4 10.8296 2.42298
   0  -7   4 1666.16 110.288
   1  -7   4 0.00000 4.62015
   2  -7   4 360.104 21.5850
   3  -7   4 25.4078 3.27821
   4  -7   4 104.919 6.01887
   5  -7   4 92.0175 5.76040
   6  -7   4 5.76781 4.56196
   7  -7   4 5.71763 3.05715
   8  -7   4 45.6561 6.55785
   9  -7   4 6.13851 3.54236
  -9  -6   4 0.06497 3.02169
  -8  -6   4 14.7180 5.67818
  -7  -6   4 9.51333 2.96957
  -6  -6   4 12.4421 2.82135
  -5  -6   4 20.5310 2.74463
  -4  -6   4 365.217 19.4849
  -3  -6   4 42.1356 4.92384
  -2  -6   4 727.640 51.5190
  -1  -6   4 6.50702 2.12596
   0  -6   4 11.9202 4.16971
   1  -6   4 12.1394 3.42421
   2  -6   4 289.897 14.4266
   3  -6   4 40.5471 3.34790
   4  -6   4 417.878 20.5789
   5  -6   4 45.2592 4.10970
   6  -6   4 48.3954 4.96759
   7  -6   4 9.10531 3.41782
   8  -6   4 2.33875 4.61901
   9  -6   4 1.98908 4.11528
  -9  -5   4 5.88973 4.34279
  -8  -5   4 0.12681 4.00187
  -7  -5   4 2.84468 3.08566
  -6  -5   4 34.6493 3.89988
  -5  -5   4 351.021 19.3610
  -4  -5   4 36.6237 3.27066
  -3  -5   4 48.5933 3.72215
  -2  -5   4 28.4715 3.22147
  -1  -5   4 212.260 16.1912
   0  -5   4 1732.94 143.864
   1  -5   4 549.055 33.2040
   2  -5   4 41.8226 2.60048
   3  -5   4 310.389 15.3029
   4  -5   4 186.769 9.75100
   5  -5   4 219.186 13.1792
   6  -5   4 10.5122 2.96047
   7  -5   4 5.12205 4.11536
   8  -5   4 0.00000 4.77743
   9  -5   4 6.53489 4.34268
  -9  -4   4 2.40749 4.38785
  -8  -4   4 47.4649 5.34680
  -7  -4   4 18.8781 4.05765
  -6  -4   4 6.02032 3.07475
  -5  -4   4 492.382 26.8217
  -4  -4   4 326.290 18.0538
  -3  -4   4 312.523 15.3054
  -2  -4   4 26.8886 3.03738
  -1  -4   4 13.4611 1.76193
   1  -4   4 6.38392 1.32902
   2  -4   4 40.0416 2.76047
   3  -4   4 76.7770 4.69989
   4  -4   4 83.9269 5.23433
   5  -4   4 39.1383 4.08069
   6  -4   4 25.8847 3.70331
   7  -4   4 68.9888 6.18219
   8  -4   4 3.91298 9.66663
   9  -4   4 0.00000 5.86029
  -9  -3   4 13.2078 4.64061
  -8  -3   4 45.4857 7.19404
  -7  -3   4 9.44548 3.82865
  -6  -3   4 14.3392 3.34613
  -5  -3   4 42.9927 4.70089
  -4  -3   4 94.2655 7.02057
  -3  -3   4 419.684 22.5028
  -2  -3   4 320.575 15.3953
  -1  -3   4 174.373 11.8430
   1  -3   4 240.630 13.6663
   2  -3   4 26.6028 2.23961
   3  -3   4 208.758 9.93078
   4  -3   4 138.587 8.65750
   5  -3   4 425.246 20.6357
   6  -3   4 47.4329 4.63988
   7  -3   4 0.00000 4.90581
   8  -3   4 129.762 12.3717
   9  -3   4 0.00000 5.13421
  -9  -2   4 4.69321 4.42787
  -8  -2   4 38.1759 6.14639
  -7  -2   4 35.0985 4.60523
  -6  -2   4 48.8020 4.75618
  -5  -2   4 48.3701 4.82217
  -4  -2   4 69.6986 4.84995
  -3  -2   4 149.702 9.51529
  -2  -2   4 122.742 12.9181
  -1  -2   4 187.187 8.47480
   1  -2   4 197.156 9.78141
   2  -2   4 267.938 13.2135
   3  -2   4 104.272 7.16318
   4  -2   4 162.678 9.97186
   5  -2   4 31.4682 3.25383
   6  -2   4 38.5548 4.21747
   7  -2   4 16.0532 4.54096
   8  -2   4 88.0065 10.0840
   9  -2   4 3.45957 5.85620
  -9  -1   4 18.3843 5.22350
  -8  -1   4 6.42191 5.11530
  -7  -1   4 15.9495 3.85143
  -6  -1   4 47.0336 4.67938
  -5  -1   4 17.5388 3.39549
  -4  -1   4 54.6935 4.64275
  -3  -1   4 290.576 17.2607
  -2  -1   4 7.51470 1.24537
  -1  -1   4 12.9552 1.84365
   0  -1   4 2039.54 168.439
   1  -1   4 104.343 6.25568
   2  -1   4 57.5074 4.30950
   3  -1   4 142.359 10.7993
   4  -1   4 363.559 17.6006
   5  -1   4 5.54577 2.41516
   6  -1   4 60.1902 4.98195
   7  -1   4 23.1605 4.73636
   8  -1   4 2.08300 5.64439
   9  -1   4 6.75561 4.75553
  -9   0   4 0.00000 4.31702
  -8   0   4 76.6730 6.53547
  -7   0   4 9.39413 3.90178
  -6   0   4 2.83492 3.67706
  -5   0   4 14.1632 2.88369
  -4   0   4 551.052 26.6962
  -3   0   4 392.635 23.6315
  -2   0   4 772.677 36.8034
  -1   0   4 25.0749 4.33859
   1   0   4 33.6716 3.68561
   2   0   4 288.095 22.8806
   3   0   4 42.2805 3.84949
   4   0   4 500.689 23.9555
   5   0   4 184.238 9.60769
   6   0   4 49.3610 5.03200
   7   0   4 221.189 12.1117
   8   0   4 293.341 19.8751
   9   0   4 140.657 9.07672
  -9   1   4 21.2907 4.67498
  -8   1   4 83.4963 8.02680
  -7   1   4 31.7929 4.30950
  -6   1   4 14.5385 3.70972
  -5   1   4 263.867 13.7043
  -4   1   4 182.174 9.94100
  -3   1   4 526.799 27.3182
  -2   1   4 20.4778 2.76361
  -1   1   4 138.981 9.18812
   1   1   4 104.124 12.2215
   2   1   4 181.358 12.3578
   3   1   4 212.633 15.8129
   4   1   4 160.176 10.1825
   5   1   4 72.7370 4.82403
   6   1   4 132.434 8.01653
   7   1   4 12.2065 4.57760
   8   1   4 483.996 27.5802
   9   1   4 207.756 13.7839
  -9   2   4 18.1850 4.62002
  -8   2   4 191.962 11.5802
  -7   2   4 35.2097 4.37864
  -6   2   4 146.976 8.50431
  -5   2   4 37.9133 4.66647
  -4   2   4 32.9423 3.12222
  -3   2   4 54.7615 4.61999
  -2   2   4 116.231 6.21366
  -1   2   4 0.00000 1.41196
   1   2   4 25.8107 2.77454
   2   2   4 18.6820 1.97140
   3   2   4 202.039 14.4430
   4   2   4 28.8214 4.67143
   5   2   4 102.273 6.02425
   6   2   4 10.4543 3.66442
   7   2   4 165.399 9.71379
   8   2   4 76.1909 7.53731
   9   2   4 5.82088 5.45498
  -9   3   4 5.10973 4.23881
  -8   3   4 5.76683 4.55071
  -7   3   4 12.7572 3.79664
  -6   3   4 20.3497 3.25523
  -5   3   4 383.337 20.9679
  -4   3   4 352.968 15.7287
  -3   3   4 339.099 14.9285
  -2   3   4 81.7788 4.75260
  -1   3   4 431.196 23.5489
   0   3   4 1275.02 84.9751
   1   3   4 317.922 26.1494
   2   3   4 6.46635 1.09977
   3   3   4 10.6104 2.79926
   4   3   4 162.334 12.6133
   5   3   4 64.6121 5.02630
   6   3   4 5.44705 3.65288
   7   3   4 10.8805 4.49597
   8   3   4 5.22240 4.81431
   9   3   4 6.14692 4.57445
  -9   4   4 21.3082 4.57078
  -8   4   4 7.09226 4.00982
  -7   4   4 101.106 7.30739
  -6   4   4 31.2939 3.38916
  -5   4   4 33.4783 2.81877
  -4   4   4 289.481 14.8644
  -3   4   4 44.4951 3.16851
  -2   4   4 465.231 31.6398
  -1   4   4 36.1199 2.57974
   0   4   4 2.97169 1.72309
   1   4   4 104.867 6.58668
   2   4   4 131.397 8.17120
   3   4   4 401.611 21.6073
   4   4   4 86.8489 8.19178
   5   4   4 129.084 8.53170
   6   4   4 0.96620 3.78762
   7   4   4 9.81635 4.04485
   8   4   4 79.1540 6.98254
   9   4   4 0.00000 4.22120
  -9   5   4 2.77662 1.75879
  -8   5   4 11.8274 2.58811
  -7   5   4 14.3364 2.28057
  -6   5   4 6.28267 1.76012
  -5   5   4 31.4992 2.27950
  -4   5   4 137.800 5.74703
  -3   5   4 19.2791 1.96014
  -2   5   4 486.455 43.8875
  -1   5   4 9.16146 1.70105
   0   5   4 1103.79 86.7524
   1   5   4 112.489 8.54450
   2   5   4 179.849 11.1825
   3   5   4 76.2208 4.23684
   4   5   4 577.857 38.9110
   5   5   4 7.44692 2.68011
   6   5   4 10.7235 4.26740
   7   5   4 9.33107 3.83622
   8   5   4 0.00000 5.42710
   9   5   4 9.26568 4.51786
  -9   6   4 29.8539 6.61417
  -8   6   4 238.197 16.0784
  -7   6   4 13.8452 6.13015
  -6   6   4 142.544 7.60366
  -5   6   4 61.2347 4.83729
  -4   6   4 205.692 11.7844
  -3   6   4 0.00000 12.6215
  -2   6   4 184.859 13.7808
  -1   6   4 49.5885 4.35625
   0   6   4 161.450 9.91894
   1   6   4 21.0280 4.26560
   2   6   4 262.565 15.2715
   3   6   4 97.6562 6.25842
   4   6   4 26.4063 2.38549
   5   6   4 7.71316 2.77950
   6   6   4 10.4595 4.00276
   7   6   4 53.9596 5.56813
   8   6   4 6.55535 4.40410
   9   6   4 4.13899 4.11830
  -8   7   4 14.7381 6.62074
  -7   7   4 10.4260 8.98913
  -6   7   4 26.7129 3.76751
  -5   7   4 76.4383 5.66890
  -4   7   4 112.388 10.6644
  -3   7   4 6.97998 5.73995
  -2   7   4 66.9740 5.14100
  -1   7   4 16.1577 5.68211
   0   7   4 341.646 27.5763
   1   7   4 48.1894 6.75263
   2   7   4 207.304 13.2816
   3   7   4 16.8578 2.33585
   4   7   4 9.35499 1.86215
   5   7   4 39.0750 3.78482
   6   7   4 14.2675 2.93082
   7   7   4 7.72868 2.96638
   8   7   4 31.6785 6.40459
  -8   8   4 6.28773 9.28843
  -7   8   4 183.801 18.1297
  -6   8   4 5.78049 3.82659
  -5   8   4 3.05677 4.21687
  -4   8   4 705.437 44.9628
  -3   8   4 40.0953 8.86511
  -2   8   4 0.00000 3.11610
  -1   8   4 158.136 10.0268
   0   8   4 97.9731 8.71188
   1   8   4 15.4065 4.65733
   2   8   4 5.26847 3.31955
   3   8   4 147.513 9.42677
   4   8   4 165.036 11.1293
   5   8   4 10.5446 2.11496
   6   8   4 2.42407 2.27800
   7   8   4 28.4167 2.86650
   8   8   4 0.00000 5.41726
  -8   9   4 0.00000 13.7719
  -7   9   4 18.0797 7.51933
  -6   9   4 8.15808 4.10084
  -5   9   4 13.6952 7.26631
  -4   9   4 62.9742 8.44204
  -3   9   4 0.00000 12.7553
  -2   9   4 37.1193 3.81874
  -1   9   4 28.6494 7.40550
   0   9   4 0.56438 2.99060
   1   9   4 108.086 9.73206
   2   9   4 105.197 8.72569
   3   9   4 165.736 10.3752
   4   9   4 653.122 36.3123
   5   9   4 36.2329 3.48565
   6   9   4 8.74060 1.67925
   7   9   4 0.00000 14.5259
  -7  10   4 4.08188 6.60878
  -6  10   4 36.9610 6.02716
  -5  10   4 19.9369 6.29120
  -4  10   4 43.5891 6.61222
  -3  10   4 0.00000 8.92942
  -2  10   4 139.974 8.53301
  -1  10   4 102.590 7.55800
   0  10   4 96.2636 7.30620
   1  10   4 33.5254 5.01244
   2  10   4 293.299 17.9950
   3  10   4 17.2439 5.02129
   4  10   4 54.2534 4.90106
   5  10   4 26.4206 2.49043
   6  10   4 15.0421 16.1975
   7  10   4 36.8593 17.2729
   8  10   4 18.9254 13.9927
  -8  11   4 4.80771 9.68601
  -7  11   4 56.9716 9.22409
  -6  11   4 8.78232 5.35045
  -5  11   4 6.08280 4.97888
  -4  11   4 19.6165 7.97954
  -3  11   4 56.5023 4.29429
  -2  11   4 3.21147 4.56262
  -1  11   4 38.1198 10.4439
   0  11   4 0.00000 2.82765
   1  11   4 55.3783 6.78554
   2  11   4 5.88870 4.85830
   3  11   4 3.62880 5.42215
   4  11   4 37.6010 5.36644
   5  11   4 8.02941 1.34760
   6  11   4 112.780 28.6814
   7  11   4 89.2777 22.8660
   8  11   4 6.59749 15.1319
  -8  12   4 88.8630 9.90011
  -7  12   4 132.616 11.5113
  -6  12   4 293.007 22.8060
  -5  12   4 145.246 11.5919
  -4  12   4 0.00000 7.38670
  -3  12   4 28.6985 7.58389
  -2  12   4 51.9466 4.68918
  -1  12   4 13.0574 3.50017
   0  12   4 3.54451 3.27091
   1  12   4 13.9847 4.24720
   2  12   4 22.6192 4.62576
   3  12   4 96.1539 7.50518
   4  12   4 27.3916 4.29803
   5  12   4 16.0116 4.20891
   6  12   4 0.00000 5.71982
  -7  13   4 186.140 23.6943
  -6  13   4 23.5235 6.86687
  -5  13   4 77.4228 8.18967
  -4  13   4 49.9768 7.76071
  -3  13   4 142.868 10.9850
  -2  13   4 382.443 19.4281
  -1  13   4 94.8750 7.98263
   0  13   4 262.587 14.8747
   1  13   4 152.305 13.6160
   2  13   4 60.1482 7.68815
   3  13   4 39.3595 18.1941
   4  13   4 12.4189 4.72285
   5  13   4 0.80979 3.80829
   6  13   4 18.1333 8.98631
  -7  14   4 6.89282 10.6224
  -6  14   4 14.1942 6.55445
  -5  14   4 149.292 11.9012
  -4  14   4 305.863 20.0255
  -3  14   4 217.070 14.6845
  -2  14   4 734.812 38.9509
  -1  14   4 130.559 12.2728
   0  14   4 351.161 20.8458
   1  14   4 809.030 45.2444
   2  14   4 704.019 45.5534
   3  14   4 154.534 13.9418
   4  14   4 24.7696 10.5228
   5  14   4 34.2771 5.34173
   6  14   4 31.2890 7.17670
   7  14   4 0.00000 14.2845
  -7  15   4 8.51074 7.61858
  -6  15   4 19.5629 9.72677
  -5  15   4 6.24896 5.95166
  -4  15   4 197.444 17.8583
  -3  15   4 40.7805 5.06244
  -2  15   4 127.138 10.0647
  -1  15   4 80.3374 6.94857
   0  15   4 459.199 28.5613
   1  15   4 128.627 16.2016
   2  15   4 47.2351 9.83195
   3  15   4 38.8096 5.68512
   4  15   4 28.8347 7.40790
   5  15   4 197.016 15.1940
   6  15   4 352.503 33.6629
  -6  16   4 16.8416 9.96090
  -5  16   4 16.7373 5.92156
  -4  16   4 86.4527 12.9987
  -3  16   4 21.2564 6.72722
  -2  16   4 147.217 12.9643
  -1  16   4 13.8904 4.51184
   0  16   4 193.882 14.2868
   1  16   4 5.16568 4.43586
   2  16   4 8.60507 5.80486
   3  16   4 244.117 14.9763
   4  16   4 356.892 19.1964
   5  16   4 73.5500 7.71955
   6  16   4 2.92953 5.01120
  -6  17   4 6.99031 8.76578
  -5  17   4 0.00000 8.24956
  -4  17   4 83.0830 9.92441
  -3  17   4 6.16850 7.09626
  -2  17   4 38.4829 5.30043
  -1  17   4 8.52992 4.60883
   0  17   4 2.15544 3.99912
   1  17   4 0.00000 5.87940
   2  17   4 8.92137 5.83055
   3  17   4 0.00000 5.35418
   4  17   4 0.03187 5.98931
   5  17   4 36.9422 5.61136
   6  17   4 0.00000 2.92452
  -5  18   4 55.8542 9.33736
  -4  18   4 4.27537 7.33494
  -3  18   4 9.87595 7.64143
  -2  18   4 40.5375 6.06200
  -1  18   4 61.0478 7.96501
   0  18   4 28.4535 4.76609
   1  18   4 30.9256 5.74717
   2  18   4 199.771 11.5478
   3  18   4 22.9034 5.81365
   4  18   4 9.82003 7.21390
   5  18   4 27.2810 4.90378
  -5  19   4 10.5981 7.77996
  -4  19   4 24.2280 12.8924
  -3  19   4 12.5237 7.32043
  -2  19   4 9.59694 4.93111
  -1  19   4 20.0794 4.77792
   0  19   4 8.11559 5.65973
   1  19   4 4.30033 4.59629
   2  19   4 56.8272 6.90955
   3  19   4 43.7029 6.51404
   4  19   4 4.32108 8.44457
   5  19   4 11.1369 3.95161
  -4  20   4 86.9121 10.1972
  -3  20   4 15.5960 4.50964
  -2  20   4 74.5657 9.43773
  -1  20   4 7.82537 4.71322
   0  20   4 4.29704 4.41365
   1  20   4 0.28078 6.06920
   2  20   4 224.490 13.0360
   3  20   4 0.00000 7.49526
   4  20   4 69.0506 9.65181
  -4  21   4 45.6163 11.2186
  -3  21   4 5.99442 3.96820
  -2  21   4 14.7985 4.99460
  -1  21   4 30.9252 8.54867
   0  21   4 37.2290 6.01869
   1  21   4 3.96682 4.62767
   2  21   4 3.94023 5.95014
   3  21   4 68.0820 18.1122
  -3  22   4 37.2862 11.1690
  -2  22   4 158.102 11.8583
  -1  22   4 6.92062 4.80817
   0  22   4 64.0843 6.32390
   1  22   4 62.5257 5.68317
   2  22   4 79.8429 11.9229
   3  22   4 27.7010 10.2956
  -2  23   4 1.41090 3.88515
  -1  23   4 75.5394 10.4540
   0  23   4 5.85535 4.75524
   1  23   4 142.505 10.6798
  -2 -25   5 18.2773 4.47867
  -1 -25   5 4.75644 4.96508
   0 -25   5 14.5233 6.75585
   1 -25   5 25.7970 7.54453
   2 -25   5 0.00000 9.69974
  -3 -24   5 0.00000 6.93967
  -2 -24   5 4.51549 5.59925
  -1 -24   5 108.158 8.91833
   0 -24   5 1.29043 5.53531
   1 -24   5 11.2285 8.19033
   2 -24   5 127.517 12.4248
   3 -24   5 0.00000 2.66418
  -4 -23   5 48.5211 7.77409
  -3 -23   5 56.8298 13.6081
  -2 -23   5 7.80361 6.14474
  -1 -23   5 7.54381 4.63840
   0 -23   5 16.0414 6.03840
   1 -23   5 2.84933 8.95524
   2 -23   5 115.740 11.8434
   3 -23   5 49.4542 6.23032
   4 -23   5 0.00000 10.5439
  -4 -22   5 8.62971 8.27170
  -3 -22   5 45.7673 8.32015
  -2 -22   5 31.4864 6.88781
  -1 -22   5 10.9589 5.61873
   0 -22   5 0.56760 5.91034
   1 -22   5 6.86149 6.85867
   2 -22   5 6.16335 6.99110
   3 -22   5 5.17991 4.12214
   5 -22   5 3.29137 10.1359
  -5 -21   5 24.9386 6.84708
  -4 -21   5 14.5410 8.68359
  -3 -21   5 32.9868 9.67154
  -2 -21   5 15.0514 6.20638
  -1 -21   5 18.5814 6.05781
   0 -21   5 31.0934 7.84647
   1 -21   5 0.00000 8.48595
   2 -21   5 0.00000 7.33639
   3 -21   5 4.87247 4.60382
   4 -21   5 12.5470 8.80597
   5 -21   5 0.00000 10.9353
  -5 -20   5 1.54125 5.79192
  -4 -20   5 50.8470 9.20119
  -3 -20   5 13.0273 8.73935
  -2 -20   5 195.602 13.3065
  -1 -20   5 87.8168 9.23220
   0 -20   5 3.00967 10.3568
   1 -20   5 0.00000 12.1211
   2 -20   5 77.8118 9.29687
   3 -20   5 0.00000 4.49503
   4 -20   5 0.00000 7.53698
   5 -20   5 10.6928 7.02159
  -6 -19   5 9.59775 5.97274
  -5 -19   5 4.95149 7.21166
  -4 -19   5 0.00000 12.4364
  -3 -19   5 0.00000 12.9656
  -2 -19   5 19.6718 7.02908
  -1 -19   5 5.03468 5.45726
   0 -19   5 162.118 15.2167
   1 -19   5 0.00000 8.61829
   2 -19   5 92.2452 16.1992
   3 -19   5 0.00000 7.74444
   4 -19   5 0.00000 9.47186
   5 -19   5 0.00000 5.70797
   6 -19   5 7.00688 8.77367
  -6 -18   5 19.2115 5.89761
  -5 -18   5 24.3073 12.4814
  -4 -18   5 11.1129 9.09917
  -3 -18   5 31.2031 8.76578
  -2 -18   5 0.65156 5.51814
  -1 -18   5 88.9515 10.5781
   0 -18   5 9.16722 6.41257
   1 -18   5 131.898 21.5025
   2 -18   5 19.3412 12.1593
   3 -18   5 0.00000 3.57289
   4 -18   5 13.2969 8.49727
   5 -18   5 27.4519 8.27862
   6 -18   5 0.00000 8.62137
  -7 -17   5 10.6158 6.11028
  -6 -17   5 0.00000 9.97820
  -5 -17   5 0.89458 11.8120
  -4 -17   5 4.84898 7.65707
  -3 -17   5 48.2152 13.4560
  -2 -17   5 39.0182 6.62961
  -1 -17   5 305.177 24.9165
   0 -17   5 3.38290 5.29046
   1 -17   5 17.4069 28.0005
   2 -17   5 0.00000 19.9097
   3 -17   5 166.822 11.1521
   4 -17   5 9.06456 5.75643
   5 -17   5 19.4511 8.00980
   6 -17   5 38.9560 9.21856
   7 -17   5 6.35272 7.98283
  -7 -16   5 6.95443 5.29516
  -6 -16   5 10.9547 6.28831
  -5 -16   5 7.69977 8.29406
  -4 -16   5 0.00000 7.98583
  -3 -16   5 49.3159 9.05053
  -2 -16   5 159.768 12.2386
  -1 -16   5 259.728 40.6474
   0 -16   5 108.512 11.3343
   1 -16   5 737.744 54.3820
   2 -16   5 59.4589 12.5897
   3 -16   5 336.278 33.5416
   4 -16   5 50.8546 9.22632
   5 -16   5 68.4094 7.60655
   6 -16   5 31.1680 7.53377
   7 -16   5 126.686 12.8119
  -7 -15   5 56.9229 7.61411
  -6 -15   5 21.1326 10.0669
  -5 -15   5 0.00000 11.3856
  -4 -15   5 51.4350 8.41329
  -3 -15   5 9.56075 11.0809
  -2 -15   5 15.6761 16.8635
  -1 -15   5 36.6552 5.82930
   0 -15   5 14.6450 5.36344
   1 -15   5 37.4629 6.94282
   2 -15   5 28.7254 6.47072
   3 -15   5 74.6981 6.36048
   4 -15   5 14.4855 6.80322
   5 -15   5 70.3829 7.59244
   6 -15   5 130.311 11.2183
   7 -15   5 39.7004 11.3069
  -7 -14   5 0.00000 12.6913
  -6 -14   5 7.63680 4.56751
  -5 -14   5 60.4014 10.3270
  -4 -14   5 0.00000 8.31545
  -3 -14   5 348.611 38.2557
  -2 -14   5 44.8958 8.03795
  -1 -14   5 196.901 13.0778
   0 -14   5 74.8936 8.07233
   1 -14   5 40.5998 5.22322
   2 -14   5 52.4358 7.74072
   3 -14   5 446.905 22.6251
   4 -14   5 0.59643 5.27106
   5 -14   5 209.836 14.0768
   6 -14   5 11.5984 6.44754
   7 -14   5 92.5543 10.0065
   8 -14   5 10.3381 6.96805
  -8 -13   5 12.7075 9.07179
  -7 -13   5 9.35861 5.60239
  -6 -13   5 0.00000 4.36410
  -5 -13   5 4.93253 8.99883
  -4 -13   5 126.175 12.2991
  -3 -13   5 298.183 21.9148
  -2 -13   5 122.821 8.61163
  -1 -13   5 3.65921 3.19635
   0 -13   5 60.2650 5.68050
   1 -13   5 56.3806 6.49229
   2 -13   5 110.433 8.71230
   3 -13   5 18.6889 3.80230
   4 -13   5 0.00000 7.16450
   5 -13   5 39.4567 6.15228
   6 -13   5 2.77308 7.29685
   7 -13   5 14.0869 7.81119
   8 -13   5 7.33663 7.80720
  -8 -12   5 14.8688 11.5393
  -7 -12   5 0.00000 6.92151
  -6 -12   5 2.74804 4.76554
  -5 -12   5 90.0366 9.69095
  -4 -12   5 16.0615 8.96097
  -3 -12   5 20.0105 5.05529
  -2 -12   5 22.8781 4.25200
  -1 -12   5 65.1207 6.61627
   0 -12   5 137.667 9.39611
   1 -12   5 74.4915 6.76873
   2 -12   5 0.00000 4.10179
   3 -12   5 286.059 17.3550
   4 -12   5 157.856 11.0470
   5 -12   5 1.39748 4.73163
   6 -12   5 70.1383 10.0480
   7 -12   5 309.631 21.4477
   8 -12   5 27.8243 10.9596
  -8 -11   5 0.00000 7.67593
  -7 -11   5 109.644 10.2368
  -6 -11   5 86.8879 7.05935
  -5 -11   5 164.360 13.9844
  -4 -11   5 298.253 20.5893
  -3 -11   5 51.1335 8.49671
  -2 -11   5 97.3294 7.09745
  -1 -11   5 233.107 17.2129
   0 -11   5 138.234 9.31407
   1 -11   5 78.3456 6.48720
   2 -11   5 13.7767 4.39131
   3 -11   5 48.1771 5.73392
   4 -11   5 142.861 10.6833
   5 -11   5 216.012 17.0651
   6 -11   5 68.7234 7.79076
   7 -11   5 63.6252 10.3728
   8 -11   5 19.2202 10.0937
  -8 -10   5 7.07806 8.60772
  -7 -10   5 0.00000 6.61104
  -6 -10   5 100.978 12.1089
  -5 -10   5 11.3445 5.48767
  -4 -10   5 16.7809 5.86150
  -3 -10   5 418.449 29.9688
  -2 -10   5 648.093 30.9481
  -1 -10   5 819.359 45.9944
   0 -10   5 1047.15 65.0036
   1 -10   5 414.418 26.2735
   2 -10   5 174.057 10.3246
   3 -10   5 164.954 9.68602
   4 -10   5 461.943 27.8862
   5 -10   5 13.1700 5.28253
   6 -10   5 6.31512 5.68853
   7 -10   5 19.2510 7.12984
   8 -10   5 7.45869 7.50057
  -8  -9   5 24.6548 7.26188
  -7  -9   5 0.00000 6.00656
  -6  -9   5 11.7179 5.73570
  -5  -9   5 622.897 40.5847
  -4  -9   5 51.5892 7.22633
  -3  -9   5 1721.44 109.141
  -2  -9   5 150.800 10.2157
  -1  -9   5 198.516 11.7542
   0  -9   5 583.447 28.5934
   1  -9   5 1334.97 74.4043
   2  -9   5 1080.10 62.1551
   3  -9   5 457.254 22.9914
   4  -9   5 70.8194 14.8090
   5  -9   5 22.9238 5.12601
   6  -9   5 84.5013 8.69645
   7  -9   5 5.31735 2.11617
   8  -9   5 163.380 12.8652
  -9  -8   5 0.00000 8.49677
  -8  -8   5 13.0281 7.37311
  -7  -8   5 4.56037 9.73716
  -6  -8   5 88.7672 9.47265
  -5  -8   5 37.9055 10.2722
  -4  -8   5 0.00000 18.8034
  -3  -8   5 186.090 13.0811
  -2  -8   5 598.291 34.5349
  -1  -8   5 1239.86 51.8828
   0  -8   5 24.6641 3.95600
   1  -8   5 1591.29 108.329
   2  -8   5 64.4872 4.42693
   3  -8   5 76.4304 5.62237
   4  -8   5 48.9387 7.79148
   5  -8   5 145.943 8.33810
   6  -8   5 103.906 8.84229
   7  -8   5 28.5677 6.89129
   8  -8   5 99.5335 7.26957
   9  -8   5 37.1185 5.08195
  -9  -7   5 56.6341 7.69912
  -8  -7   5 5.85343 6.02928
  -7  -7   5 139.212 9.52260
  -6  -7   5 53.6042 5.06342
  -5  -7   5 0.00000 8.73096
  -4  -7   5 447.182 29.6612
  -3  -7   5 126.607 9.47286
  -2  -7   5 87.5876 12.5552
  -1  -7   5 42.8249 3.56181
   0  -7   5 226.271 13.1603
   1  -7   5 397.915 28.1558
   2  -7   5 341.401 19.4110
   3  -7   5 382.533 16.7353
   4  -7   5 130.906 7.32292
   5  -7   5 131.803 9.93512
   6  -7   5 6.33792 3.69756
   7  -7   5 25.3026 4.72375
   8  -7   5 5.76337 4.82666
   9  -7   5 4.58042 3.47449
  -9  -6   5 0.00000 4.61992
  -8  -6   5 0.00000 4.66176
  -7  -6   5 5.67905 4.08288
  -6  -6   5 51.8547 6.61953
  -5  -6   5 0.00000 2.90345
  -4  -6   5 204.550 12.3102
  -3  -6   5 34.9122 4.48117
  -2  -6   5 26.9161 2.48619
  -1  -6   5 62.6477 5.20663
   0  -6   5 20.0408 3.20332
   1  -6   5 309.427 21.3706
   2  -6   5 140.660 8.33305
   3  -6   5 30.0756 2.75550
   4  -6   5 32.9037 3.57571
   5  -6   5 64.0717 4.89632
   6  -6   5 6.91871 6.79806
   7  -6   5 4.10535 4.61216
   8  -6   5 15.1078 8.03375
   9  -6   5 37.1142 5.72962
  -9  -5   5 40.6039 5.25826
  -8  -5   5 36.8001 5.09708
  -7  -5   5 63.5415 5.75213
  -6  -5   5 5.98110 3.29761
  -5  -5   5 130.515 14.5553
  -4  -5   5 3.81579 2.66750
  -3  -5   5 356.425 17.0140
  -2  -5   5 10.1845 2.96733
  -1  -5   5 4.25332 2.02051
   0  -5   5 46.7583 4.36101
   1  -5   5 0.33399 1.64218
   2  -5   5 203.765 11.5147
   3  -5   5 20.4064 2.59531
   4  -5   5 28.5236 4.55790
   5  -5   5 9.58849 3.73167
   6  -5   5 95.7523 6.73878
   7  -5   5 21.2531 4.80488
   8  -5   5 6.67171 5.25768
   9  -5   5 12.3526 5.43484
  -9  -4   5 2.20288 4.28692
  -8  -4   5 27.0559 4.69954
  -7  -4   5 20.8351 4.45169
  -6  -4   5 12.9326 3.61187
  -5  -4   5 358.128 17.2963
  -4  -4   5 84.3218 4.98875
  -3  -4   5 99.4464 5.93759
  -2  -4   5 4.34439 1.55093
  -1  -4   5 32.3373 2.59474
   0  -4   5 142.211 8.17315
   1  -4   5 51.7645 3.35424
   2  -4   5 8.30677 1.55967
   3  -4   5 676.712 33.0913
   4  -4   5 0.00000 2.85980
   5  -4   5 45.1132 7.53141
   6  -4   5 0.00000 4.77048
   7  -4   5 9.07785 4.50032
   8  -4   5 0.00000 7.44624
   9  -4   5 6.56913 4.80308
  -9  -3   5 4.21946 4.35478
  -8  -3   5 139.273 9.85235
  -7  -3   5 44.5103 5.96484
  -6  -3   5 5.70183 3.58148
  -5  -3   5 265.138 18.1844
  -4  -3   5 282.639 16.6939
  -3  -3   5 376.357 19.6475
  -2  -3   5 221.963 9.73293
  -1  -3   5 8.54084 1.22759
   0  -3   5 2322.45 126.280
   1  -3   5 158.037 9.13787
   2  -3   5 111.649 6.03957
   3  -3   5 1578.31 89.0408
   4  -3   5 270.020 19.2894
   5  -3   5 87.0796 5.96548
   6  -3   5 0.00000 3.71520
   7  -3   5 14.7558 4.99240
   8  -3   5 102.433 10.3534
   9  -3   5 4.44527 4.61663
  -9  -2   5 0.00000 4.38998
  -8  -2   5 0.00000 4.18574
  -7  -2   5 3.31476 4.21748
  -6  -2   5 5.52610 3.43729
  -5  -2   5 119.571 14.1109
  -4  -2   5 12.1239 3.37581
  -3  -2   5 291.615 15.3041
  -2  -2   5 60.3119 3.75371
  -1  -2   5 253.005 9.84263
   0  -2   5 574.297 26.6052
   1  -2   5 17.9420 1.93968
   2  -2   5 84.0557 5.71360
   3  -2   5 91.0585 7.74735
   4  -2   5 284.539 16.5212
   5  -2   5 63.8651 4.72626
   6  -2   5 109.893 9.57248
   7  -2   5 15.1053 4.90995
   8  -2   5 4.07670 5.38306
   9  -2   5 4.83730 5.70851
  -9  -1   5 13.5965 5.53516
  -8  -1   5 77.7324 7.06382
  -7  -1   5 2.84263 3.68185
  -6  -1   5 5.49937 4.66598
  -5  -1   5 34.3110 3.80837
  -4  -1   5 12.2132 2.42852
  -3  -1   5 1106.43 62.7531
  -2  -1   5 76.9935 4.60606
  -1  -1   5 429.038 17.8293
   0  -1   5 106.247 5.26871
   1  -1   5 1008.21 53.7397
   2  -1   5 361.010 20.2624
   3  -1   5 956.124 53.6588
   4  -1   5 0.00000 6.01202
   5  -1   5 15.2930 3.51620
   6  -1   5 208.793 12.6186
   7  -1   5 39.7635 5.43102
   8  -1   5 9.25916 7.23508
   9  -1   5 8.48145 4.59837
  -9   0   5 42.4315 5.19012
  -8   0   5 18.7947 4.29338
  -7   0   5 44.0359 4.65865
  -6   0   5 5.78581 5.23216
  -5   0   5 559.700 28.4770
  -4   0   5 101.409 8.06608
  -3   0   5 607.966 36.5487
  -2   0   5 107.980 5.88090
  -1   0   5 68.6791 3.76753
   0   0   5 530.556 28.3611
   1   0   5 88.6302 5.09089
   2   0   5 32.9710 3.90504
   3   0   5 243.846 16.8881
   4   0   5 230.041 17.4610
   5   0   5 34.8295 4.51255
   6   0   5 16.5842 3.94666
   7   0   5 49.6453 5.73080
   8   0   5 77.1171 8.93770
   9   0   5 7.74607 4.51489
  -9   1   5 17.1816 4.41228
  -8   1   5 0.00000 4.66514
  -7   1   5 0.00000 3.79621
  -6   1   5 23.1424 4.46504
  -5   1   5 206.593 14.2969
  -4   1   5 94.1910 9.34879
  -3   1   5 885.930 49.9794
  -2   1   5 35.1968 2.25765
  -1   1   5 18.4932 1.77656
   0   1   5 25.1780 2.06797
   1   1   5 140.439 10.3671
   2   1   5 414.698 28.1758
   3   1   5 133.582 12.0069
   4   1   5 35.2762 7.38099
   5   1   5 214.192 11.6282
   6   1   5 234.602 12.3538
   7   1   5 8.29811 4.42323
   8   1   5 233.206 12.9836
   9   1   5 1.07934 5.35679
  -9   2   5 9.83352 4.19664
  -8   2   5 6.61268 4.28925
  -7   2   5 5.67743 3.76589
  -6   2   5 12.9845 2.96452
  -5   2   5 4.99568 6.75213
  -4   2   5 0.00000 2.46047
  -3   2   5 190.531 9.61146
  -2   2   5 72.8855 4.31358
  -1   2   5 2.39016 1.21444
   0   2   5 2.69151 1.29457
   1   2   5 20.2820 1.85149
   2   2   5 30.6076 2.56353
   3   2   5 44.8252 4.30063
   4   2   5 21.7835 4.05933
   5   2   5 60.0644 4.50377
   6   2   5 21.1723 4.72209
   7   2   5 6.65442 4.48201
   8   2   5 7.62445 4.69374
   9   2   5 22.9985 5.01874
  -9   3   5 10.5372 4.59882
  -8   3   5 30.4763 4.85016
  -7   3   5 0.00000 3.58181
  -6   3   5 16.2765 3.13022
  -5   3   5 430.722 26.3285
  -4   3   5 40.4230 3.31545
  -3   3   5 104.567 5.79033
  -2   3   5 128.791 9.56310
  -1   3   5 48.3831 3.36204
   0   3   5 34.8162 2.59797
   1   3   5 17.2110 2.52807
   2   3   5 25.3988 2.25074
   3   3   5 12.2610 2.43160
   4   3   5 29.2305 4.27007
   5   3   5 14.5280 4.70291
   6   3   5 12.0444 3.89844
   7   3   5 35.4340 5.44081
   8   3   5 109.172 7.94750
   9   3   5 20.1169 4.99281
  -9   4   5 112.729 10.1697
  -8   4   5 140.084 8.60551
  -7   4   5 55.6009 4.92936
  -6   4   5 0.00000 4.18961
  -5   4   5 45.3590 3.75701
  -4   4   5 239.751 12.4349
  -3   4   5 88.3455 4.70737
  -2   4   5 640.331 27.6642
  -1   4   5 34.8508 2.80712
   0   4   5 90.8036 5.92089
   1   4   5 87.1246 4.86367
   2   4   5 282.608 16.5702
   3   4   5 0.00000 5.60456
   4   4   5 0.00000 4.41102
   5   4   5 39.9129 7.20513
   6   4   5 0.00000 3.78719
   7   4   5 1.73704 4.29627
   8   4   5 83.6864 6.87330
   9   4   5 8.53439 4.49939
  -9   5   5 7.01965 1.92468
  -8   5   5 13.7037 2.32157
  -7   5   5 53.2790 5.19095
  -6   5   5 58.7942 4.09183
  -5   5   5 328.853 16.4314
  -4   5   5 25.8322 3.82889
  -3   5   5 818.149 40.8988
  -2   5   5 60.7294 3.97321
  -1   5   5 708.419 38.9752
   0   5   5 121.235 6.54559
   1   5   5 73.6713 8.83297
   2   5   5 94.3229 7.50678
   3   5   5 47.6975 4.68643
   4   5   5 287.285 20.5107
   5   5   5 0.00000 9.60566
   6   5   5 0.00000 4.68775
   7   5   5 10.3904 4.76294
   8   5   5 22.5552 5.81884
   9   5   5 7.89877 4.59057
  -9   6   5 21.8885 9.87786
  -8   6   5 77.1570 11.0520
  -7   6   5 20.2312 5.38533
  -6   6   5 74.0567 6.56895
  -5   6   5 284.589 15.3126
  -4   6   5 837.306 57.4505
  -3   6   5 151.154 9.30896
  -2   6   5 413.413 19.6275
  -1   6   5 230.732 13.2661
   0   6   5 106.980 6.91592
   1   6   5 790.147 48.8977
   2   6   5 65.6147 9.16576
   3   6   5 38.0440 12.1627
   4   6   5 526.850 36.2704
   5   6   5 0.00000 8.25931
   6   6   5 46.6712 5.94509
   7   6   5 15.5117 4.26765
   8   6   5 0.00000 5.56575
  -8   7   5 51.2038 10.4118
  -7   7   5 11.3605 5.09802
  -6   7   5 37.3814 4.50442
  -5   7   5 0.00000 9.11587
  -4   7   5 51.3216 6.30433
  -3   7   5 0.00000 30.6427
  -2   7   5 602.387 35.0963
  -1   7   5 812.687 55.8135
   0   7   5 1831.54 173.551
   1   7   5 520.321 32.6644
   2   7   5 82.2574 6.73407
   3   7   5 60.3945 6.94832
   4   7   5 55.8253 11.5439
   5   7   5 30.2207 4.96328
   6   7   5 2.88894 3.55176
   7   7   5 2.21358 4.09766
   8   7   5 18.3375 4.37002
  -8   8   5 0.00000 12.2927
  -7   8   5 207.433 13.8451
  -6   8   5 176.174 13.0210
  -5   8   5 0.00000 4.81431
  -4   8   5 32.6598 5.50688
  -3   8   5 253.349 27.2314
  -2   8   5 51.6133 6.01557
  -1   8   5 211.379 10.8943
   0   8   5 27.8538 4.41110
   1   8   5 43.4155 7.06044
   2   8   5 44.2057 4.08122
   3   8   5 143.971 9.36946
   4   8   5 44.8552 6.04965
   5   8   5 0.00000 8.42618
   6   8   5 1.16784 4.91479
   7   8   5 0.00000 3.78699
   8   8   5 40.5321 3.08166
  -8   9   5 11.3409 12.1430
  -7   9   5 0.00000 6.28920
  -6   9   5 0.00000 3.89117
  -5   9   5 75.4405 9.66462
  -4   9   5 0.00000 7.44664
  -3   9   5 739.404 42.3974
  -2   9   5 21.0480 4.25302
  -1   9   5 81.8559 5.15760
   0   9   5 57.1864 4.51591
   1   9   5 81.3623 6.68631
   2   9   5 39.6706 3.98528
   3   9   5 204.876 16.4164
   4   9   5 0.00000 4.19847
   5   9   5 6.68165 2.74975
   6   9   5 0.00000 3.41266
   7   9   5 91.2067 9.61301
  -8  10   5 20.3526 13.8165
  -7  10   5 257.183 16.4327
  -6  10   5 33.5244 4.26889
  -5  10   5 46.8083 8.85263
  -4  10   5 49.6030 8.78537
  -3  10   5 183.563 12.4967
  -2  10   5 35.5949 5.74813
  -1  10   5 88.3304 5.88851
   0  10   5 4.49204 2.60951
   1  10   5 125.321 8.69650
   2  10   5 3.40384 9.26161
   3  10   5 47.9336 4.92909
   4  10   5 124.732 9.17707
   5  10   5 0.00000 2.84707
   6  10   5 0.58434 2.22696
   7  10   5 12.1773 13.0954
   8  10   5 0.00000 13.5882
  -8  11   5 69.5548 11.5456
  -7  11   5 32.5535 6.73150
  -6  11   5 10.1884 4.28627
  -5  11   5 57.9865 7.21984
  -4  11   5 55.1059 10.1324
  -3  11   5 17.1329 6.96124
  -2  11   5 1.80265 6.17075
  -1  11   5 548.531 26.9752
   0  11   5 34.9024 3.69314
   1  11   5 97.9913 7.48564
   2  11   5 116.001 8.79299
   3  11   5 15.1569 18.8017
   4  11   5 1.34934 3.05803
   5  11   5 0.00000 4.24878
   6  11   5 0.00000 11.3654
   7  11   5 0.00000 13.3505
   8  11   5 38.7151 16.0101
  -8  12   5 4.74568 8.97846
  -7  12   5 9.80842 7.76776
  -6  12   5 16.0281 4.86790
  -5  12   5 0.00000 6.30225
  -4  12   5 1.77404 6.77682
  -3  12   5 671.653 53.9736
  -2  12   5 10.4993 4.58230
  -1  12   5 253.570 14.4495
   0  12   5 56.5830 5.40138
   1  12   5 122.852 8.91223
   2  12   5 9.94262 5.98045
   3  12   5 54.4489 8.01305
   4  12   5 5.61621 4.54411
   5  12   5 0.00000 3.70419
   6  12   5 11.3970 13.7501
  -7  13   5 0.23561 6.49071
  -6  13   5 98.1055 8.98368
  -5  13   5 213.848 14.6216
  -4  13   5 7.07397 6.41505
  -3  13   5 309.797 18.2744
  -2  13   5 839.840 47.3645
  -1  13   5 245.260 13.4005
   0  13   5 46.3288 4.66951
   1  13   5 142.773 22.0566
   2  13   5 231.346 14.9426
   3  13   5 478.505 32.0988
   4  13   5 27.4877 4.70597
   5  13   5 0.00000 10.4983
   6  13   5 0.00000 12.5089
   7  13   5 76.3941 20.0304
  -7  14   5 3.00176 6.10435
  -6  14   5 20.5039 5.83941
  -5  14   5 0.52199 5.75750
  -4  14   5 137.022 10.8993
  -3  14   5 46.8200 5.87645
  -2  14   5 84.4256 8.82410
  -1  14   5 1152.67 57.1753
   0  14   5 298.241 15.6047
   1  14   5 1142.44 63.5253
   2  14   5 835.180 45.7848
   3  14   5 52.3726 7.70600
   4  14   5 0.00000 3.41507
   5  14   5 175.631 17.7606
   6  14   5 26.0106 13.7109
   7  14   5 47.9675 16.8788
  -7  15   5 0.00000 9.64855
  -6  15   5 9.72011 8.95358
  -5  15   5 3.54444 8.02643
  -4  15   5 23.2205 6.83266
  -3  15   5 116.107 8.57976
  -2  15   5 15.0297 5.88944
  -1  15   5 164.497 12.5650
   0  15   5 323.295 18.9828
   1  15   5 152.074 12.9460
   2  15   5 48.7113 7.67595
   3  15   5 76.0755 6.77351
   4  15   5 114.088 8.15015
   5  15   5 176.247 14.3917
   6  15   5 211.093 26.8198
  -6  16   5 0.00000 5.45100
  -5  16   5 5.55063 6.65384
  -4  16   5 118.405 10.6809
  -3  16   5 19.1173 9.47141
  -2  16   5 33.4054 7.07541
  -1  16   5 52.6159 7.91127
   0  16   5 35.9906 5.18555
   1  16   5 99.4439 7.75961
   2  16   5 8.13816 6.59339
   3  16   5 437.190 24.8250
   4  16   5 245.323 18.3518
   5  16   5 27.1020 5.35849
   6  16   5 0.00000 11.5815
  -6  17   5 28.0470 7.80503
  -5  17   5 16.9041 10.5035
  -4  17   5 4.65358 7.10521
  -3  17   5 49.2119 8.29481
  -2  17   5 21.1045 5.73018
  -1  17   5 4.30723 4.99687
   0  17   5 233.471 13.1015
   1  17   5 62.2696 7.52952
   2  17   5 0.00000 6.06717
   3  17   5 92.5430 7.68000
   4  17   5 72.4921 8.32015
   5  17   5 10.5949 4.84010
  -5  18   5 19.7824 6.78418
  -4  18   5 0.00000 7.44229
  -3  18   5 8.57765 7.50305
  -2  18   5 0.00000 6.47088
  -1  18   5 0.00000 6.66251
   0  18   5 43.3573 7.60913
   1  18   5 62.9505 6.82289
   2  18   5 142.296 9.36053
   3  18   5 2.00708 4.76010
   4  18   5 75.1108 8.84899
   5  18   5 11.7802 4.86496
  -5  19   5 17.6861 7.04067
  -4  19   5 20.7746 12.3893
  -3  19   5 0.00000 4.34085
  -2  19   5 28.8208 5.97441
  -1  19   5 61.0209 6.74879
   0  19   5 81.8545 8.95903
   1  19   5 26.7194 6.17522
   2  19   5 136.869 9.46976
   3  19   5 89.8135 7.84510
   4  19   5 62.4562 12.4752
   5  19   5 1.00988 3.37561
  -4  20   5 31.1183 7.95843
  -3  20   5 14.6431 4.83825
  -2  20   5 38.7270 6.64949
  -1  20   5 37.3382 6.88110
   0  20   5 88.3286 8.00710
   1  20   5 5.14704 7.34474
   2  20   5 0.00000 8.40411
   3  20   5 93.3069 8.54562
   4  20   5 0.06179 6.14447
  -3  21   5 0.00000 4.76647
  -2  21   5 10.4754 6.02395
  -1  21   5 30.8144 6.54075
   0  21   5 163.548 11.7190
   1  21   5 37.7091 7.48593
   2  21   5 0.00000 6.08775
   3  21   5 16.7618 9.64965
  -3  22   5 124.391 14.4100
  -2  22   5 0.00000 6.97679
  -1  22   5 1.57405 5.84995
   0  22   5 85.9371 8.27211
   1  22   5 28.8837 5.47861
   2  22   5 125.262 17.3299
  -1  23   5 4.06313 6.36905
   0  23   5 107.503 7.44573
  -2 -25   6 0.00000 4.99583
  -1 -25   6 1.74739 7.31108
   0 -25   6 13.4312 5.57588
   1 -25   6 38.9898 7.11219
   2 -25   6 10.0191 7.34284
  -3 -24   6 0.00000 6.79650
  -2 -24   6 50.7791 5.94694
  -1 -24   6 1.03557 5.35509
   0 -24   6 14.6718 6.91555
   1 -24   6 15.8122 8.58563
   2 -24   6 11.4550 7.22379
   3 -24   6 0.00000 2.43180
  -4 -23   6 3.19941 8.64105
  -3 -23   6 108.319 16.6374
  -2 -23   6 15.0219 5.87906
  -1 -23   6 64.3340 7.17335
   0 -23   6 99.9697 11.2289
   1 -23   6 15.5924 8.37058
   2 -23   6 0.00000 7.89893
   3 -23   6 91.3130 7.57832
   4 -23   6 0.84546 8.11960
  -4 -22   6 43.6509 10.1277
  -3 -22   6 0.00000 8.59101
  -2 -22   6 361.103 25.5013
  -1 -22   6 5.46317 6.43124
   0 -22   6 60.7526 9.43254
   1 -22   6 30.6211 9.26121
   2 -22   6 36.2113 7.23054
   3 -22   6 2.36053 4.07565
   4 -22   6 95.2731 19.9191
   5 -22   6 7.67286 6.70366
  -5 -21   6 6.98335 6.75537
  -4 -21   6 143.007 14.2883
  -3 -21   6 98.3215 11.3980
  -2 -21   6 2.48904 4.46676
  -1 -21   6 191.377 15.7336
   0 -21   6 133.638 12.8612
   1 -21   6 2.75611 9.77846
   2 -21   6 0.00000 8.16111
   3 -21   6 1.73814 4.59858
   4 -21   6 70.2042 9.98752
   5 -21   6 7.25611 6.69315
  -5 -20   6 0.00000 9.61352
  -4 -20   6 16.7623 9.02408
  -3 -20   6 6.30373 8.09436
  -2 -20   6 82.9714 8.61970
  -1 -20   6 45.5651 7.55369
   0 -20   6 27.1110 5.60904
   1 -20   6 28.2305 12.1859
   2 -20   6 0.00000 9.31361
   3 -20   6 65.3586 5.72226
   4 -20   6 7.65293 6.76096
   5 -20   6 82.2312 15.3083
  -6 -19   6 100.638 13.4756
  -5 -19   6 21.2232 9.00466
  -4 -19   6 311.407 35.5062
  -3 -19   6 10.9249 11.7877
  -2 -19   6 1.44654 4.32749
  -1 -19   6 27.2493 6.18475
   0 -19   6 75.3646 9.03959
   1 -19   6 32.9109 8.46824
   2 -19   6 0.00000 8.26114
   3 -19   6 0.00000 7.15645
   4 -19   6 15.0676 6.90730
   5 -19   6 15.3533 7.25618
   6 -19   6 133.977 12.6859
  -6 -18   6 78.7619 12.0573
  -5 -18   6 5.83202 13.3595
  -4 -18   6 0.76723 8.90069
  -3 -18   6 205.916 16.8157
  -2 -18   6 24.3458 5.77097
  -1 -18   6 6.38738 5.29102
   0 -18   6 282.408 31.8050
   1 -18   6 20.8119 11.1414
   2 -18   6 26.5023 13.0616
   3 -18   6 32.1412 7.21884
   4 -18   6 188.284 16.1356
   5 -18   6 20.6639 7.07840
   6 -18   6 51.6273 12.7411
   7 -18   6 15.7184 14.8899
  -7 -17   6 0.00000 6.58100
  -6 -17   6 23.6729 8.05904
  -5 -17   6 3.89255 8.86288
  -4 -17   6 0.00000 10.0255
  -3 -17   6 39.7129 8.72870
  -2 -17   6 162.662 11.1814
  -1 -17   6 151.702 12.6390
   0 -17   6 34.6506 7.06737
   1 -17   6 9.55290 16.2446
   2 -17   6 105.325 21.9973
   3 -17   6 25.7009 5.85806
   4 -17   6 35.3767 7.39169
   5 -17   6 22.9733 7.35441
   6 -17   6 52.6769 9.11867
   7 -17   6 193.770 15.0921
  -7 -16   6 7.80537 6.06923
  -6 -16   6 12.4302 8.70714
  -5 -16   6 105.490 16.5807
  -4 -16   6 11.3934 7.57152
  -3 -16   6 12.0387 7.40193
  -2 -16   6 26.1259 4.55237
  -1 -16   6 48.1712 5.90324
   0 -16   6 269.315 25.3287
   1 -16   6 95.8033 12.7834
   2 -16   6 110.216 11.4848
   3 -16   6 6.69908 7.95833
   4 -16   6 8.91857 5.84198
   5 -16   6 71.0602 9.21805
   6 -16   6 264.578 18.2087
   7 -16   6 4.53363 7.70283
  -7 -15   6 6.10730 6.35157
  -6 -15   6 24.7429 5.31502
  -5 -15   6 2.78331 5.19418
  -4 -15   6 21.0022 7.61491
  -3 -15   6 33.2025 8.89815
  -2 -15   6 99.9001 15.9062
  -1 -15   6 223.584 17.3207
   0 -15   6 211.050 17.5714
   1 -15   6 84.5996 14.3819
   2 -15   6 112.010 13.0080
   3 -15   6 176.705 10.5876
   4 -15   6 20.4327 6.51697
   5 -15   6 76.1867 13.9437
   6 -15   6 6.34702 6.48013
   7 -15   6 68.5095 14.1539
  -8 -14   6 13.4419 8.52340
  -7 -14   6 4.22966 7.58267
  -6 -14   6 1.58851 4.50390
  -5 -14   6 0.09578 4.96154
  -4 -14   6 50.3088 7.76367
  -3 -14   6 22.2650 11.5771
  -2 -14   6 0.00000 10.8994
  -1 -14   6 104.907 18.4590
   0 -14   6 26.1463 6.46209
   1 -14   6 742.219 57.9864
   2 -14   6 420.032 33.3980
   3 -14   6 270.621 14.5090
   4 -14   6 61.2916 8.94137
   5 -14   6 2.80187 5.76108
   6 -14   6 26.7870 7.09807
   7 -14   6 9.04827 8.02509
   8 -14   6 0.00000 6.91236
  -8 -13   6 0.00000 6.74938
  -7 -13   6 8.69802 8.44280
  -6 -13   6 8.67004 5.11327
  -5 -13   6 12.0159 6.45437
  -4 -13   6 122.067 10.0226
  -3 -13   6 0.37437 6.25492
  -2 -13   6 1.98129 3.00965
  -1 -13   6 10.2284 5.10879
   0 -13   6 507.587 45.3942
   1 -13   6 15.0244 4.95190
   2 -13   6 21.4616 5.44616
   3 -13   6 29.8454 4.46668
   4 -13   6 59.2799 7.06403
   5 -13   6 222.579 14.6499
   6 -13   6 317.384 26.1448
   7 -13   6 386.384 24.4207
   8 -13   6 39.5958 10.7099
  -8 -12   6 13.7906 8.43603
  -7 -12   6 15.2505 6.23197
  -6 -12   6 25.9404 5.59213
  -5 -12   6 86.9363 9.71308
  -4 -12   6 280.102 18.4213
  -3 -12   6 243.090 15.5119
  -2 -12   6 58.3181 5.10699
  -1 -12   6 133.787 8.50414
   0 -12   6 762.716 66.2606
   1 -12   6 127.972 10.9798
   2 -12   6 109.504 9.31325
   3 -12   6 258.497 16.6972
   4 -12   6 442.445 22.3371
   5 -12   6 179.653 12.2324
   6 -12   6 70.8210 9.48366
   7 -12   6 8.22614 7.37245
   8 -12   6 0.00000 11.8557
  -8 -11   6 14.0748 9.35402
  -7 -11   6 69.1416 8.08732
  -6 -11   6 60.5099 7.06160
  -5 -11   6 16.5090 6.45729
  -4 -11   6 34.4348 6.94342
  -3 -11   6 271.381 17.0729
  -2 -11   6 876.450 47.8502
  -1 -11   6 58.4177 6.81026
   0 -11   6 90.9918 8.10996
   1 -11   6 48.8762 10.8245
   2 -11   6 171.221 13.1200
   3 -11   6 252.644 13.7952
   4 -11   6 51.7802 4.51669
   5 -11   6 57.2700 6.28815
   6 -11   6 12.9887 6.17567
   7 -11   6 10.2961 7.25646
   8 -11   6 15.9891 7.56694
  -8 -10   6 71.7180 8.72608
  -7 -10   6 14.0970 5.71926
  -6 -10   6 33.3891 5.90131
  -5 -10   6 237.926 17.5345
  -4 -10   6 131.366 14.1804
  -3 -10   6 504.687 29.1804
  -2 -10   6 343.212 51.5729
  -1 -10   6 43.3332 3.72076
   0 -10   6 293.380 19.0353
   1 -10   6 0.00000 4.53515
   2 -10   6 1445.21 74.7817
   3 -10   6 393.700 26.1100
   4 -10   6 413.726 20.8086
   5 -10   6 15.4742 4.60280
   6 -10   6 11.1150 5.74707
   7 -10   6 521.953 40.0096
   8 -10   6 208.970 14.7376
  -8  -9   6 199.616 14.3212
  -7  -9   6 96.8517 14.1398
  -6  -9   6 94.5693 8.80227
  -5  -9   6 331.505 22.4997
  -4  -9   6 276.434 19.3673
  -3  -9   6 65.0817 5.57287
  -2  -9   6 133.393 8.56035
  -1  -9   6 2737.58 155.825
   0  -9   6 743.255 66.7599
   1  -9   6 3153.35 348.384
   2  -9   6 58.5429 5.44806
   3  -9   6 169.306 9.22509
   4  -9   6 35.4492 4.84594
   5  -9   6 688.944 33.7199
   6  -9   6 83.3113 5.94904
   7  -9   6 107.212 9.41971
   8  -9   6 10.7981 2.70822
  -9  -8   6 67.2975 7.71210
  -8  -8   6 4.50429 5.67026
  -7  -8   6 64.9200 10.4315
  -6  -8   6 78.2285 7.91558
  -5  -8   6 12.1360 4.45531
  -4  -8   6 130.119 10.0489
  -3  -8   6 787.609 62.4137
  -2  -8   6 133.374 15.3607
  -1  -8   6 100.264 20.8610
   0  -8   6 81.9040 16.2361
   1  -8   6 1592.54 91.0711
   2  -8   6 680.768 33.7949
   3  -8   6 991.112 51.5308
   4  -8   6 641.131 27.7901
   5  -8   6 11.1849 2.61296
   6  -8   6 106.751 7.45975
   7  -8   6 54.3807 5.66996
   8  -8   6 29.5220 4.75201
   9  -8   6 597.853 33.2735
  -9  -7   6 52.4392 11.3688
  -8  -7   6 11.0863 2.83490
  -7  -7   6 14.5890 2.97246
  -6  -7   6 41.0071 3.89916
  -5  -7   6 77.1695 7.32488
  -4  -7   6 219.691 15.2937
  -3  -7   6 19.7830 2.05031
  -2  -7   6 78.3129 6.80418
  -1  -7   6 280.301 18.8635
   0  -7   6 1927.76 182.938
   1  -7   6 259.652 27.0924
   2  -7   6 176.094 9.70545
   3  -7   6 26.3076 2.57917
   4  -7   6 20.6637 2.50788
   5  -7   6 28.2691 3.39495
   6  -7   6 15.1415 3.61128
   7  -7   6 182.157 12.1983
   8  -7   6 19.4875 4.73720
   9  -7   6 29.3000 4.92283
  -9  -6   6 0.00000 3.90410
  -8  -6   6 11.1946 3.44912
  -7  -6   6 17.8272 3.47736
  -6  -6   6 187.028 11.0593
  -5  -6   6 4.60389 2.33852
  -4  -6   6 42.4029 3.48696
  -3  -6   6 40.2546 3.94617
  -2  -6   6 653.921 37.9180
  -1  -6   6 359.024 20.7598
   0  -6   6 69.6810 7.36317
   1  -6   6 57.1648 7.96346
   2  -6   6 173.577 8.91090
   3  -6   6 20.7782 2.46904
   4  -6   6 589.883 25.7314
   5  -6   6 6.36141 2.53474
   6  -6   6 19.9650 3.94905
   7  -6   6 9.72985 3.67269
   8  -6   6 138.077 9.99147
   9  -6   6 50.6303 5.78092
  -9  -5   6 0.00000 5.59350
  -8  -5   6 249.670 16.0283
  -7  -5   6 44.9666 4.95206
  -6  -5   6 49.1940 3.98610
  -5  -5   6 33.8338 3.95944
  -4  -5   6 486.645 23.6551
  -3  -5   6 127.373 7.21780
  -2  -5   6 21.7506 2.43001
  -1  -5   6 9.13859 2.12910
   0  -5   6 268.897 15.8678
   1  -5   6 19.6705 2.03556
   2  -5   6 111.346 6.20491
   3  -5   6 244.629 12.9241
   4  -5   6 120.505 6.53927
   5  -5   6 15.1623 3.16652
   6  -5   6 27.6925 3.67967
   7  -5   6 10.7728 4.14660
   8  -5   6 0.00000 5.26468
   9  -5   6 0.00000 4.50225
  -9  -4   6 6.71705 3.97301
  -8  -4   6 27.8000 4.59735
  -7  -4   6 6.98466 3.42836
  -6  -4   6 8.02834 2.95601
  -5  -4   6 68.1782 4.90231
  -4  -4   6 76.9244 6.15245
  -3  -4   6 191.209 10.1924
  -2  -4   6 80.9591 7.09607
  -1  -4   6 700.509 41.5268
   0  -4   6 941.496 66.6244
   1  -4   6 353.393 20.2222
   2  -4   6 584.344 28.1665
   3  -4   6 207.570 11.3712
   4  -4   6 49.4256 4.15432
   5  -4   6 596.250 33.6087
   6  -4   6 65.5156 5.39045
   7  -4   6 15.2692 4.22759
   8  -4   6 32.0514 6.65788
   9  -4   6 2.82138 5.18770
  -9  -3   6 10.7382 5.67762
  -8  -3   6 89.0715 7.30855
  -7  -3   6 79.9257 6.52666
  -6  -3   6 366.175 25.6099
  -5  -3   6 44.8076 3.64757
  -4  -3   6 199.460 9.33740
  -3  -3   6 188.576 10.0932
  -2  -3   6 399.554 17.3995
  -1  -3   6 11.2876 1.74270
   0  -3   6 2527.53 119.739
   1  -3   6 44.2950 3.29532
   2  -3   6 169.205 8.65039
   3  -3   6 256.917 15.1266
   4  -3   6 77.7251 6.84092
   5  -3   6 416.196 23.8288
   6  -3   6 12.5625 3.47858
   7  -3   6 16.7908 4.54778
   8  -3   6 0.00000 5.19032
   9  -3   6 2.50772 5.86452
  -9  -2   6 13.6658 6.00553
  -8  -2   6 24.4748 4.42293
  -7  -2   6 12.9098 3.59344
  -6  -2   6 30.6085 4.08676
  -5  -2   6 22.1544 3.08445
  -4  -2   6 79.7050 5.81603
  -3  -2   6 274.980 19.3974
  -2  -2   6 726.844 52.2231
  -1  -2   6 89.7766 8.75351
   0  -2   6 4687.02 380.122
   1  -2   6 874.428 41.8152
   2  -2   6 1969.99 107.544
   3  -2   6 189.549 13.4442
   4  -2   6 547.465 37.7563
   5  -2   6 87.3657 5.47223
   6  -2   6 91.0841 6.29791
   7  -2   6 4.87268 4.17614
   8  -2   6 13.6637 5.16739
   9  -2   6 5.95954 4.58131
  -9  -1   6 1.30660 12.3058
  -8  -1   6 10.5496 5.73802
  -7  -1   6 2.53993 5.93833
  -6  -1   6 16.8374 3.51757
  -5  -1   6 81.5225 5.35812
  -4  -1   6 396.809 19.4729
  -3  -1   6 53.9218 5.57603
  -2  -1   6 1995.15 97.2849
  -1  -1   6 386.272 17.3765
   0  -1   6 5279.74 509.347
   1  -1   6 186.974 9.13875
   2  -1   6 536.138 29.8348
   3  -1   6 657.599 45.0915
   4  -1   6 34.8350 3.48707
   5  -1   6 24.4868 3.05832
   6  -1   6 21.2308 3.69480
   7  -1   6 25.0337 4.89626
   8  -1   6 97.2084 10.6527
   9  -1   6 5.79624 4.67208
  -9   0   6 1.07211 3.39179
  -8   0   6 13.6861 6.22499
  -7   0   6 0.00000 5.18025
  -6   0   6 18.6086 3.73101
  -5   0   6 110.012 6.67967
  -4   0   6 168.245 11.9214
  -3   0   6 71.5485 8.80220
  -2   0   6 76.2878 5.21189
  -1   0   6 19.3149 1.86314
   0   0   6 2028.22 144.486
   1   0   6 3.79331 1.32699
   2   0   6 261.687 18.0104
   3   0   6 58.5414 4.96571
   4   0   6 296.600 17.1240
   5   0   6 52.2565 4.13709
   6   0   6 210.560 11.7180
   7   0   6 22.9496 4.62261
   8   0   6 40.6067 6.95786
   9   0   6 7.50729 5.41888
  -9   1   6 5.01190 3.34078
  -8   1   6 0.00000 7.62914
  -7   1   6 1.19388 5.41785
  -6   1   6 173.252 13.0357
  -5   1   6 237.581 12.7945
  -4   1   6 181.226 10.1135
  -3   1   6 309.743 19.3028
  -2   1   6 896.850 38.9303
  -1   1   6 204.220 15.9519
   0   1   6 1030.63 59.9095
   1   1   6 537.136 29.3947
   2   1   6 48.2008 6.53305
   3   1   6 192.353 14.4157
   4   1   6 125.177 9.15255
   5   1   6 550.379 30.4308
   6   1   6 5.94304 3.42905
   7   1   6 39.3616 5.02756
   8   1   6 175.391 10.4996
   9   1   6 25.1076 6.12926
  -9   2   6 12.1634 5.65689
  -8   2   6 14.0203 6.22382
  -7   2   6 13.0069 5.22927
  -6   2   6 238.862 14.9150
  -5   2   6 34.5217 4.29580
  -4   2   6 256.709 16.5153
  -3   2   6 609.919 30.1883
  -2   2   6 8.44009 2.16499
  -1   2   6 47.1424 3.06178
   0   2   6 58.2934 6.24408
   1   2   6 7.86659 1.23851
   2   2   6 11.3110 7.00230
   3   2   6 188.267 14.1208
   4   2   6 438.163 29.9144
   5   2   6 199.587 11.8989
   6   2   6 13.9684 3.60427
   7   2   6 14.4085 4.61120
   8   2   6 87.8219 8.51118
   9   2   6 3.94269 4.84343
  -9   3   6 157.371 13.2317
  -8   3   6 276.120 20.6599
  -7   3   6 34.3613 5.11670
  -6   3   6 98.4532 8.58859
  -5   3   6 23.5535 5.07203
  -4   3   6 1136.29 47.9488
  -3   3   6 56.9121 3.78144
  -2   3   6 191.532 13.1104
  -1   3   6 36.5972 7.46930
   0   3   6 92.4441 6.82848
   1   3   6 699.656 39.0942
   2   3   6 688.601 49.4134
   3   3   6 7.96642 1.82924
   4   3   6 41.3051 4.72968
   5   3   6 78.2832 7.08471
   6   3   6 71.4647 5.70762
   7   3   6 13.7057 4.73961
   8   3   6 20.4717 5.00971
   9   3   6 6.85385 4.69840
  -9   4   6 80.6957 6.24944
  -8   4   6 14.2979 3.14834
  -7   4   6 266.773 12.4123
  -6   4   6 16.0360 2.48562
  -5   4   6 166.143 7.74617
  -4   4   6 22.2421 2.50834
  -3   4   6 54.6696 3.64976
  -2   4   6 74.3435 4.92260
  -1   4   6 386.416 25.6713
   0   4   6 2528.79 168.993
   1   4   6 460.780 34.1929
   2   4   6 65.9888 4.29502
   3   4   6 11.5583 7.98818
   4   4   6 126.601 9.48992
   5   4   6 10.3137 3.18658
   6   4   6 52.1782 6.01473
   7   4   6 42.9090 5.53799
   8   4   6 17.5532 4.90302
   9   4   6 0.00000 9.19430
  -9   5   6 297.981 24.4757
  -8   5   6 9.13798 1.97469
  -7   5   6 26.2159 2.58237
  -6   5   6 140.337 7.13892
  -5   5   6 24.1539 2.63299
  -4   5   6 403.624 18.4168
  -3   5   6 1451.76 76.4994
  -2   5   6 482.195 22.4317
  -1   5   6 866.653 48.9356
   0   5   6 223.709 12.3642
   1   5   6 116.486 18.0376
   2   5   6 37.7131 6.49182
   3   5   6 702.578 40.8167
   4   5   6 18.8319 3.19131
   5   5   6 7.91458 3.10546
   6   5   6 13.3845 4.03525
   7   5   6 50.9974 5.52731
   8   5   6 0.00000 4.24276
  -8   6   6 1.55348 9.27511
  -7   6   6 29.1547 8.36233
  -6   6   6 60.5818 5.22242
  -5   6   6 192.738 13.6038
  -4   6   6 47.3437 4.14844
  -3   6   6 25.8676 2.97175
  -2   6   6 109.999 8.90430
  -1   6   6 1971.47 151.424
   0   6   6 1522.07 94.4537
   1   6   6 1529.04 141.589
   2   6   6 147.925 9.29895
   3   6   6 16.8489 2.21897
   4   6   6 759.419 51.8077
   5   6   6 61.0885 5.82362
   6   6   6 13.8677 3.60823
   7   6   6 93.6465 15.7559
   8   6   6 0.00000 5.35049
  -8   7   6 73.7907 14.7222
  -7   7   6 303.735 20.7404
  -6   7   6 2.31756 3.37025
  -5   7   6 57.6456 7.28132
  -4   7   6 701.065 41.8634
  -3   7   6 158.593 22.2563
  -2   7   6 1501.38 68.0973
  -1   7   6 7.19803 2.53724
   0   7   6 117.652 10.4781
   1   7   6 43.9060 5.48889
   2   7   6 694.461 49.8852
   3   7   6 549.004 31.2845
   4   7   6 19.0313 2.56513
   5   7   6 320.468 23.0352
   6   7   6 3.82538 3.34266
   7   7   6 28.5394 4.69217
   8   7   6 29.2865 4.57537
  -8   8   6 68.1247 18.2162
  -7   8   6 29.3323 5.99803
  -6   8   6 1.04227 3.46143
  -5   8   6 142.464 10.9325
  -4   8   6 250.600 16.3934
  -3   8   6 174.053 15.5503
  -2   8   6 0.00000 13.3263
  -1   8   6 45.3476 4.34074
   0   8   6 100.623 8.14798
   1   8   6 384.952 22.5391
   2   8   6 436.366 25.7668
   3   8   6 93.4564 8.29767
   4   8   6 22.7071 3.33396
   5   8   6 81.0242 7.76136
   6   8   6 193.672 12.7041
   7   8   6 30.6482 5.70930
   8   8   6 78.7300 7.51306
  -8   9   6 17.1892 14.0392
  -7   9   6 17.8903 6.43406
  -6   9   6 20.2705 4.13761
  -5   9   6 125.456 11.1913
  -4   9   6 218.857 18.6201
  -3   9   6 155.087 14.3063
  -2   9   6 21.3998 5.02475
  -1   9   6 7.55765 3.83243
   0   9   6 708.537 51.6810
   1   9   6 12.6668 4.90238
   2   9   6 97.0509 9.92849
   3   9   6 484.071 29.0098
   4   9   6 37.6362 5.89143
   5   9   6 5.51846 3.52071
   6   9   6 168.922 14.7959
   7   9   6 14.7870 3.44061
   8   9   6 24.8024 15.1430
  -8  10   6 0.00000 13.2728
  -7  10   6 317.363 17.7662
  -6  10   6 356.664 21.9329
  -5  10   6 356.183 22.2235
  -4  10   6 149.887 15.6135
  -3  10   6 41.7431 4.02327
  -2  10   6 5.39716 2.92636
  -1  10   6 48.1249 4.10330
   0  10   6 508.582 36.7677
   1  10   6 38.5278 4.61605
   2  10   6 9.61433 3.78704
   3  10   6 107.916 7.85469
   4  10   6 73.3673 6.64893
   5  10   6 6.76462 2.33571
   6  10   6 13.9452 2.89174
   7  10   6 6.72641 14.0758
   8  10   6 12.6287 14.1960
  -8  11   6 15.8708 10.4761
  -7  11   6 3.06864 5.24072
  -6  11   6 17.2942 6.39259
  -5  11   6 23.5955 7.09582
  -4  11   6 337.801 26.2356
  -3  11   6 357.344 18.3667
  -2  11   6 576.273 28.2014
  -1  11   6 715.209 36.0532
   0  11   6 93.9854 7.22923
   1  11   6 350.113 32.4568
   2  11   6 150.126 20.6981
   3  11   6 9.82414 4.10271
   4  11   6 53.9722 5.31311
   5  11   6 0.75740 2.12563
   6  11   6 2.68008 1.85448
  -7  12   6 218.483 25.2059
  -6  12   6 4.04626 5.88909
  -5  12   6 92.6548 8.92932
  -4  12   6 11.5892 6.56330
  -3  12   6 124.488 9.13373
  -2  12   6 368.661 20.0987
  -1  12   6 62.2352 7.81147
   0  12   6 74.0396 9.28149
   1  12   6 40.2915 6.53044
   2  12   6 269.837 17.4615
   3  12   6 24.4054 10.8730
   4  12   6 35.4380 4.35536
   5  12   6 7.73631 2.37581
   6  12   6 20.7034 19.4953
   7  12   6 0.00000 13.2239
  -7  13   6 8.92686 7.39577
  -6  13   6 85.6452 8.74523
  -5  13   6 48.8310 9.71412
  -4  13   6 0.00000 6.75469
  -3  13   6 17.0569 4.01217
  -2  13   6 18.9915 4.37891
  -1  13   6 40.4620 4.95389
   0  13   6 270.095 20.3875
   1  13   6 171.895 12.6620
   2  13   6 5.97430 5.61747
   3  13   6 175.592 11.3780
   4  13   6 69.9268 8.95036
   5  13   6 9.56300 2.36451
   6  13   6 71.1711 19.1252
   7  13   6 0.00000 16.4068
  -7  14   6 34.8535 11.0405
  -6  14   6 1.96040 5.61779
  -5  14   6 78.5208 9.27919
  -4  14   6 9.65469 7.16266
  -3  14   6 30.1039 4.74088
  -2  14   6 33.4725 7.33857
  -1  14   6 30.9495 6.09179
   0  14   6 0.00000 4.36578
   1  14   6 339.198 20.2245
   2  14   6 233.293 19.1699
   3  14   6 188.195 12.3509
   4  14   6 7.40081 6.40077
   5  14   6 89.4019 6.11882
   7  14   6 0.00000 14.8333
  -6  15   6 15.1629 6.80217
  -5  15   6 41.2701 11.6693
  -4  15   6 82.9777 11.9568
  -3  15   6 0.00000 8.11629
  -2  15   6 36.5946 5.68045
  -1  15   6 8.86160 4.08918
   0  15   6 85.8702 11.9790
   1  15   6 44.3671 6.37579
   2  15   6 95.1153 8.45448
   3  15   6 26.8775 5.87516
   4  15   6 0.00000 8.42211
   5  15   6 224.706 17.3337
   6  15   6 0.00000 17.5006
  -6  16   6 42.3587 8.17202
  -5  16   6 1.24879 6.49706
  -4  16   6 8.10370 11.3340
  -3  16   6 27.0653 7.37799
  -2  16   6 5.70656 4.39859
  -1  16   6 3.79962 4.95348
   0  16   6 20.0047 5.13370
   1  16   6 55.4803 6.65873
   2  16   6 56.1552 8.76679
   3  16   6 266.183 16.2138
   4  16   6 327.541 24.0696
   5  16   6 151.993 12.5075
  -6  17   6 7.55688 8.44019
  -5  17   6 104.528 16.7299
  -4  17   6 12.5990 7.78271
  -3  17   6 12.5148 4.10812
  -2  17   6 14.0385 5.29782
  -1  17   6 142.151 10.7708
   0  17   6 0.00000 4.35092
   1  17   6 90.0574 7.51808
   2  17   6 187.347 12.4303
   3  17   6 22.5039 6.11058
   4  17   6 17.0497 5.82683
   5  17   6 11.7515 3.68706
  -5  18   6 2.53156 10.4877
  -4  18   6 5.94463 10.2840
  -3  18   6 0.00000 7.69729
  -2  18   6 1.30260 4.36901
  -1  18   6 35.5602 7.23625
   0  18   6 50.8751 7.04279
   1  18   6 206.629 12.0502
   2  18   6 29.5824 7.21729
   3  18   6 111.859 8.78474
   4  18   6 10.8739 4.87846
   5  18   6 34.6896 8.68337
  -5  19   6 2.15038 5.29952
  -4  19   6 25.6416 10.3762
  -3  19   6 108.141 7.80697
  -2  19   6 0.00000 7.19615
  -1  19   6 173.005 10.5306
   0  19   6 13.0247 5.38110
   1  19   6 19.9749 7.82958
   2  19   6 34.0613 6.12669
   3  19   6 32.1771 6.09696
   4  19   6 0.00000 7.08804
  -4  20   6 5.13187 7.71561
  -3  20   6 21.1708 7.09596
  -2  20   6 68.3049 8.42846
  -1  20   6 11.7351 5.19822
   0  20   6 47.6286 6.87911
   1  20   6 12.6664 6.17037
   2  20   6 147.240 10.7992
   3  20   6 23.7213 7.73399
   4  20   6 19.4433 5.59018
  -3  21   6 45.3256 10.4536
  -2  21   6 14.5355 6.09592
  -1  21   6 17.5647 7.44415
   0  21   6 24.2041 4.90631
   1  21   6 118.443 8.33574
   2  21   6 80.7496 9.21914
   3  21   6 81.8311 8.09517
  -2  22   6 55.4014 7.84902
  -1  22   6 160.249 13.7953
   0  22   6 4.92387 4.15509
   1  22   6 8.47446 4.93259
   2  22   6 3.03527 10.0967
  -2 -25   7 11.9105 4.20953
  -1 -25   7 113.590 12.0186
   0 -25   7 42.1069 8.87765
   1 -25   7 108.311 10.3058
   2 -25   7 5.64544 7.84641
  -3 -24   7 78.3824 11.4102
  -2 -24   7 0.00000 6.96915
  -1 -24   7 83.4626 9.62377
   0 -24   7 39.3610 9.86351
   1 -24   7 20.4000 8.17993
   2 -24   7 19.6538 6.56705
   3 -24   7 3.05435 5.99044
  -4 -23   7 54.8113 12.5761
  -3 -23   7 45.7924 14.1105
  -2 -23   7 0.00000 6.34996
  -1 -23   7 28.3057 6.59922
   0 -23   7 76.6574 12.0920
   1 -23   7 6.65110 12.2380
   2 -23   7 3.40861 5.99963
   3 -23   7 86.6341 7.28826
   4 -23   7 8.92658 8.07943
  -5 -22   7 11.9855 14.1712
  -4 -22   7 43.3591 10.0658
  -3 -22   7 107.270 12.7503
  -2 -22   7 40.9335 7.78455
  -1 -22   7 21.7635 6.04291
   0 -22   7 8.40180 7.27226
   1 -22   7 3.32856 8.33666
   2 -22   7 74.0838 10.9404
   3 -22   7 9.39017 3.70126
   5 -22   7 31.1602 11.0869
  -5 -21   7 6.85472 8.52941
  -4 -21   7 9.39600 8.51418
  -3 -21   7 0.61693 9.11287
  -2 -21   7 106.479 9.01266
  -1 -21   7 27.2883 6.13923
   0 -21   7 175.351 15.3437
   1 -21   7 8.00393 8.44811
   2 -21   7 0.00000 8.29646
   3 -21   7 34.7530 4.31648
   4 -21   7 0.00000 7.21899
   5 -21   7 88.0103 17.1417
  -6 -20   7 16.9725 6.97988
  -5 -20   7 225.929 18.3942
  -4 -20   7 67.6807 10.1323
  -3 -20   7 255.269 20.7105
  -2 -20   7 0.00000 6.62478
  -1 -20   7 84.1239 8.43553
   0 -20   7 13.9488 6.86445
   1 -20   7 0.00000 11.8983
   2 -20   7 0.00000 9.33278
   3 -20   7 10.4276 5.95371
   4 -20   7 12.9277 7.40600
   5 -20   7 41.6223 13.4565
  -6 -19   7 0.00000 6.19543
  -5 -19   7 158.175 14.1989
  -4 -19   7 0.00000 8.01045
  -3 -19   7 95.4673 17.4388
  -2 -19   7 15.1913 7.09732
  -1 -19   7 16.1022 5.78091
   0 -19   7 4.19133 5.64358
   1 -19   7 0.00000 9.15603
   2 -19   7 13.2880 13.3302
   3 -19   7 0.00000 9.63111
   4 -19   7 23.8032 8.17332
   5 -19   7 3.51073 6.79850
   6 -19   7 2.75745 7.16594
  -6 -18   7 76.2167 8.97454
  -5 -18   7 4.09819 7.36335
  -4 -18   7 3.55773 12.7733
  -3 -18   7 245.289 14.9421
  -2 -18   7 66.2597 13.9268
  -1 -18   7 601.463 40.9686
   0 -18   7 35.0868 8.17187
   1 -18   7 157.967 21.6268
   2 -18   7 0.00000 11.3508
   3 -18   7 0.09764 6.56724
   4 -18   7 0.00000 10.0059
   5 -18   7 35.2569 7.02200
   6 -18   7 44.2183 9.71247
   7 -18   7 61.2008 14.6035
  -7 -17   7 0.00000 5.84268
  -6 -17   7 84.1458 10.8722
  -5 -17   7 1.35697 11.1735
  -4 -17   7 113.071 16.2197
  -3 -17   7 241.203 19.8535
  -2 -17   7 196.654 15.5662
  -1 -17   7 88.2417 9.54274
   0 -17   7 78.0313 10.9569
   1 -17   7 3.35235 20.3182
   2 -17   7 27.1388 15.8111
   3 -17   7 17.3506 8.03454
   4 -17   7 10.1920 1.74163
   5 -17   7 63.3389 8.10928
   6 -17   7 101.623 17.0339
   7 -17   7 12.4492 7.71120
  -7 -16   7 14.3689 5.98736
  -6 -16   7 0.00000 5.06729
  -5 -16   7 6.79731 6.86223
  -4 -16   7 0.00000 7.02208
  -3 -16   7 31.4348 9.09819
  -2 -16   7 61.3886 12.1420
  -1 -16   7 100.868 11.2972
   0 -16   7 62.8777 8.16987
   1 -16   7 263.480 23.1226
   2 -16   7 538.617 32.6563
   3 -16   7 106.657 9.66947
   4 -16   7 0.76128 2.34935
   5 -16   7 180.489 12.8369
   6 -16   7 78.7652 8.90381
   7 -16   7 0.70338 9.30400
  -7 -15   7 0.00000 7.00119
  -6 -15   7 7.03930 6.21935
  -5 -15   7 2.88907 6.38869
  -4 -15   7 0.00000 9.72968
  -3 -15   7 0.00000 7.76087
  -2 -15   7 75.7489 10.1076
  -1 -15   7 467.794 32.2001
   0 -15   7 213.120 13.8629
   1 -15   7 346.855 22.6695
   2 -15   7 76.5922 12.6994
   3 -15   7 110.076 8.10377
   4 -15   7 0.00000 3.29167
   5 -15   7 0.00000 5.48008
   6 -15   7 96.7151 9.55414
   7 -15   7 28.5208 10.5764
  -7 -14   7 7.39099 4.80060
  -6 -14   7 11.5616 6.07563
  -5 -14   7 0.00000 7.59013
  -4 -14   7 136.468 14.8842
  -3 -14   7 150.976 22.6691
  -2 -14   7 4.97826 12.8272
  -1 -14   7 3.88225 3.87999
   0 -14   7 294.032 18.4248
   1 -14   7 85.4521 7.22290
   2 -14   7 0.00000 7.50925
   3 -14   7 36.5022 4.73910
   4 -14   7 64.1296 5.01548
   5 -14   7 132.191 17.6676
   6 -14   7 9.31514 6.69469
   7 -14   7 169.902 13.4612
   8 -14   7 32.8114 8.77342
  -8 -13   7 14.6308 5.27421
  -7 -13   7 4.14474 4.94864
  -6 -13   7 0.00000 5.73185
  -5 -13   7 0.00000 6.29375
  -4 -13   7 99.4725 14.1524
  -3 -13   7 207.752 15.5473
  -2 -13   7 31.0161 6.76726
  -1 -13   7 26.0875 5.12008
   0 -13   7 223.291 14.7838
   1 -13   7 147.248 10.1951
   2 -13   7 448.973 26.3649
   3 -13   7 847.757 41.6703
   4 -13   7 545.902 31.4091
   5 -13   7 182.893 15.5801
   6 -13   7 0.00000 6.42461
   7 -13   7 11.3125 7.49685
   8 -13   7 10.4279 10.4541
  -8 -12   7 0.00000 7.22256
  -7 -12   7 17.6367 6.77597
  -6 -12   7 5.06160 5.64374
  -5 -12   7 76.5663 14.1453
  -4 -12   7 109.986 10.5171
  -3 -12   7 259.548 18.1509
  -2 -12   7 18.5318 3.96647
  -1 -12   7 9.25316 2.87118
   0 -12   7 70.7305 8.35544
   1 -12   7 11.4683 4.54047
   2 -12   7 4.52363 4.47646
   3 -12   7 131.481 11.0317
   4 -12   7 172.544 10.6109
   5 -12   7 11.3206 12.9190
   6 -12   7 81.2647 10.7537
   7 -12   7 127.281 11.5149
   8 -12   7 322.998 36.6176
  -8 -11   7 1.58725 5.81036
  -7 -11   7 0.00000 5.76671
  -6 -11   7 53.8446 8.18035
  -5 -11   7 20.8541 6.25654
  -4 -11   7 53.4347 9.89174
  -3 -11   7 15.2641 4.53526
  -2 -11   7 376.512 18.2466
  -1 -11   7 207.986 11.8780
   0 -11   7 6.34541 3.25157
   1 -11   7 209.565 16.2906
   2 -11   7 72.4422 12.7566
   3 -11   7 200.226 14.5212
   4 -11   7 117.304 10.2360
   5 -11   7 329.414 24.7445
   6 -11   7 133.801 13.8204
   7 -11   7 130.199 13.0024
   8 -11   7 192.759 17.3508
  -8 -10   7 4.16029 5.11059
  -7 -10   7 125.703 11.0113
  -6 -10   7 48.6177 7.11085
  -5 -10   7 345.430 23.7096
  -4 -10   7 60.6110 6.98428
  -3 -10   7 132.993 10.8947
  -2 -10   7 32.8741 3.51047
  -1 -10   7 319.530 15.8461
   0 -10   7 103.396 7.17573
   1 -10   7 438.867 25.5351
   2 -10   7 173.611 10.1553
   3 -10   7 117.038 15.6215
   4 -10   7 14.0889 3.28992
   5 -10   7 172.420 14.2791
   6 -10   7 231.715 15.4899
   7 -10   7 48.8835 9.92828
   8 -10   7 29.2873 8.28333
  -8  -9   7 0.00000 13.6397
  -7  -9   7 30.2910 6.09089
  -6  -9   7 17.7406 5.92158
  -5  -9   7 64.1499 7.61919
  -4  -9   7 74.5608 6.04851
  -3  -9   7 460.638 25.9247
  -2  -9   7 787.277 53.7463
  -1  -9   7 1946.84 103.144
   0  -9   7 624.470 42.0319
   1  -9   7 445.255 30.5027
   2  -9   7 712.487 35.6478
   3  -9   7 1052.67 50.9764
   4  -9   7 0.96360 3.79637
   5  -9   7 79.9296 9.09499
   6  -9   7 20.4570 6.42949
   7  -9   7 39.7213 5.07467
   8  -9   7 151.228 9.54355
  -9  -8   7 17.9019 7.33115
  -8  -8   7 11.2727 5.80747
  -7  -8   7 5.26855 3.72829
  -6  -8   7 52.5751 7.09239
  -5  -8   7 18.6837 9.98317
  -4  -8   7 117.705 10.9869
  -3  -8   7 67.4946 4.71507
  -2  -8   7 6.53445 4.04511
  -1  -8   7 477.571 26.7289
   0  -8   7 26.0419 3.80553
   1  -8   7 1581.44 87.5897
   2  -8   7 44.9506 4.51025
   3  -8   7 113.177 7.75027
   4  -8   7 22.4730 4.26446
   5  -8   7 106.332 8.04568
   6  -8   7 134.145 8.56529
   7  -8   7 374.918 26.7774
   8  -8   7 20.1040 4.65593
   9  -8   7 17.2664 3.69209
  -9  -7   7 28.6119 5.83111
  -8  -7   7 2.27764 5.21075
  -7  -7   7 17.1207 5.70484
  -6  -7   7 0.51753 5.36594
  -5  -7   7 14.4219 7.87886
  -4  -7   7 49.3578 6.26069
  -3  -7   7 189.487 11.9230
  -2  -7   7 55.1785 4.11311
  -1  -7   7 178.446 13.1798
   0  -7   7 779.610 42.7994
   1  -7   7 15.4388 2.76776
   2  -7   7 51.4467 4.05010
   3  -7   7 35.8397 3.12593
   4  -7   7 296.143 13.3475
   5  -7   7 347.617 17.7546
   6  -7   7 81.6601 7.19942
   7  -7   7 0.00000 5.70140
   8  -7   7 1.06916 4.56386
   9  -7   7 15.6610 3.80606
  -9  -6   7 4.71786 3.65006
  -8  -6   7 12.1733 3.79426
  -7  -6   7 0.00000 6.70193
  -6  -6   7 0.00000 5.00523
  -5  -6   7 6.24915 6.47698
  -4  -6   7 113.030 6.53603
  -3  -6   7 248.575 12.2165
  -2  -6   7 10.7071 2.07048
  -1  -6   7 9.91419 1.97224
   0  -6   7 15.3991 2.30053
   1  -6   7 52.9258 4.59187
   2  -6   7 40.5841 3.38881
   3  -6   7 74.9017 8.08688
   4  -6   7 43.2595 3.21566
   5  -6   7 10.4301 3.80648
   6  -6   7 157.169 10.7079
   7  -6   7 31.8321 4.97173
   8  -6   7 40.1449 5.40355
   9  -6   7 149.282 9.55905
  -9  -5   7 28.3818 4.27513
  -8  -5   7 6.40828 4.03525
  -7  -5   7 38.6823 4.61608
  -6  -5   7 49.5656 5.56399
  -5  -5   7 7.71980 3.12875
  -4  -5   7 455.859 21.7471
  -3  -5   7 107.561 5.38778
  -2  -5   7 216.582 10.6237
  -1  -5   7 281.671 13.5155
   0  -5   7 0.25132 1.51630
   1  -5   7 15.7763 1.70154
   2  -5   7 173.898 10.2901
   3  -5   7 10.2139 2.66199
   4  -5   7 38.3409 3.69961
   5  -5   7 8.48985 3.43466
   6  -5   7 37.0639 5.35142
   7  -5   7 0.00000 4.66832
   8  -5   7 7.64288 4.87216
   9  -5   7 48.4186 6.61293
  -9  -4   7 0.00000 2.60503
  -8  -4   7 0.00000 5.31093
  -7  -4   7 22.1566 5.76312
  -6  -4   7 0.00000 3.13996
  -5  -4   7 119.415 7.03361
  -4  -4   7 187.345 13.9785
  -3  -4   7 137.050 7.09379
  -2  -4   7 18.1731 2.09405
  -1  -4   7 2.73513 1.45952
   0  -4   7 511.133 23.9054
   1  -4   7 15.8466 1.80135
   2  -4   7 100.806 6.91243
   3  -4   7 442.654 24.6499
   4  -4   7 614.047 34.2106
   5  -4   7 20.3767 4.45962
   6  -4   7 230.022 12.2338
   7  -4   7 11.0839 6.18920
   8  -4   7 82.7903 8.00854
   9  -4   7 59.7057 6.67464
  -9  -3   7 6.43188 6.15219
  -8  -3   7 34.8394 4.47712
  -7  -3   7 11.2719 3.53427
  -6  -3   7 4.81589 3.60775
  -5  -3   7 441.999 22.9513
  -4  -3   7 14.5168 2.54697
  -3  -3   7 101.022 6.49931
  -2  -3   7 297.349 14.2261
  -1  -3   7 130.403 6.54012
   0  -3   7 179.342 7.31116
   1  -3   7 211.378 12.1356
   2  -3   7 49.3969 4.36700
   3  -3   7 349.765 20.7975
   4  -3   7 101.974 7.05008
   5  -3   7 27.7670 4.30291
   6  -3   7 25.6500 5.05177
   7  -3   7 5.96953 4.71288
   8  -3   7 0.10245 6.44020
   9  -3   7 109.980 9.86210
  -9  -2   7 10.4640 8.49190
  -8  -2   7 6.78918 3.14092
  -7  -2   7 5.20222 3.10450
  -6  -2   7 6.41652 2.71520
  -5  -2   7 0.00000 3.31127
  -4  -2   7 15.8646 1.91127
  -3  -2   7 49.7356 4.31346
  -2  -2   7 28.1342 2.97589
  -1  -2   7 268.656 14.8080
   0  -2   7 0.63644 1.17381
   1  -2   7 21.5982 2.03692
   2  -2   7 451.045 25.2370
   3  -2   7 112.339 11.4941
   4  -2   7 6.56436 3.00225
   5  -2   7 43.6549 4.35559
   6  -2   7 139.618 9.98455
   7  -2   7 5.88237 4.28071
   8  -2   7 3.89926 4.57661
   9  -2   7 103.324 8.25212
  -9  -1   7 9.98533 8.09027
  -8  -1   7 4.75651 2.84016
  -7  -1   7 0.63346 2.76505
  -6  -1   7 15.4485 2.97141
  -5  -1   7 157.199 8.41112
  -4  -1   7 11.9719 3.01866
  -3  -1   7 144.566 8.00316
  -2  -1   7 384.686 21.3034
  -1  -1   7 572.125 23.8120
   0  -1   7 89.4460 5.23699
   1  -1   7 107.067 7.10574
   2  -1   7 335.370 19.1678
   3  -1   7 150.167 14.9388
   4  -1   7 12.5267 4.33722
   5  -1   7 10.8309 3.64705
   6  -1   7 83.6528 6.37664
   7  -1   7 30.4293 4.90342
   8  -1   7 317.427 23.4410
   9  -1   7 9.70182 5.57825
  -9   0   7 3.41748 6.19029
  -8   0   7 0.18516 2.74615
  -7   0   7 4.15362 2.96892
  -6   0   7 67.7778 4.87823
  -5   0   7 135.330 13.3436
  -4   0   7 323.362 18.5483
  -3   0   7 527.614 28.9756
  -2   0   7 59.8568 3.00969
  -1   0   7 28.1818 1.94692
   0   0   7 40.7701 2.62361
   1   0   7 140.495 9.09035
   2   0   7 268.643 17.7149
   3   0   7 311.043 20.5640
   4   0   7 0.00000 10.7235
   5   0   7 62.2237 5.41684
   6   0   7 0.00000 5.21157
   7   0   7 42.0579 5.67089
   8   0   7 0.00000 5.03247
   9   0   7 36.5738 5.65375
  -9   1   7 48.2912 8.19404
  -8   1   7 42.6400 4.04070
  -7   1   7 9.90511 3.23947
  -6   1   7 23.2656 3.34567
  -5   1   7 28.3006 4.70307
  -4   1   7 299.346 18.8800
  -3   1   7 194.187 10.4259
  -2   1   7 12.5560 1.83443
  -1   1   7 3.13483 1.25580
   0   1   7 77.9200 3.97672
   1   1   7 11.1580 1.16636
   2   1   7 50.1916 5.60391
   3   1   7 26.3276 2.79871
   4   1   7 8.00494 3.41829
   5   1   7 4.81814 3.24445
   6   1   7 1.17339 3.80462
   7   1   7 73.4714 8.24340
   8   1   7 58.2252 6.17832
   9   1   7 82.0116 7.17871
  -9   2   7 15.3879 7.05696
  -8   2   7 22.3643 5.94103
  -7   2   7 0.00000 3.01567
  -6   2   7 47.0686 5.28563
  -5   2   7 31.6783 5.11584
  -4   2   7 23.1709 5.29454
  -3   2   7 42.5236 3.17217
  -2   2   7 7.76419 2.05115
  -1   2   7 6.93118 1.50229
   0   2   7 24.0651 2.20994
   1   2   7 48.8726 3.31899
   2   2   7 68.7909 6.57981
   3   2   7 22.6080 2.39062
   4   2   7 2.59969 2.98634
   5   2   7 6.91353 6.68090
   6   2   7 0.00000 4.85526
   7   2   7 8.93207 5.01197
   8   2   7 12.6302 4.82847
   9   2   7 24.5657 5.61414
  -9   3   7 18.7538 4.28076
  -8   3   7 4.71399 5.15012
  -7   3   7 166.200 11.1954
  -6   3   7 258.830 19.4441
  -5   3   7 268.862 16.2092
  -4   3   7 93.7149 5.72573
  -3   3   7 6.13186 2.49126
  -2   3   7 10.7968 1.72138
  -1   3   7 37.8634 2.84539
   0   3   7 47.3442 2.76541
   1   3   7 6.08365 1.47610
   2   3   7 13.5734 4.87599
   3   3   7 16.7409 7.35583
   4   3   7 0.00000 7.16370
   5   3   7 0.00000 7.24658
   6   3   7 0.00000 3.87068
   7   3   7 68.1687 6.57336
   8   3   7 18.8004 4.72555
   9   3   7 1.70850 3.96664
  -9   4   7 3.61588 3.29618
  -8   4   7 20.5022 4.68512
  -7   4   7 128.835 7.80329
  -6   4   7 46.9822 4.36785
  -5   4   7 196.022 9.36122
  -4   4   7 22.4059 2.73273
  -3   4   7 568.105 29.2234
  -2   4   7 328.482 16.4358
  -1   4   7 489.541 32.8163
   0   4   7 4.64428 1.93392
   1   4   7 237.035 13.7018
   2   4   7 107.857 7.53130
   3   4   7 245.668 27.9904
   4   4   7 95.5920 7.74498
   5   4   7 106.520 10.3794
   6   4   7 0.00000 4.68680
   7   4   7 0.00000 7.40504
   8   4   7 3.11702 4.64672
   9   4   7 27.2770 6.05066
  -9   5   7 5.37634 7.76500
  -8   5   7 22.4968 2.40989
  -7   5   7 12.7162 2.41485
  -6   5   7 3.42968 3.63441
  -5   5   7 321.264 14.5660
  -4   5   7 241.953 11.9843
  -3   5   7 486.692 21.3423
  -2   5   7 263.429 13.1755
  -1   5   7 1622.33 109.260
   0   5   7 182.277 9.37653
   1   5   7 3404.49 159.902
   2   5   7 378.283 25.4522
   3   5   7 0.00000 31.0322
   4   5   7 88.5026 12.3258
   5   5   7 119.384 10.7156
   6   5   7 0.00000 5.82744
   7   5   7 1.89207 4.15138
   8   5   7 37.2830 6.63544
  -8   6   7 463.310 33.2440
  -7   6   7 1.68186 5.87472
  -6   6   7 11.8022 3.90248
  -5   6   7 0.00000 2.75241
  -4   6   7 0.00000 2.92753
  -3   6   7 177.057 13.3699
  -2   6   7 151.342 10.1121
  -1   6   7 319.125 15.5971
   0   6   7 455.363 25.4392
   1   6   7 380.985 23.4138
   2   6   7 72.8001 7.48812
   3   6   7 601.125 43.1261
   4   6   7 0.00000 7.95274
   5   6   7 139.953 21.5747
   6   6   7 0.00000 5.33337
   7   6   7 0.00000 4.29969
   8   6   7 0.00000 4.14048
  -8   7   7 9.02770 12.9103
  -7   7   7 0.00000 6.64315
  -6   7   7 0.00000 4.13655
  -5   7   7 0.00000 9.68571
  -4   7   7 74.9486 4.70898
  -3   7   7 330.292 17.6682
  -2   7   7 94.6390 5.10527
  -1   7   7 321.046 14.1662
   0   7   7 80.0121 5.65443
   1   7   7 34.5835 5.90217
   2   7   7 835.449 45.8250
   3   7   7 274.059 22.1432
   4   7   7 199.908 25.3291
   5   7   7 0.00000 10.2307
   6   7   7 9.04771 12.7999
   7   7   7 113.222 13.5639
   8   7   7 0.00000 7.55856
  -8   8   7 57.6330 15.3331
  -7   8   7 29.5387 5.22416
  -6   8   7 68.4038 7.81449
  -5   8   7 121.603 9.42780
  -4   8   7 178.895 12.7816
  -3   8   7 80.3037 7.37185
  -2   8   7 20.0526 3.43331
  -1   8   7 80.5034 4.56300
   0   8   7 397.115 22.4037
   1   8   7 380.198 21.7339
   2   8   7 163.806 9.83478
   3   8   7 244.853 19.4143
   4   8   7 72.6702 9.58064
   5   8   7 467.126 47.4298
   6   8   7 0.00000 10.9883
   7   8   7 27.7637 8.28700
   8   8   7 0.00000 10.9595
  -8   9   7 201.588 24.7785
  -7   9   7 86.1103 7.26907
  -6   9   7 124.669 8.34078
  -5   9   7 501.246 30.0061
  -4   9   7 148.491 12.2620
  -3   9   7 353.341 24.9399
  -2   9   7 15.6790 2.88900
  -1   9   7 17.0714 2.71472
   0   9   7 280.803 19.8304
   1   9   7 13.6216 4.21525
   2   9   7 0.00000 8.82273
   3   9   7 35.5088 16.7487
   4   9   7 12.4388 17.5462
   5   9   7 0.00000 10.8885
   6   9   7 35.3997 6.12839
   7   9   7 6.06331 4.68573
   8   9   7 0.90063 14.8117
  -8  10   7 0.00000 8.36277
  -7  10   7 12.6763 5.18622
  -6  10   7 34.1934 5.04488
  -5  10   7 54.0948 6.10579
  -4  10   7 228.299 19.8816
  -3  10   7 400.109 22.5774
  -2  10   7 182.976 10.5332
  -1  10   7 159.378 8.76240
   0  10   7 115.939 8.66026
   1  10   7 12.1952 4.01270
   2  10   7 267.742 19.6281
   3  10   7 36.7605 4.70122
   4  10   7 11.2496 4.42506
   5  10   7 0.00000 6.22379
   6  10   7 19.9274 4.98853
   7  10   7 0.00000 4.59793
   8  10   7 2.32872 13.7008
  -8  11   7 0.00000 8.38616
  -7  11   7 0.00000 5.40353
  -6  11   7 1.79975 4.31939
  -5  11   7 139.436 10.7927
  -4  11   7 143.871 15.4178
  -3  11   7 524.073 32.8757
  -2  11   7 447.879 22.5637
  -1  11   7 281.738 14.4167
   0  11   7 30.5187 3.96611
   1  11   7 194.414 14.6303
   2  11   7 350.544 26.5574
   3  11   7 74.1858 7.54168
   4  11   7 76.1773 5.75539
   5  11   7 20.3587 4.69413
   6  11   7 0.00000 3.78502
  -7  12   7 0.00000 6.32606
  -6  12   7 6.37634 4.42918
  -5  12   7 9.25668 5.98174
  -4  12   7 271.601 17.2770
  -3  12   7 104.006 7.78518
  -2  12   7 22.1480 5.41277
  -1  12   7 47.9263 4.50348
   0  12   7 59.3869 6.53369
   1  12   7 352.448 22.8467
   2  12   7 71.5276 14.3326
   3  12   7 0.00000 8.01694
   4  12   7 2.48819 3.12657
   5  12   7 0.00000 4.28440
   6  12   7 0.84176 2.91000
   7  12   7 0.00000 12.6982
  -7  13   7 12.7277 5.26415
  -6  13   7 58.1125 7.36666
  -5  13   7 18.1598 6.42726
  -4  13   7 0.00000 8.49756
  -3  13   7 69.8744 6.61952
  -2  13   7 411.925 21.8810
  -1  13   7 908.500 44.9001
   0  13   7 1891.96 103.957
   1  13   7 814.805 45.5944
   2  13   7 230.732 14.6709
   3  13   7 15.4255 4.65246
   4  13   7 8.84377 3.46862
   5  13   7 39.6895 4.68688
   6  13   7 0.00000 13.0950
   7  13   7 1.64412 13.4759
  -7  14   7 12.5191 11.5570
  -6  14   7 79.9453 14.5755
  -5  14   7 34.1592 6.73805
  -4  14   7 0.00000 8.65967
  -3  14   7 50.1040 10.6202
  -2  14   7 171.952 14.8682
  -1  14   7 241.716 15.6462
   0  14   7 71.2086 6.67316
   1  14   7 61.4188 9.37303
   2  14   7 101.872 9.81893
   3  14   7 78.8785 6.80622
   4  14   7 489.128 34.5005
   5  14   7 6.79705 3.05277
   6  14   7 0.00000 11.7834
  -6  15   7 0.00000 5.24855
  -5  15   7 24.0292 9.13017
  -4  15   7 91.9301 12.7256
  -3  15   7 7.54810 9.05059
  -2  15   7 31.1340 7.17472
  -1  15   7 45.8298 6.83466
   0  15   7 38.5760 5.44389
   1  15   7 238.236 15.2090
   2  15   7 383.028 22.3809
   3  15   7 495.700 27.9180
   4  15   7 179.656 11.6089
   5  15   7 92.2029 6.49417
   6  15   7 2.73850 11.6977
  -6  16   7 1.13986 4.57372
  -5  16   7 0.00000 8.65087
  -4  16   7 0.00000 6.55095
  -3  16   7 0.00000 5.46171
  -2  16   7 50.9539 6.56444
  -1  16   7 7.97268 4.77669
   0  16   7 9.44528 5.19808
   1  16   7 176.885 15.0979
   2  16   7 240.645 14.8918
   3  16   7 134.200 9.68294
   4  16   7 1.09738 3.88610
   5  16   7 39.4792 7.11704
  -6  17   7 0.00000 8.36292
  -5  17   7 0.00000 8.11626
  -4  17   7 0.00000 7.47427
  -3  17   7 29.1039 8.07623
  -2  17   7 107.323 8.32676
  -1  17   7 74.8869 7.49286
   0  17   7 0.00000 5.18444
   1  17   7 7.72422 5.57860
   2  17   7 105.237 8.81566
   3  17   7 5.00576 4.91929
   4  17   7 25.5185 4.41183
   5  17   7 0.00000 12.6318
  -5  18   7 81.9648 9.29063
  -4  18   7 7.53203 8.75375
  -3  18   7 49.6247 5.74307
  -2  18   7 0.00000 6.40886
  -1  18   7 3.91681 4.54688
   0  18   7 11.5535 6.59105
   1  18   7 14.4239 7.16409
   2  18   7 0.00000 6.15546
   3  18   7 12.2254 5.19397
   4  18   7 41.1806 6.68206
  -4  19   7 56.6403 9.15039
  -3  19   7 19.6917 6.08413
  -2  19   7 19.0386 6.06384
  -1  19   7 16.3899 5.14477
   0  19   7 10.1434 5.25883
   1  19   7 1.91508 7.18223
   2  19   7 4.15479 5.21067
   3  19   7 27.9783 7.05857
   4  19   7 7.61401 3.96604
  -4  20   7 0.00000 7.49935
  -3  20   7 30.7701 6.75433
  -2  20   7 6.94237 5.66705
  -1  20   7 0.00000 5.35862
   0  20   7 27.3738 6.61110
   1  20   7 32.0419 6.43397
   2  20   7 12.8373 5.52670
   3  20   7 59.8143 10.0641
  -3  21   7 0.00000 10.6683
  -2  21   7 143.740 11.5068
  -1  21   7 12.0601 6.23488
   0  21   7 2.70697 4.38023
   1  21   7 0.00000 6.71608
   2  21   7 18.5206 13.3736
  -1  22   7 78.3462 9.40485
   0  22   7 2.75820 3.52972
   1  22   7 4.40923 3.58736
   0 -26   8 17.6560 6.76328
  -2 -25   8 7.80233 4.82048
  -1 -25   8 6.80105 10.5293
   0 -25   8 1.84235 7.50562
   1 -25   8 0.00000 5.13881
   2 -25   8 154.355 14.6701
  -3 -24   8 0.00000 7.62776
  -2 -24   8 7.77099 5.19374
  -1 -24   8 198.818 15.7042
   0 -24   8 35.0869 7.80260
   1 -24   8 139.287 19.3611
   2 -24   8 39.7521 7.40946
   3 -24   8 22.4016 3.73926
  -4 -23   8 2.62790 11.7605
  -3 -23   8 0.00000 7.98738
  -2 -23   8 35.1294 5.51136
  -1 -23   8 9.34334 4.93548
   0 -23   8 5.15383 5.76742
   1 -23   8 1.25847 8.49966
   2 -23   8 27.0794 9.19822
   3 -23   8 0.00000 4.18781
   4 -23   8 73.8924 10.2792
  -5 -22   8 0.00000 9.13338
  -4 -22   8 13.9884 8.89225
  -3 -22   8 15.5420 8.33646
  -2 -22   8 0.00000 4.29007
  -1 -22   8 0.00000 5.11008
   0 -22   8 13.7032 6.13203
   1 -22   8 13.2045 8.16680
   2 -22   8 11.3124 9.15246
   3 -22   8 94.1449 7.05309
   4 -22   8 14.0574 8.13502
   5 -22   8 14.3965 7.90276
  -5 -21   8 4.50061 9.27210
  -4 -21   8 203.294 17.4086
  -3 -21   8 216.867 17.6661
  -2 -21   8 60.3644 6.27288
  -1 -21   8 119.731 11.6803
   0 -21   8 5.98642 5.72245
   1 -21   8 38.7526 8.68519
   2 -21   8 12.3827 8.72528
   3 -21   8 8.56921 5.43776
   4 -21   8 30.2087 3.07634
   5 -21   8 22.4792 10.9414
  -6 -20   8 175.234 15.5223
  -5 -20   8 145.866 14.4221
  -4 -20   8 59.2691 10.1381
  -3 -20   8 1.53591 2.61247
  -2 -20   8 114.326 8.59393
  -1 -20   8 10.4439 4.79673
   0 -20   8 20.0728 6.42844
   1 -20   8 0.52986 10.8018
   2 -20   8 9.36094 8.66410
   3 -20   8 8.29963 4.39345
   4 -20   8 21.6408 2.14294
   5 -20   8 6.36881 9.43792
   6 -20   8 0.83644 16.4183
  -6 -19   8 10.7867 6.46055
  -5 -19   8 50.5967 10.4891
  -4 -19   8 154.346 14.4969
  -3 -19   8 88.1473 7.83518
  -2 -19   8 678.164 47.6198
  -1 -19   8 37.4675 7.24835
   0 -19   8 143.006 18.4011
   1 -19   8 37.7331 9.37708
   2 -19   8 58.3132 14.4830
   3 -19   8 48.8920 6.72537
   4 -19   8 28.1039 3.58666
   5 -19   8 18.1851 8.45373
   6 -19   8 0.00000 8.49146
  -6 -18   8 68.3576 9.58258
  -5 -18   8 7.38137 8.72768
  -4 -18   8 229.419 28.1165
  -3 -18   8 9.72850 3.14316
  -2 -18   8 390.641 29.8704
  -1 -18   8 333.240 23.2724
   0 -18   8 1.77874 5.86067
   1 -18   8 183.125 23.1816
   2 -18   8 116.749 26.9083
   3 -18   8 26.0553 5.21216
   4 -18   8 35.4268 4.70999
   5 -18   8 39.1785 7.85476
   6 -18   8 16.7694 10.3258
  -7 -17   8 16.4045 8.34302
  -6 -17   8 35.0187 9.52074
  -4 -17   8 69.2811 9.71334
  -3 -17   8 1.00070 8.54343
  -2 -17   8 12.0879 7.06154
  -1 -17   8 4.42035 10.3191
   0 -17   8 180.842 18.5301
   1 -17   8 339.515 29.1111
   2 -17   8 225.084 18.8209
   3 -17   8 188.636 13.2892
   4 -17   8 59.7390 5.64161
   5 -17   8 160.340 14.7222
   6 -17   8 3.41335 6.92741
   7 -17   8 0.00000 8.44591
  -7 -16   8 13.0880 7.17991
  -6 -16   8 2.14121 5.19532
  -5 -16   8 57.0915 7.06120
  -4 -16   8 4.48193 7.46644
  -3 -16   8 36.9033 9.18172
  -2 -16   8 201.416 19.9004
  -1 -16   8 901.956 67.2153
   0 -16   8 1392.09 129.084
   1 -16   8 385.341 47.6561
   2 -16   8 511.204 37.8297
   3 -16   8 238.965 19.1198
   4 -16   8 0.00000 3.47964
   5 -16   8 8.50675 5.47670
   6 -16   8 66.2315 8.40970
   7 -16   8 0.00000 7.96628
  -7 -15   8 13.1091 5.54919
  -6 -15   8 5.31400 4.71818
  -5 -15   8 0.00000 6.23446
  -4 -15   8 29.2646 6.89902
  -3 -15   8 68.8919 14.9327
  -2 -15   8 17.6148 4.76156
  -1 -15   8 48.3922 5.22053
   0 -15   8 0.00000 4.41207
   1 -15   8 70.8013 9.42995
   2 -15   8 64.8986 7.23343
   3 -15   8 481.823 24.5782
   4 -15   8 517.721 29.7263
   5 -15   8 98.7788 8.92578
   6 -15   8 95.5628 9.67754
   7 -15   8 1.69953 8.61653
  -7 -14   8 24.2690 6.32905
  -6 -14   8 73.0596 7.70781
  -5 -14   8 1.31266 6.05545
  -4 -14   8 401.975 30.1065
  -3 -14   8 241.454 27.7220
  -2 -14   8 167.367 20.4628
  -1 -14   8 181.305 12.5467
   0 -14   8 0.00000 4.11046
   1 -14   8 533.728 31.0628
   2 -14   8 754.456 44.4421
   3 -14   8 495.350 25.6193
   4 -14   8 944.816 53.1604
   5 -14   8 290.230 22.4607
   6 -14   8 14.3860 6.51351
   7 -14   8 0.00000 7.32422
   8 -14   8 27.3091 9.83425
  -8 -13   8 2.74350 6.38644
  -7 -13   8 41.6086 7.24571
  -6 -13   8 7.81864 4.60264
  -5 -13   8 12.0455 5.51813
  -4 -13   8 12.0275 5.46430
  -3 -13   8 281.393 21.6849
  -2 -13   8 38.5249 4.72215
  -1 -13   8 2.65270 3.04026
   0 -13   8 34.1120 6.15798
   1 -13   8 38.7121 5.78160
   2 -13   8 22.2900 4.92635
   3 -13   8 99.0855 8.28518
   4 -13   8 38.3759 4.45824
   5 -13   8 17.1471 5.52018
   6 -13   8 34.2423 7.39541
   7 -13   8 7.08906 7.56691
   8 -13   8 79.6524 12.6013
  -8 -12   8 50.9858 9.54822
  -7 -12   8 22.2454 6.23507
  -6 -12   8 2.01535 4.84851
  -5 -12   8 15.0377 6.00221
  -4 -12   8 79.3203 7.57061
  -3 -12   8 300.130 18.1989
  -2 -12   8 41.1674 4.44344
  -1 -12   8 152.960 9.43636
   0 -12   8 144.760 10.4542
   1 -12   8 21.9014 4.66324
   2 -12   8 22.7617 4.40973
   3 -12   8 497.068 25.2300
   4 -12   8 24.3159 4.42042
   5 -12   8 288.101 18.1278
   6 -12   8 258.543 21.5891
   7 -12   8 425.704 26.5076
   8 -12   8 249.709 29.4915
  -8 -11   8 4.74040 5.70942
  -7 -11   8 104.126 10.0075
  -6 -11   8 6.63745 4.68003
  -5 -11   8 3.90740 5.26387
  -4 -11   8 257.775 15.7065
  -3 -11   8 23.3298 4.39237
  -2 -11   8 171.171 10.4557
  -1 -11   8 415.938 24.5804
   0 -11   8 17.8775 3.72327
   1 -11   8 84.2794 7.84959
   2 -11   8 25.7726 4.08827
   3 -11   8 90.4231 6.60543
   4 -11   8 33.3608 8.35779
   5 -11   8 149.167 10.7740
   6 -11   8 121.601 11.6408
   7 -11   8 8.93979 7.23119
   8 -11   8 13.3909 7.62036
  -8 -10   8 8.61852 5.89707
  -7 -10   8 25.2628 6.24424
  -6 -10   8 34.6345 5.28094
  -5 -10   8 24.5585 5.18364
  -4 -10   8 1271.36 68.8167
  -3 -10   8 1103.84 60.3100
  -2 -10   8 67.4243 5.70053
  -1 -10   8 140.823 11.9214
   0 -10   8 549.601 41.7342
   1 -10   8 79.6194 10.6402
   2 -10   8 5.44222 2.98852
   3 -10   8 211.636 16.3461
   4 -10   8 51.1884 5.26269
   5 -10   8 6.27700 4.41054
   6 -10   8 22.8995 4.15525
   7 -10   8 17.9760 4.34783
   8 -10   8 0.00000 7.13216
  -8  -9   8 0.00000 5.16728
  -7  -9   8 9.91001 5.73122
  -6  -9   8 34.3441 5.25110
  -5  -9   8 184.537 11.4608
  -4  -9   8 133.466 10.3862
  -3  -9   8 195.094 11.9923
  -2  -9   8 1100.92 61.3844
  -1  -9   8 821.649 102.069
   0  -9   8 1466.65 110.957
   1  -9   8 3554.69 272.871
   2  -9   8 175.368 18.5070
   3  -9   8 274.644 17.2677
   4  -9   8 280.749 12.9806
   5  -9   8 8.41405 2.18889
   6  -9   8 70.9307 5.65851
   7  -9   8 238.596 15.5653
   8  -9   8 2.40664 4.04436
  -8  -8   8 41.6235 5.45632
  -7  -8   8 57.0900 5.49320
  -6  -8   8 65.9398 7.57485
  -5  -8   8 157.904 12.2028
  -4  -8   8 4.83577 1.67459
  -3  -8   8 47.2518 6.58705
  -2  -8   8 510.084 53.9999
  -1  -8   8 676.440 33.3782
   0  -8   8 77.6843 6.96251
   1  -8   8 186.990 20.4953
   2  -8   8 1176.99 72.1828
   3  -8   8 171.253 9.78636
   4  -8   8 8.86359 2.37895
   5  -8   8 501.641 22.0588
   6  -8   8 168.360 12.8745
   7  -8   8 10.4253 4.01939
   8  -8   8 19.9414 4.53099
   9  -8   8 8.45052 4.86708
  -9  -7   8 0.00000 8.29844
  -8  -7   8 89.5349 9.07318
  -7  -7   8 66.7637 7.25570
  -6  -7   8 3.54012 2.51107
  -5  -7   8 508.333 28.1871
  -4  -7   8 46.2175 4.03529
  -3  -7   8 81.1525 7.25982
  -2  -7   8 373.193 25.6192
  -1  -7   8 53.8023 20.3344
   0  -7   8 21.6344 4.22890
   1  -7   8 599.747 35.9573
   2  -7   8 367.028 24.8563
   3  -7   8 206.507 10.8896
   4  -7   8 198.493 9.40001
   5  -7   8 43.1435 4.19688
   6  -7   8 45.4206 5.81302
   7  -7   8 16.5757 4.27930
   8  -7   8 9.57593 4.64447
   9  -7   8 78.2952 6.51052
  -9  -6   8 0.57368 7.60005
  -8  -6   8 63.8877 6.97122
  -7  -6   8 41.0361 4.28443
  -6  -6   8 19.8083 2.90025
  -5  -6   8 43.6818 5.59871
  -4  -6   8 16.0764 2.05427
  -3  -6   8 18.9824 2.99418
  -2  -6   8 0.00000 23.6692
  -1  -6   8 84.1664 15.0888
   0  -6   8 2256.73 201.587
   1  -6   8 587.966 35.3117
   2  -6   8 1008.57 66.9688
   3  -6   8 272.305 13.8355
   4  -6   8 31.7566 3.32301
   5  -6   8 161.064 10.4252
   6  -6   8 29.6700 4.76837
   7  -6   8 8.93200 4.12802
   8  -6   8 8.66850 4.81436
   9  -6   8 20.3220 4.91827
  -9  -5   8 7.11025 5.48839
  -8  -5   8 51.3753 5.24516
  -7  -5   8 10.2083 2.39088
  -6  -5   8 21.5969 2.94318
  -5  -5   8 47.4347 3.35710
  -4  -5   8 148.069 7.16498
  -3  -5   8 79.4191 4.38316
  -2  -5   8 6.99053 3.23481
  -1  -5   8 0.00000 2.07429
   0  -5   8 32.7026 5.21190
   1  -5   8 74.7763 4.72913
   2  -5   8 125.536 9.94493
   3  -5   8 118.844 7.12746
   4  -5   8 10.5378 2.74452
   5  -5   8 223.961 13.6376
   6  -5   8 19.6870 4.24379
   7  -5   8 15.7550 4.54667
   8  -5   8 7.23730 5.53685
   9  -5   8 0.00000 4.95742
  -9  -4   8 13.7153 6.64249
  -8  -4   8 9.55501 1.81359
  -7  -4   8 46.5319 3.43605
  -6  -4   8 22.7389 3.04848
  -5  -4   8 38.3497 3.00218
  -4  -4   8 164.347 11.9808
  -3  -4   8 314.439 15.6501
  -2  -4   8 37.1608 7.46472
  -1  -4   8 128.977 6.79497
   0  -4   8 9.94343 1.89559
   1  -4   8 18.7004 2.79245
   2  -4   8 605.541 29.3151
   3  -4   8 25.8130 3.48919
   4  -4   8 1447.48 81.0230
   5  -4   8 43.5498 4.68821
   6  -4   8 193.522 10.5663
   7  -4   8 72.9940 8.49295
   8  -4   8 13.3664 5.37041
   9  -4   8 3.78232 5.46926
  -9  -3   8 15.0746 5.82679
  -8  -3   8 61.8306 8.54312
  -7  -3   8 28.6987 2.57542
  -6  -3   8 9.31642 2.53129
  -5  -3   8 57.7828 3.62721
  -4  -3   8 226.063 13.1373
  -3  -3   8 37.6012 4.20240
  -2  -3   8 90.5211 6.40217
  -1  -3   8 1.65116 2.15541
   0  -3   8 76.0765 4.81595
   1  -3   8 163.029 8.71188
   2  -3   8 130.408 8.10962
   3  -3   8 298.248 17.3745
   4  -3   8 73.4469 5.48650
   5  -3   8 15.2983 3.50010
   6  -3   8 34.1500 4.18565
   7  -3   8 64.7880 9.98398
   8  -3   8 5.83802 5.90812
   9  -3   8 32.0586 5.50747
  -9  -2   8 23.3646 8.58434
  -8  -2   8 76.5676 7.83729
  -7  -2   8 41.4249 7.48709
  -6  -2   8 45.4665 3.71977
  -5  -2   8 87.7999 7.62560
  -4  -2   8 18.3578 3.23045
  -3  -2   8 11.2463 3.10301
  -2  -2   8 219.045 19.5812
  -1  -2   8 5.59067 1.54975
   0  -2   8 95.5420 5.86350
   1  -2   8 23.9637 2.34360
   2  -2   8 782.724 52.2513
   3  -2   8 13.0839 2.90201
   4  -2   8 68.9456 5.27348
   5  -2   8 261.999 15.1939
   6  -2   8 68.2945 5.48983
   7  -2   8 241.244 15.4060
   8  -2   8 114.118 9.66147
   9  -2   8 40.3946 6.64036
  -9  -1   8 0.00000 7.78193
  -8  -1   8 19.9461 6.25290
  -7  -1   8 22.8497 6.86358
  -6  -1   8 106.079 8.64135
  -5  -1   8 4.47525 4.39884
  -4  -1   8 29.0808 4.13100
  -3  -1   8 119.828 8.08625
  -2  -1   8 207.694 11.4902
  -1  -1   8 108.847 5.58297
   0  -1   8 105.877 7.21112
   1  -1   8 119.311 8.33536
   2  -1   8 471.778 22.4094
   3  -1   8 379.726 21.6068
   4  -1   8 250.420 12.5135
   5  -1   8 81.3786 6.08631
   6  -1   8 7.60191 3.32356
   7  -1   8 9.90426 4.90087
   8  -1   8 48.3986 6.80304
   9  -1   8 4.03161 4.50256
  -9   0   8 10.1210 6.99412
  -8   0   8 5.42714 8.19770
  -7   0   8 11.3868 8.41271
  -6   0   8 245.381 15.4019
  -5   0   8 6.65259 4.40867
  -4   0   8 1446.02 79.5113
  -3   0   8 71.9058 5.29233
  -2   0   8 274.945 12.3916
  -1   0   8 21.1895 3.51301
   0   0   8 12.5490 2.13401
   1   0   8 160.676 10.3676
   2   0   8 152.363 8.65094
   3   0   8 579.089 39.2711
   4   0   8 290.508 14.2757
   5   0   8 101.187 7.02274
   6   0   8 17.0714 3.85000
   7   0   8 4.14111 4.22443
   8   0   8 10.5398 4.83645
   9   0   8 104.675 7.57559
  -9   1   8 9.64623 6.49359
  -8   1   8 0.96211 5.89817
  -7   1   8 12.0185 7.03697
  -6   1   8 65.2960 7.81632
  -5   1   8 44.8062 5.92234
  -4   1   8 39.5693 4.10825
  -3   1   8 47.8589 3.14054
  -2   1   8 113.202 6.49333
  -1   1   8 37.2684 2.22020
   0   1   8 157.660 7.31862
   1   1   8 4.72311 1.12226
   2   1   8 162.846 12.0763
   3   1   8 115.823 8.21793
   4   1   8 232.617 15.8060
   5   1   8 27.1478 4.36129
   6   1   8 4.38600 3.45124
   7   1   8 6.08602 4.25274
   8   1   8 5.32468 4.64725
   9   1   8 7.57185 4.62368
  -9   2   8 20.0162 6.66403
  -8   2   8 6.84151 3.99632
  -7   2   8 1.56132 6.78190
  -6   2   8 36.9303 6.41335
  -5   2   8 302.380 18.3347
  -4   2   8 7.32059 1.70630
  -3   2   8 68.9827 4.20264
  -2   2   8 1699.80 79.2333
  -1   2   8 593.054 33.1997
   0   2   8 2562.39 172.806
   1   2   8 404.588 23.9111
   2   2   8 266.870 24.4433
   3   2   8 15.5994 8.94051
   4   2   8 16.2602 2.69363
   5   2   8 102.255 8.16378
   6   2   8 3.88192 3.22934
   7   2   8 71.7835 6.00780
   8   2   8 12.3258 4.66372
   9   2   8 1.17270 5.29938
  -9   3   8 8.47831 4.00025
  -8   3   8 50.5606 5.23232
  -7   3   8 13.7648 3.51556
  -6   3   8 30.4564 4.11513
  -5   3   8 34.2286 4.58720
  -4   3   8 65.0054 4.03319
  -3   3   8 286.234 13.4419
  -2   3   8 334.868 21.2935
  -1   3   8 1005.56 54.6159
   0   3   8 0.92231 2.27316
   1   3   8 230.532 18.7976
   2   3   8 426.216 27.2193
   3   3   8 67.5551 10.5984
   4   3   8 11.3883 1.90419
   5   3   8 63.5957 5.76952
   6   3   8 8.61120 3.52329
   7   3   8 59.9978 5.40676
   8   3   8 0.00000 4.30204
   9   3   8 4.13540 4.78330
  -9   4   8 45.7529 4.41577
  -8   4   8 4.17772 3.83383
  -7   4   8 16.9409 3.78554
  -6   4   8 190.972 11.7699
  -5   4   8 494.340 22.0876
  -4   4   8 18.3745 2.58565
  -3   4   8 435.050 19.3690
  -2   4   8 1687.60 85.1830
  -1   4   8 118.840 15.4062
   0   4   8 82.8746 5.30565
   1   4   8 1443.50 69.2583
   2   4   8 1085.66 70.5949
   3   4   8 238.554 29.2890
   4   4   8 11.6730 9.48499
   5   4   8 40.1855 4.09042
   6   4   8 8.94352 3.47206
   7   4   8 55.3478 8.11217
   8   4   8 7.29514 4.21336
  -8   5   8 9.96399 1.74535
  -7   5   8 118.323 6.55963
  -6   5   8 53.7236 3.92181
  -5   5   8 14.0953 2.66080
  -4   5   8 204.980 10.7712
  -3   5   8 244.841 12.6691
  -2   5   8 190.900 20.5698
  -1   5   8 2256.50 117.688
   0   5   8 1918.21 127.735
   1   5   8 1400.82 109.879
   2   5   8 1604.14 75.6900
   3   5   8 133.825 11.8877
   4   5   8 79.6817 19.3330
   5   5   8 43.2427 9.38311
   6   5   8 237.907 17.2234
   7   5   8 131.158 10.7770
   8   5   8 68.7264 6.17377
  -8   6   8 114.111 13.4023
  -7   6   8 8.76331 7.94876
  -6   6   8 13.0222 4.76554
  -5   6   8 24.6834 2.98200
  -4   6   8 81.6427 9.29058
  -3   6   8 107.580 11.5446
  -2   6   8 11.6007 3.36163
  -1   6   8 66.2838 6.20490
   0   6   8 716.713 41.7030
   1   6   8 510.857 29.7233
   2   6   8 43.1736 3.75193
   3   6   8 807.344 56.4812
   4   6   8 204.954 15.7588
   5   6   8 162.949 13.2242
   6   6   8 166.597 25.1861
   7   6   8 52.0325 8.58413
   8   6   8 37.3626 6.71091
  -8   7   8 58.5624 16.8873
  -7   7   8 18.5693 7.85212
  -6   7   8 151.067 9.39970
  -5   7   8 111.761 9.12636
  -4   7   8 53.0926 4.40538
  -3   7   8 16.4543 2.67395
  -2   7   8 11.2937 3.94421
  -1   7   8 85.7965 12.5938
   0   7   8 44.9577 3.98659
   1   7   8 73.9425 7.03697
   2   7   8 109.453 7.10602
   3   7   8 141.095 8.68196
   4   7   8 753.188 51.6847
   5   7   8 8.80059 4.00027
   6   7   8 85.6814 9.38387
   7   7   8 5.88539 11.2901
   8   7   8 0.00000 7.13650
  -8   8   8 162.299 16.4326
  -7   8   8 381.056 21.4467
  -6   8   8 179.523 10.7997
  -5   8   8 155.266 11.3942
  -4   8   8 62.2439 6.88007
  -3   8   8 58.2498 9.55284
  -2   8   8 31.8633 3.25296
  -1   8   8 0.00000 3.52080
   0   8   8 182.493 11.4353
   1   8   8 28.5893 5.54722
   2   8   8 50.5117 4.58322
   3   8   8 58.5482 10.2755
   4   8   8 195.615 15.1250
   5   8   8 14.3184 4.42080
   6   8   8 58.6185 7.36782
   7   8   8 13.4217 4.44658
   8   8   8 82.2319 9.10986
  -8   9   8 112.152 20.6517
  -7   9   8 16.2578 5.88884
  -6   9   8 19.3785 5.93994
  -5   9   8 26.4014 6.00308
  -4   9   8 78.1631 9.52343
  -3   9   8 69.4021 10.9081
  -2   9   8 49.3058 4.64562
  -1   9   8 2.63288 3.11774
   0   9   8 207.311 12.9548
   1   9   8 42.7844 6.65833
   2   9   8 181.410 11.0885
   3   9   8 321.192 22.9557
   4   9   8 32.3596 6.17434
   5   9   8 10.1667 4.14433
   6   9   8 5.30313 4.17272
   7   9   8 27.7754 6.31395
   8   9   8 18.2097 2.50799
  -8  10   8 50.9688 17.2525
  -7  10   8 0.00000 4.94125
  -6  10   8 9.19874 5.76079
  -5  10   8 321.433 17.4385
  -4  10   8 1054.23 80.5112
  -3  10   8 517.628 28.8702
  -2  10   8 405.513 22.4763
  -1  10   8 92.8354 9.45117
   0  10   8 36.2223 4.44159
   1  10   8 15.6746 11.5067
   2  10   8 109.839 19.3091
   3  10   8 111.164 10.7666
   4  10   8 46.3491 7.52039
   5  10   8 3.00483 3.93410
   6  10   8 2.05888 5.84758
   7  10   8 6.43888 2.80624
  -7  11   8 5.12951 6.41569
  -6  11   8 91.4378 9.10146
  -5  11   8 168.193 10.9795
  -4  11   8 485.975 29.2632
  -3  11   8 381.480 23.3497
  -2  11   8 74.1569 5.58926
  -1  11   8 17.7701 4.40944
   0  11   8 75.6110 6.25073
   1  11   8 60.6500 6.89937
   2  11   8 5.04585 6.57899
   3  11   8 34.3705 6.87746
   4  11   8 6.54688 4.78978
   5  11   8 13.7390 4.34077
   6  11   8 0.00000 5.09252
   7  11   8 44.6388 16.8653
  -7  12   8 5.66503 5.53501
  -6  12   8 21.0609 7.16805
  -5  12   8 0.00000 6.16652
  -4  12   8 15.4160 7.63079
  -3  12   8 120.514 12.5785
  -2  12   8 476.280 26.4995
  -1  12   8 419.087 33.9128
   0  12   8 1908.56 126.897
   1  12   8 263.663 22.7924
   2  12   8 53.0637 13.4394
   3  12   8 0.00000 4.49198
   4  12   8 67.7129 5.52995
   5  12   8 9.96170 4.23567
   6  12   8 40.1583 5.75043
   7  12   8 140.207 23.0190
  -7  13   8 13.2320 5.43443
  -6  13   8 4.06476 6.35278
  -5  13   8 106.040 11.3276
  -4  13   8 0.00000 6.86487
  -3  13   8 173.237 12.4068
  -2  13   8 232.252 14.7616
  -1  13   8 487.286 24.3847
   0  13   8 219.833 16.5897
   1  13   8 211.543 18.7931
   2  13   8 20.3665 8.93999
   3  13   8 22.9833 6.00993
   4  13   8 14.8351 3.93417
   5  13   8 2.06659 5.45633
  -6  14   8 38.4872 9.89990
  -5  14   8 8.36141 7.45997
  -4  14   8 30.7660 10.3428
  -3  14   8 40.3614 4.73533
  -2  14   8 179.554 18.2326
  -1  14   8 0.00000 8.70079
   0  14   8 6.50317 4.58092
   1  14   8 68.6096 9.77390
   2  14   8 370.886 23.3482
   3  14   8 144.877 10.2199
   4  14   8 144.231 9.84671
   5  14   8 0.00000 3.06207
   6  14   8 86.3625 18.8854
  -6  15   8 11.3636 6.73819
  -5  15   8 17.8878 8.06194
  -4  15   8 0.00000 10.7376
  -3  15   8 17.8174 5.49845
  -2  15   8 0.00000 14.6110
  -1  15   8 58.2641 6.62333
   0  15   8 337.522 22.3020
   1  15   8 110.558 9.36370
   2  15   8 304.652 18.9916
   3  15   8 144.352 10.7687
   4  15   8 50.6726 7.34570
   5  15   8 204.580 15.2129
  -6  16   8 0.00000 6.74017
  -5  16   8 0.00000 12.1413
  -4  16   8 3.49620 7.70628
  -3  16   8 11.9292 4.14757
  -2  16   8 0.00000 4.75513
  -1  16   8 1.08882 4.41625
   0  16   8 95.7331 8.55863
   1  16   8 3.70956 5.50082
   2  16   8 21.9447 6.08273
   3  16   8 8.72240 5.06536
   4  16   8 56.3207 6.24732
   5  16   8 7.31397 5.13911
  -5  17   8 17.1873 8.23149
  -4  17   8 0.00000 9.01898
  -3  17   8 0.00000 5.65411
  -2  17   8 3.01097 4.74460
  -1  17   8 48.5472 6.72999
   0  17   8 36.3072 6.06226
   1  17   8 14.8297 6.03816
   2  17   8 5.58728 6.87021
   3  17   8 40.9694 6.23766
   4  17   8 227.555 14.5960
   5  17   8 49.0245 7.14465
  -5  18   8 52.0897 13.0342
  -4  18   8 0.00000 11.8549
  -3  18   8 40.3240 5.25917
  -2  18   8 5.48101 4.29871
  -1  18   8 40.2161 6.46656
   0  18   8 33.1294 5.47720
   1  18   8 13.0453 6.47549
   2  18   8 0.00000 6.65592
   3  18   8 7.72835 6.23371
   4  18   8 6.05088 4.56346
   5  18   8 8.69997 10.2121
  -4  19   8 37.0916 9.90882
  -3  19   8 3.29087 4.21108
  -2  19   8 0.68809 4.75268
  -1  19   8 3.52516 4.41920
   0  19   8 0.52243 4.80640
   1  19   8 41.9873 9.39316
   2  19   8 8.06778 6.01196
   3  19   8 2.47231 5.38281
   4  19   8 4.30679 3.92382
  -3  20   8 5.63469 2.82447
  -2  20   8 6.08134 4.73678
  -1  20   8 0.00000 7.63733
   0  20   8 4.31012 5.70338
   1  20   8 1.78333 9.51469
   2  20   8 9.41086 5.94608
   3  20   8 1.63555 6.27689
  -2  21   8 18.7065 6.50323
  -1  21   8 3.86801 4.87353
   0  21   8 24.3035 4.57660
   1  21   8 1.01022 4.97200
   0  22   8 11.3803 5.21130
  -1 -26   9 43.6295 8.73276
   0 -26   9 0.00000 8.57796
   1 -26   9 39.2939 9.91369
  -2 -25   9 1.38018 4.32255
  -1 -25   9 18.0537 6.80771
   0 -25   9 16.2233 14.3626
   1 -25   9 0.00000 13.7938
   2 -25   9 2.95558 6.42654
   3 -25   9 0.00000 2.73831
  -3 -24   9 67.7663 11.0290
  -2 -24   9 298.561 21.8055
  -1 -24   9 53.5705 8.06011
   0 -24   9 2.56727 8.86568
   1 -24   9 22.8530 9.67991
   2 -24   9 72.4680 14.9050
   3 -24   9 113.324 9.31516
  -4 -23   9 0.00000 11.2509
  -3 -23   9 0.00000 9.12456
  -2 -23   9 5.62726 6.01439
  -1 -23   9 62.2557 8.90777
   0 -23   9 13.3831 9.63142
   1 -23   9 23.4093 7.55228
   2 -23   9 10.9083 9.05154
   3 -23   9 5.19740 3.91500
   4 -23   9 19.0583 7.88231
  -5 -22   9 67.7212 10.0459
  -4 -22   9 32.6363 9.01092
  -3 -22   9 73.7184 11.2451
  -2 -22   9 0.00000 6.34047
  -1 -22   9 5.60982 5.40943
   0 -22   9 0.92232 7.10393
   1 -22   9 0.00000 7.88284
   2 -22   9 0.00000 11.9813
   3 -22   9 0.00000 4.62201
   5 -22   9 0.00000 11.0158
  -5 -21   9 27.1229 8.41430
  -4 -21   9 0.16043 8.66575
  -3 -21   9 93.0362 7.21017
  -2 -21   9 42.0121 6.77574
  -1 -21   9 3.30815 5.91572
   0 -21   9 12.1493 6.87152
   1 -21   9 16.1703 8.79637
   2 -21   9 0.00000 8.04646
   3 -21   9 0.00000 4.54982
   4 -21   9 0.00000 3.18384
   5 -21   9 11.7254 12.6150
  -6 -20   9 6.60063 6.82931
  -5 -20   9 13.8781 7.88579
  -4 -20   9 39.5653 9.61401
  -3 -20   9 277.064 20.3836
  -2 -20   9 82.5244 8.49924
  -1 -20   9 168.104 18.4750
   0 -20   9 3.81922 5.35317
   1 -20   9 0.00000 13.4712
   2 -20   9 3.34134 7.65558
   3 -20   9 13.5535 4.93318
   4 -20   9 24.3602 3.73498
   5 -20   9 0.00000 7.73211
   6 -20   9 0.00000 13.4201
  -6 -19   9 106.813 10.9192
  -5 -19   9 502.009 35.4434
  -4 -19   9 64.0971 10.2257
  -3 -19   9 253.347 15.5990
  -2 -19   9 3.72539 6.23083
  -1 -19   9 59.6396 9.47856
   0 -19   9 6.36750 5.76838
   1 -19   9 0.00000 17.9248
   2 -19   9 2.02204 10.4060
   3 -19   9 0.00000 6.23753
   4 -19   9 12.6923 3.30205
   5 -19   9 32.6857 7.22315
   6 -19   9 15.1321 7.55947
  -6 -18   9 89.8475 10.0583
  -5 -18   9 64.4659 9.24629
  -4 -18   9 0.00000 8.14147
  -3 -18   9 0.00000 3.57769
  -2 -18   9 6.76622 6.21021
  -1 -18   9 1190.12 79.9438
   0 -18   9 6.71444 5.26319
   1 -18   9 1072.63 107.139
   2 -18   9 23.0840 7.65410
   3 -18   9 0.00000 4.94726
   4 -18   9 1.33471 3.01181
   5 -18   9 20.9336 8.01536
   6 -18   9 64.1295 10.7514
   7 -18   9 13.8843 10.3982
  -7 -17   9 4.06841 8.67831
  -6 -17   9 0.00000 6.23394
  -5 -17   9 27.8205 11.0201
  -4 -17   9 0.00000 11.1101
  -3 -17   9 310.625 23.1675
  -2 -17   9 115.598 9.18237
  -1 -17   9 171.247 16.1931
   0 -17   9 690.938 49.5733
   1 -17   9 18.6046 14.5925
   2 -17   9 91.2548 8.73297
   3 -17   9 49.5114 5.21124
   4 -17   9 7.11873 3.74302
   5 -17   9 15.1271 6.62651
   6 -17   9 33.9154 7.94946
   7 -17   9 8.41327 7.83060
  -7 -16   9 0.00000 7.66792
  -6 -16   9 3.01184 6.35107
  -5 -16   9 0.00000 10.7008
  -4 -16   9 0.00000 7.85950
  -3 -16   9 80.8494 12.3869
  -2 -16   9 1.78450 5.30864
  -1 -16   9 168.711 14.2108
   0 -16   9 182.716 11.1192
   1 -16   9 195.107 13.8076
   2 -16   9 46.7147 7.18003
   3 -16   9 603.818 34.6235
   4 -16   9 97.2706 6.58380
   5 -16   9 4.52808 5.74509
   6 -16   9 4.57163 6.94998
   7 -16   9 114.106 10.9310
  -7 -15   9 3.67984 5.03958
  -6 -15   9 5.73445 4.76001
  -5 -15   9 26.6835 8.55866
  -4 -15   9 6.79077 7.31507
  -3 -15   9 0.00000 9.19502
  -2 -15   9 29.9921 6.34213
  -1 -15   9 365.693 26.5912
   0 -15   9 60.2193 5.95437
   1 -15   9 433.189 26.3283
   2 -15   9 192.969 10.9007
   3 -15   9 52.7512 7.05529
   4 -15   9 155.699 10.4695
   5 -15   9 0.00000 5.46409
   6 -15   9 68.5435 8.39921
   7 -15   9 0.00000 9.34357
  -7 -14   9 2.10742 4.79946
  -6 -14   9 0.00000 5.76303
  -5 -14   9 4.22379 7.29491
  -4 -14   9 20.0503 7.18535
  -3 -14   9 100.530 7.95313
  -2 -14   9 135.656 9.70300
  -1 -14   9 351.951 20.1346
   0 -14   9 5.84815 3.42845
   1 -14   9 55.1538 6.23653
   2 -14   9 95.6633 6.91718
   3 -14   9 33.3256 6.24304
   4 -14   9 0.00000 5.27646
   5 -14   9 33.0191 6.73232
   6 -14   9 22.3998 7.03143
   7 -14   9 6.59338 8.18423
   8 -14   9 11.0382 10.3998
  -8 -13   9 22.1844 6.29498
  -7 -13   9 52.0369 6.07138
  -6 -13   9 38.6211 9.21144
  -5 -13   9 0.00000 5.94443
  -4 -13   9 0.00000 7.28019
  -3 -13   9 287.969 18.8640
  -2 -13   9 13.2180 2.87081
  -1 -13   9 153.156 9.55514
   0 -13   9 147.572 9.31558
   1 -13   9 94.8566 7.49699
   2 -13   9 9.57445 3.75588
   3 -13   9 140.196 9.12480
   4 -13   9 110.659 7.97980
   5 -13   9 256.450 14.1759
   6 -13   9 443.578 27.3566
   7 -13   9 47.0459 9.60418
   8 -13   9 8.14822 11.2159
  -8 -12   9 44.8064 6.88181
  -7 -12   9 0.00000 5.74224
  -6 -12   9 71.3518 6.95006
  -5 -12   9 179.565 12.0739
  -4 -12   9 132.342 9.58908
  -3 -12   9 405.145 18.2167
  -2 -12   9 37.9731 3.59250
  -1 -12   9 178.505 9.61992
   0 -12   9 367.873 18.5915
   1 -12   9 111.296 10.0365
   2 -12   9 237.243 16.2287
   3 -12   9 213.618 14.5208
   4 -12   9 18.3634 7.73516
   5 -12   9 45.8340 4.94172
   6 -12   9 80.2001 8.90253
   7 -12   9 0.00000 8.34986
   8 -12   9 17.5392 15.1465
  -8 -11   9 0.00000 5.14762
  -7 -11   9 71.8834 7.95656
  -6 -11   9 0.00000 5.44151
  -5 -11   9 0.00000 4.81518
  -4 -11   9 160.820 11.4060
  -3 -11   9 318.004 17.9218
  -2 -11   9 227.311 13.5516
  -1 -11   9 16.5563 3.62704
   0 -11   9 9.29769 4.22237
   1 -11   9 16.5844 3.85251
   2 -11   9 71.7228 6.43568
   3 -11   9 59.0107 5.99469
   4 -11   9 23.5544 5.76099
   5 -11   9 24.4577 4.72184
   6 -11   9 0.00000 10.8863
   7 -11   9 50.9617 16.6295
   8 -11   9 44.2583 17.7656
  -8 -10   9 76.1120 7.00194
  -7 -10   9 20.1798 5.29443
  -6 -10   9 0.00000 5.21137
  -5 -10   9 224.062 13.6075
  -4 -10   9 355.936 20.1869
  -3 -10   9 758.088 36.9967
  -2 -10   9 43.3574 4.99928
  -1 -10   9 105.446 6.35136
   0 -10   9 655.817 59.7659
   1 -10   9 739.520 41.6119
   2 -10   9 35.5023 4.50268
   3 -10   9 150.284 14.3316
   4 -10   9 428.182 27.4606
   5 -10   9 91.6092 7.27768
   6 -10   9 0.00000 8.89954
   7 -10   9 13.2077 9.21980
   8 -10   9 67.9413 5.94577
  -8  -9   9 123.578 9.10220
  -7  -9   9 0.98429 3.45673
  -6  -9   9 3.17191 4.14292
  -5  -9   9 120.724 8.57724
  -4  -9   9 20.6979 2.38086
  -3  -9   9 39.9596 5.28473
  -2  -9   9 18.1269 6.09347
  -1  -9   9 36.3056 3.91961
   0  -9   9 7.05127 3.45537
   1  -9   9 6.22385 3.69436
   2  -9   9 409.428 24.3896
   3  -9   9 181.980 9.99948
   4  -9   9 408.364 23.8588
   5  -9   9 276.908 14.6699
   6  -9   9 6.67062 4.42851
   7  -9   9 24.3599 5.29547
   8  -9   9 129.363 8.76731
  -8  -8   9 94.9719 9.19631
  -7  -8   9 0.00000 4.45270
  -6  -8   9 0.00000 6.38654
  -5  -8   9 88.5815 10.3286
  -4  -8   9 27.7168 5.22351
  -3  -8   9 59.3617 4.90609
  -2  -8   9 29.5221 4.39028
  -1  -8   9 159.004 8.68175
   0  -8   9 291.211 16.7529
   1  -8   9 621.775 35.0307
   2  -8   9 133.040 8.82934
   3  -8   9 479.332 23.6748
   4  -8   9 7.95408 3.21375
   5  -8   9 102.163 6.47046
   6  -8   9 118.459 9.14972
   7  -8   9 74.3515 7.59338
   8  -8   9 60.0195 6.01317
  -9  -7   9 0.00000 8.77650
  -8  -7   9 75.1438 8.41037
  -7  -7   9 1.26320 3.53860
  -6  -7   9 4.26167 3.68602
  -5  -7   9 80.7888 10.7103
  -4  -7   9 30.6080 3.47882
  -3  -7   9 45.8069 4.08883
  -2  -7   9 175.982 8.90879
  -1  -7   9 1150.67 53.4857
   0  -7   9 433.732 24.7078
   1  -7   9 346.422 20.0910
   2  -7   9 51.8708 4.07993
   3  -7   9 786.704 41.5713
   4  -7   9 24.6942 3.97763
   5  -7   9 499.633 24.8598
   6  -7   9 23.2098 6.09595
   7  -7   9 71.3137 7.43913
   8  -7   9 18.1081 5.06771
   9  -7   9 1.35309 3.65649
  -9  -6   9 4.43252 8.57022
  -8  -6   9 31.0321 3.67684
  -7  -6   9 5.73916 2.41684
  -6  -6   9 1.65656 2.23860
  -5  -6   9 148.503 25.4928
  -4  -6   9 93.7569 5.79610
  -3  -6   9 128.047 9.52109
  -2  -6   9 44.5373 3.39320
  -1  -6   9 44.0752 3.43408
   0  -6   9 233.122 11.5730
   1  -6   9 32.7233 2.65663
   2  -6   9 82.3279 5.23343
   3  -6   9 1609.66 77.0254
   4  -6   9 22.4525 3.05265
   5  -6   9 918.517 44.1479
   6  -6   9 5.18313 4.96603
   7  -6   9 3.47519 4.21749
   8  -6   9 71.7290 6.86907
   9  -6   9 3.70553 4.43364
  -9  -5   9 9.29355 5.89634
  -8  -5   9 34.6246 6.99252
  -7  -5   9 0.19316 1.87479
  -6  -5   9 94.2436 4.56488
  -5  -5   9 302.778 22.3471
  -4  -5   9 302.826 13.7703
  -3  -5   9 47.2108 3.88662
  -2  -5   9 219.231 12.7062
  -1  -5   9 130.613 6.79239
   0  -5   9 798.164 37.2927
   1  -5   9 352.410 17.2421
   2  -5   9 2144.73 102.127
   3  -5   9 382.119 23.1540
   4  -5   9 361.543 20.8934
   5  -5   9 24.0163 3.65910
   6  -5   9 11.3807 5.65261
   7  -5   9 0.00000 4.36570
   8  -5   9 2.52033 5.48314
   9  -5   9 0.77921 5.04187
  -9  -4   9 9.79366 6.03953
  -8  -4   9 15.6592 6.76702
  -7  -4   9 0.00000 5.39909
  -6  -4   9 2.36021 2.22566
  -5  -4   9 4.82974 2.45419
  -4  -4   9 19.1019 1.83266
  -3  -4   9 40.8117 3.01654
  -2  -4   9 133.504 6.97071
  -1  -4   9 127.851 5.85383
   0  -4   9 128.633 5.93170
   1  -4   9 75.0215 4.03640
   2  -4   9 292.964 16.7760
   3  -4   9 0.00000 7.28919
   4  -4   9 126.424 8.42868
   5  -4   9 34.6830 5.18930
   6  -4   9 50.8774 5.40143
   7  -4   9 128.375 8.37187
   8  -4   9 111.634 8.79388
   9  -4   9 9.37592 4.41697
  -9  -3   9 58.2774 7.95278
  -8  -3   9 47.8834 8.27212
  -7  -3   9 164.686 14.1089
  -6  -3   9 0.23659 4.36743
  -5  -3   9 5.50358 4.77434
  -4  -3   9 72.5810 6.72561
  -3  -3   9 55.7402 4.46753
  -2  -3   9 14.3506 1.43138
  -1  -3   9 34.7542 2.11547
   0  -3   9 56.4747 2.99665
   1  -3   9 28.2564 2.12127
   2  -3   9 31.9163 3.84282
   3  -3   9 173.112 10.7012
   4  -3   9 0.00000 10.5972
   5  -3   9 267.235 19.7339
   6  -3   9 119.711 8.44860
   7  -3   9 164.030 11.4150
   8  -3   9 69.9640 10.3607
   9  -3   9 13.4654 4.49429
  -9  -2   9 78.2021 11.1273
  -8  -2   9 54.0947 9.40407
  -7  -2   9 103.535 11.6751
  -6  -2   9 7.73917 4.21418
  -5  -2   9 12.7187 4.33344
  -4  -2   9 48.3194 4.29419
  -3  -2   9 12.3968 3.42988
  -2  -2   9 91.6172 4.10881
  -1  -2   9 31.9290 2.30447
   0  -2   9 1.73986 1.30992
   1  -2   9 22.1280 1.94460
   2  -2   9 133.703 8.11366
   3  -2   9 0.00000 4.78743
   4  -2   9 653.609 36.5469
   5  -2   9 0.00000 6.38198
   6  -2   9 63.4066 6.81454
   7  -2   9 27.7481 5.98463
   8  -2   9 354.732 19.2047
   9  -2   9 67.8750 6.29483
  -9  -1   9 11.7720 10.4192
  -8  -1   9 19.9463 6.59601
  -7  -1   9 43.6823 7.75907
  -6  -1   9 54.2943 6.80370
  -5  -1   9 163.382 10.6493
  -4  -1   9 476.488 23.2013
  -3  -1   9 119.212 7.17487
  -2  -1   9 231.419 13.3674
  -1  -1   9 2.17768 1.29199
   0  -1   9 78.9403 4.87281
   1  -1   9 5.62863 1.41408
   2  -1   9 34.0138 3.00165
   3  -1   9 280.455 16.4359
   4  -1   9 12.3221 4.34136
   5  -1   9 71.4382 6.26832
   6  -1   9 26.0472 4.86524
   7  -1   9 3.87824 4.87456
   8  -1   9 73.6902 7.54509
   9  -1   9 3.89945 4.35139
  -9   0   9 3.70432 6.86699
  -8   0   9 14.6439 6.04020
  -7   0   9 79.9797 7.33489
  -6   0   9 30.3078 6.17346
  -5   0   9 52.9932 5.85921
  -4   0   9 56.9990 5.59718
  -3   0   9 394.223 17.0373
  -2   0   9 326.723 15.6691
  -1   0   9 44.3737 2.66657
   0   0   9 143.201 7.35865
   1   0   9 115.511 5.79458
   2   0   9 358.707 25.2853
   3   0   9 106.606 16.1116
   4   0   9 16.8714 7.11050
   5   0   9 17.3140 3.86311
   6   0   9 86.4020 6.36180
   7   0   9 14.4165 4.98448
   8   0   9 10.4983 4.81604
   9   0   9 0.00000 4.13492
  -9   1   9 8.71155 6.17336
  -8   1   9 39.1521 6.88825
  -7   1   9 9.62053 4.77880
  -6   1   9 0.00000 4.68894
  -5   1   9 561.093 35.9025
  -4   1   9 150.253 9.86740
  -3   1   9 277.756 14.1875
  -2   1   9 528.690 25.0175
  -1   1   9 330.723 15.6112
   0   1   9 214.055 10.2483
   1   1   9 60.8088 3.76469
   2   1   9 50.3348 6.26178
   3   1   9 0.00000 33.2072
   4   1   9 0.00000 2.28729
   5   1   9 0.00000 17.7104
   6   1   9 23.8640 4.65008
   7   1   9 1.25876 4.37394
   8   1   9 23.8352 4.82711
   9   1   9 4.24618 4.46013
  -9   2   9 5.68954 4.36577
  -8   2   9 67.9934 7.70313
  -7   2   9 10.5226 4.23948
  -6   2   9 2.53321 4.59050
  -5   2   9 1244.07 70.0435
  -4   2   9 24.1734 3.30187
  -3   2   9 878.608 50.6916
  -2   2   9 526.470 22.6022
  -1   2   9 575.430 27.0328
   0   2   9 71.4261 5.04312
   1   2   9 384.268 21.0248
   2   2   9 277.282 20.1082
   3   2   9 254.608 33.3626
   4   2   9 21.0227 2.95412
   5   2   9 219.454 24.4648
   6   2   9 21.1042 7.16581
   7   2   9 3.08331 4.63118
   8   2   9 18.5011 4.28668
   9   2   9 3.35693 4.67020
  -9   3   9 51.9610 4.91442
  -8   3   9 56.2853 6.03335
  -7   3   9 6.10693 3.90061
  -6   3   9 1.15065 3.36995
  -5   3   9 420.273 21.6129
  -4   3   9 33.0473 3.10684
  -3   3   9 81.3899 4.78361
  -2   3   9 9.66203 1.80520
  -1   3   9 93.6310 4.94822
   0   3   9 39.0587 3.00563
   1   3   9 462.475 25.1360
   2   3   9 61.6274 5.51210
   3   3   9 10.1129 12.2186
   4   3   9 12.3520 7.22181
   5   3   9 56.4756 6.80806
   6   3   9 14.9530 6.56311
   7   3   9 20.0571 4.90848
   8   3   9 0.01785 4.33504
  -8   4   9 0.97130 5.20644
  -7   4   9 50.7394 5.06646
  -6   4   9 96.1382 7.25434
  -5   4   9 90.2222 6.25019
  -4   4   9 308.628 13.9135
  -3   4   9 133.845 6.88711
  -2   4   9 220.296 9.79254
  -1   4   9 55.1355 3.92031
   0   4   9 67.8672 5.30809
   1   4   9 301.736 14.5813
   2   4   9 83.0124 7.16195
   3   4   9 7.80699 7.08881
   4   4   9 5.51542 15.8609
   5   4   9 0.00000 11.9278
   6   4   9 4.96576 3.01491
   7   4   9 4.27684 6.22600
   8   4   9 27.4778 8.54760
  -8   5   9 38.5109 4.07946
  -7   5   9 13.1133 2.48707
  -6   5   9 1.47212 2.86391
  -5   5   9 6.83798 4.05291
  -4   5   9 91.9472 5.30101
  -3   5   9 619.455 26.7571
  -2   5   9 258.671 11.3399
  -1   5   9 17.1231 2.31380
   0   5   9 445.743 21.6043
   1   5   9 76.0624 5.29887
   2   5   9 34.4468 2.31427
   3   5   9 372.535 41.0074
   4   5   9 152.647 29.2914
   5   5   9 0.00000 8.73299
   6   5   9 62.6494 13.4971
   7   5   9 1.05964 6.22824
   8   5   9 27.2289 3.32385
  -8   6   9 0.00000 11.0723
  -7   6   9 53.5664 7.20521
  -6   6   9 35.0162 2.56120
  -5   6   9 0.00000 5.65939
  -4   6   9 0.00000 8.48278
  -3   6   9 158.037 13.4666
  -2   6   9 156.439 7.39370
  -1   6   9 22.8679 3.04112
   0   6   9 4.09804 2.23900
   1   6   9 59.9803 5.17482
   2   6   9 23.4767 2.94539
   3   6   9 102.697 10.0083
   4   6   9 148.833 18.6524
   6   6   9 215.917 25.1072
   7   6   9 392.549 29.9939
   8   6   9 150.947 10.1937
  -8   7   9 104.150 12.0764
  -7   7   9 99.9123 10.1031
  -6   7   9 68.6981 5.87946
  -5   7   9 16.4713 2.24550
  -4   7   9 52.3314 7.15693
  -3   7   9 865.328 39.6531
  -2   7   9 12.5042 2.28878
  -1   7   9 43.2328 3.55274
   0   7   9 10.4531 2.34776
   1   7   9 21.5399 3.62764
   2   7   9 87.5764 8.05354
   3   7   9 216.457 20.1167
   4   7   9 329.876 24.0372
   5   7   9 0.47788 5.22284
   6   7   9 11.4653 6.66806
   7   7   9 189.726 12.5442
   8   7   9 55.5315 6.34891
  -8   8   9 14.3352 13.0211
  -7   8   9 150.875 9.64831
  -6   8   9 5.40859 4.77888
  -5   8   9 23.9130 7.28731
  -4   8   9 2.70171 3.83133
  -3   8   9 73.3751 12.6530
  -2   8   9 5.47023 2.04388
  -1   8   9 241.881 11.0176
   0   8   9 151.180 9.07080
   1   8   9 12.7574 4.47890
   2   8   9 13.7072 5.43226
   3   8   9 68.2817 6.86990
   4   8   9 0.00000 6.82273
   5   8   9 25.1095 9.51592
   6   8   9 14.6299 13.2773
   7   8   9 85.7954 8.10861
   8   8   9 69.5783 6.45292
  -8   9   9 12.7640 8.89626
  -7   9   9 0.28979 4.79121
  -6   9   9 156.568 10.1369
  -5   9   9 145.948 9.25650
  -4   9   9 260.045 20.0193
  -3   9   9 236.436 16.3171
  -2   9   9 9.34767 2.48617
  -1   9   9 679.930 29.3965
   0   9   9 57.5789 5.62706
   1   9   9 173.083 13.7939
   2   9   9 14.6537 6.89540
   3   9   9 17.0017 3.55264
   4   9   9 174.048 13.8923
   5   9   9 15.9354 5.76816
   6   9   9 4.11834 5.52282
   7   9   9 84.3708 7.27998
   8   9   9 10.3599 2.92721
  -8  10   9 23.7611 10.3995
  -7  10   9 0.91156 4.90494
  -6  10   9 108.754 7.79417
  -5  10   9 84.8158 7.06741
  -4  10   9 1.42766 5.55103
  -3  10   9 0.00000 6.28249
  -2  10   9 57.0739 6.16453
  -1  10   9 315.304 16.0053
   0  10   9 169.947 11.5872
   1  10   9 98.5663 11.2105
   2  10   9 0.00000 7.28572
   3  10   9 0.00000 3.52854
   4  10   9 0.00000 6.73084
   5  10   9 11.8773 5.02592
   6  10   9 0.00000 5.51906
   7  10   9 92.0471 11.4359
  -7  11   9 3.51017 6.30117
  -6  11   9 6.08596 4.51824
  -5  11   9 103.351 8.09584
  -4  11   9 2.45436 5.91325
  -3  11   9 170.909 15.1985
  -2  11   9 101.796 7.39205
  -1  11   9 129.648 7.74797
   0  11   9 142.212 11.3374
   1  11   9 28.4591 6.43167
   2  11   9 29.8845 7.51173
   3  11   9 0.00000 10.5419
   4  11   9 3.69788 3.27350
   5  11   9 1.38311 4.98637
   6  11   9 0.00000 11.4039
   7  11   9 0.00000 4.80945
  -7  12   9 10.6835 5.01173
  -6  12   9 17.7404 5.11521
  -5  12   9 26.0266 5.55346
  -4  12   9 90.8740 8.96933
  -3  12   9 253.868 16.6734
  -2  12   9 40.4492 5.18876
  -1  12   9 89.3561 6.19749
   0  12   9 28.2649 7.39224
   1  12   9 220.469 17.8169
   2  12   9 0.00000 5.25640
   3  12   9 6.83518 4.39593
   4  12   9 58.6330 4.76927
   5  12   9 61.0921 7.74412
   6  12   9 0.00000 12.1663
   7  12   9 10.1063 13.7579
  -7  13   9 2.80630 5.36187
  -6  13   9 10.4969 6.76975
  -5  13   9 12.9842 5.61537
  -4  13   9 6.84064 6.36634
  -3  13   9 37.5379 8.83303
  -2  13   9 7.44376 5.33579
  -1  13   9 661.192 35.7577
   0  13   9 61.5296 6.64210
   1  13   9 123.538 29.8149
   2  13   9 14.6043 6.08820
   3  13   9 105.415 10.4606
   4  13   9 6.59029 2.85178
   5  13   9 3.59796 5.08818
   6  13   9 0.00000 5.41552
  -6  14   9 0.00000 5.60368
  -5  14   9 0.00000 5.42933
  -4  14   9 20.4892 7.05190
  -3  14   9 62.7690 5.95533
  -2  14   9 1.82293 5.73135
  -1  14   9 169.694 18.5620
   0  14   9 1.75308 5.14141
   1  14   9 521.799 30.0756
   2  14   9 9.63262 5.50021
   3  14   9 260.325 15.5735
   4  14   9 7.00423 3.24175
   5  14   9 19.6408 6.18732
   6  14   9 7.73059 3.67033
  -6  15   9 0.00000 5.62559
  -5  15   9 0.00000 10.4255
  -4  15   9 0.00000 9.52744
  -3  15   9 20.8428 8.47285
  -2  15   9 0.46699 5.76828
  -1  15   9 46.0021 6.44031
   0  15   9 62.2421 9.25464
   1  15   9 105.497 16.5473
   2  15   9 3.01372 5.28533
   3  15   9 10.4948 4.61222
   4  15   9 10.2679 3.68271
   5  15   9 33.6511 6.71792
  -6  16   9 0.00000 9.15176
  -5  16   9 0.00000 7.30827
  -4  16   9 3.25026 7.38742
  -3  16   9 0.00000 7.15837
  -2  16   9 44.7802 7.01942
  -1  16   9 17.4917 5.03649
   0  16   9 29.2458 7.14151
   1  16   9 28.4599 8.74453
   2  16   9 42.7992 6.46922
   3  16   9 24.9672 4.95806
   4  16   9 36.9174 6.84942
   5  16   9 14.8175 12.5726
  -5  17   9 0.00000 5.58038
  -4  17   9 13.5956 8.43630
  -3  17   9 0.00000 4.89245
  -2  17   9 13.2771 5.96947
  -1  17   9 46.4587 5.73464
   0  17   9 17.7747 7.50381
   1  17   9 34.6574 8.88189
   2  17   9 35.6772 6.30885
   3  17   9 14.8658 4.81890
   4  17   9 12.1169 4.14035
   5  17   9 181.286 23.5793
  -5  18   9 0.00000 10.6691
  -4  18   9 1.81333 8.45527
  -3  18   9 15.6989 5.70243
  -2  18   9 99.6438 8.33536
  -1  18   9 67.1957 6.66552
   0  18   9 1.28223 4.80893
   1  18   9 10.6537 9.12064
   2  18   9 15.1475 5.99068
   3  18   9 4.48438 4.57698
   4  18   9 0.00000 5.28188
  -4  19   9 42.2148 8.20256
  -3  19   9 31.7721 6.16047
  -2  19   9 2.68490 5.73594
  -1  19   9 63.4621 8.73442
   0  19   9 70.3883 7.47800
   1  19   9 15.7592 9.00026
   2  19   9 14.9328 6.99712
   3  19   9 0.00000 5.87621
  -3  20   9 0.00000 9.94353
  -2  20   9 0.00000 4.72285
  -1  20   9 14.1044 4.68538
   0  20   9 2.29072 5.22039
   1  20   9 9.25856 7.37872
   2  20   9 23.4583 5.87029
   3  20   9 35.3443 4.98055
  -2  21   9 0.00000 6.98163
  -1  21   9 12.5542 4.82620
   0  21   9 10.1815 5.37221
   1  21   9 0.00000 6.79059
  -1 -26  10 55.3284 13.0227
   0 -26  10 41.2463 8.71691
   1 -26  10 10.1323 5.79551
  -2 -25  10 124.554 14.3433
  -1 -25  10 5.09367 6.19407
   0 -25  10 50.9539 9.18025
   1 -25  10 4.22228 6.94060
   2 -25  10 29.6841 13.3681
   3 -25  10 13.2404 9.54990
  -3 -24  10 21.2236 10.7525
  -2 -24  10 8.73538 5.51548
  -1 -24  10 18.5003 6.16437
   0 -24  10 107.010 12.2226
   1 -24  10 143.916 20.3520
   2 -24  10 54.1569 10.8109
   3 -24  10 0.07016 4.48260
   4 -24  10 11.2940 7.11091
  -4 -23  10 0.00000 8.51156
  -3 -23  10 0.00000 7.66487
  -2 -23  10 32.4932 6.61183
  -1 -23  10 11.4454 5.16357
   0 -23  10 13.3747 6.12695
   1 -23  10 0.00000 6.55026
   2 -23  10 30.6595 10.1520
   3 -23  10 13.4915 5.64954
   4 -23  10 55.9243 8.07648
  -5 -22  10 11.6707 9.42286
  -4 -22  10 0.00000 8.01557
  -3 -22  10 67.0047 5.75407
  -2 -22  10 23.4869 5.03910
  -1 -22  10 0.30546 4.91665
   0 -22  10 0.00000 5.26836
   1 -22  10 9.91838 6.69635
   2 -22  10 0.00000 8.52817
   3 -22  10 49.0539 5.86688
   4 -22  10 10.4209 2.51398
   5 -22  10 44.6881 10.0660
  -5 -21  10 239.456 19.7772
  -4 -21  10 53.5247 14.9509
  -3 -21  10 1.91143 2.13231
  -2 -21  10 17.0277 4.63051
  -1 -21  10 2.93251 4.69003
   0 -21  10 2.06317 5.51223
   1 -21  10 2.23325 8.06246
   2 -21  10 0.18727 8.22867
   3 -21  10 0.00000 4.44735
   4 -21  10 9.79252 4.02101
   5 -21  10 90.6693 13.5841
  -6 -20  10 184.089 16.6823
  -5 -20  10 3.97590 9.14607
  -4 -20  10 260.782 20.5616
  -3 -20  10 0.00000 2.53016
  -2 -20  10 41.2579 5.49726
  -1 -20  10 10.2711 4.74780
   0 -20  10 3.54750 5.42327
   1 -20  10 21.6669 10.7083
   2 -20  10 0.00000 9.20650
   3 -20  10 0.81022 4.01723
   4 -20  10 18.9635 4.33592
   5 -20  10 97.9844 16.5821
   6 -20  10 53.8686 17.1648
  -6 -19  10 40.0296 8.27661
  -5 -19  10 63.5713 10.9917
  -4 -19  10 148.785 13.9966
  -3 -19  10 22.4751 7.61479
  -2 -19  10 7.69974 5.15596
  -1 -19  10 15.9143 4.92296
   0 -19  10 349.077 22.3348
   1 -19  10 0.00000 7.75391
   2 -19  10 59.3543 7.79591
   3 -19  10 0.00000 4.22564
   4 -19  10 15.6249 5.34318
   5 -19  10 6.51681 8.35135
   6 -19  10 6.64572 8.01447
  -6 -18  10 13.8848 6.87784
  -5 -18  10 11.7627 9.30175
  -4 -18  10 24.5734 11.7979
  -3 -18  10 48.3654 5.45937
  -2 -18  10 429.952 24.6498
  -1 -18  10 27.8919 5.05686
   0 -18  10 695.695 52.3683
   1 -18  10 8.76591 10.8635
   2 -18  10 31.1389 13.5773
   3 -18  10 54.9965 6.01539
   4 -18  10 214.148 14.0674
   5 -18  10 121.644 13.5796
   6 -18  10 57.3416 13.2296
  -7 -17  10 6.52481 5.59199
  -6 -17  10 7.12756 6.77731
  -5 -17  10 22.8594 6.15684
  -4 -17  10 16.9214 11.8531
  -3 -17  10 3.15163 2.47265
  -2 -17  10 35.8954 6.36754
  -1 -17  10 34.9025 5.96707
   0 -17  10 134.333 12.0444
   1 -17  10 1.32818 8.81609
   2 -17  10 70.6144 9.62450
   3 -17  10 4.50121 4.01717
   4 -17  10 72.5749 6.66340
   5 -17  10 116.805 10.4010
   6 -17  10 82.6229 9.57402
   7 -17  10 157.228 12.9738
  -7 -16  10 7.80973 5.87646
  -6 -16  10 113.888 10.4513
  -5 -16  10 1.06438 6.18480
  -4 -16  10 13.3019 5.49310
  -3 -16  10 23.1735 6.61717
  -2 -16  10 37.9103 5.60527
  -1 -16  10 38.7996 7.23361
   0 -16  10 24.0698 14.5673
   1 -16  10 231.568 15.8415
   2 -16  10 386.275 20.6572
   3 -16  10 212.319 17.0553
   4 -16  10 43.7170 5.58252
   5 -16  10 6.39349 1.92998
   6 -16  10 25.8594 7.83674
   7 -16  10 21.6757 7.87763
  -7 -15  10 6.57604 5.77942
  -6 -15  10 7.39821 4.99840
  -5 -15  10 11.9357 6.32893
  -4 -15  10 84.9382 7.44259
  -3 -15  10 22.1983 3.50196
  -2 -15  10 40.4263 6.41163
  -1 -15  10 127.718 8.93234
   0 -15  10 241.592 17.9869
   1 -15  10 204.011 14.1516
   2 -15  10 19.7767 4.15313
   3 -15  10 116.426 8.42698
   4 -15  10 22.9633 4.55751
   5 -15  10 37.1150 4.92822
   6 -15  10 11.9247 6.53125
   7 -15  10 126.487 13.7134
  -7 -14  10 1.74587 5.46590
  -6 -14  10 1.70395 4.69699
  -5 -14  10 0.13615 5.90520
  -4 -14  10 87.8529 8.24417
  -3 -14  10 56.8612 3.80886
  -2 -14  10 14.3888 6.25031
  -1 -14  10 28.6302 4.46649
   0 -14  10 103.997 6.83367
   1 -14  10 94.6881 10.2838
   2 -14  10 378.989 19.7447
   3 -14  10 13.3280 4.15487
   4 -14  10 6.60350 3.15852
   5 -14  10 102.225 7.57823
   6 -14  10 84.1948 11.7998
   7 -14  10 5.41104 7.51188
   8 -14  10 0.00000 9.19548
  -8 -13  10 55.7472 7.33570
  -7 -13  10 5.54608 5.90910
  -6 -13  10 12.5717 5.22640
  -5 -13  10 116.646 9.34488
  -4 -13  10 92.2707 9.55637
  -3 -13  10 273.333 13.5454
  -2 -13  10 35.2451 6.44043
  -1 -13  10 0.00000 3.38084
   0 -13  10 271.709 15.4674
   1 -13  10 81.4509 8.96300
   2 -13  10 138.543 8.32345
   3 -13  10 14.8575 4.44135
   4 -13  10 170.423 10.9763
   5 -13  10 6.12407 2.73213
   6 -13  10 150.432 12.6391
   7 -13  10 12.9644 7.60007
   8 -13  10 8.99320 8.46185
  -8 -12  10 1.37806 6.58989
  -7 -12  10 224.026 17.0926
  -6 -12  10 32.9496 7.11224
  -5 -12  10 167.943 11.6208
  -4 -12  10 134.225 9.44866
  -3 -12  10 166.119 7.87228
  -2 -12  10 137.698 10.9890
  -1 -12  10 80.8328 9.03619
   0 -12  10 0.00000 4.23096
   1 -12  10 30.1321 5.13048
   2 -12  10 85.1339 6.35991
   3 -12  10 10.6578 3.91144
   4 -12  10 29.6299 3.79438
   5 -12  10 29.3562 3.91471
   6 -12  10 38.3521 6.97612
   7 -12  10 216.489 16.3845
   8 -12  10 28.0465 12.8414
  -8 -11  10 0.00000 4.40788
  -7 -11  10 46.7741 6.15153
  -6 -11  10 2.39495 4.48798
  -5 -11  10 17.9239 5.11228
  -4 -11  10 69.4217 6.95666
  -3 -11  10 76.9452 5.19411
  -2 -11  10 397.804 22.4323
  -1 -11  10 672.623 40.3133
   0 -11  10 21.3334 4.08381
   1 -11  10 416.649 41.9482
   2 -11  10 244.969 18.4757
   3 -11  10 28.8432 4.62704
   4 -11  10 30.3568 5.10460
   5 -11  10 21.0662 3.43733
   6 -11  10 14.5628 7.63673
   7 -11  10 0.77607 10.0336
   8 -11  10 36.5864 13.2350
  -8 -10  10 0.00000 5.14089
  -7 -10  10 24.0938 5.04017
  -6 -10  10 63.2119 6.36292
  -5 -10  10 49.5090 6.03303
  -4 -10  10 90.2527 7.47687
  -3 -10  10 758.557 37.5946
  -2 -10  10 422.767 28.4676
  -1 -10  10 594.941 50.3474
   0 -10  10 378.524 29.0212
   1 -10  10 676.037 61.6559
   2 -10  10 297.304 27.6487
   3 -10  10 225.101 14.1191
   4 -10  10 29.2355 3.64720
   5 -10  10 43.5346 3.98475
   6 -10  10 81.8545 6.99409
   7 -10  10 33.5280 5.29804
   8 -10  10 5.70224 4.12882
  -8  -9  10 1.64159 3.39136
  -7  -9  10 38.4794 4.03716
  -6  -9  10 23.9292 6.93726
  -5  -9  10 83.6001 9.69920
  -4  -9  10 47.7499 5.39344
  -3  -9  10 104.670 11.2106
  -2  -9  10 212.010 21.6359
  -1  -9  10 607.089 44.5714
   0  -9  10 2153.32 187.927
   1  -9  10 831.307 58.9825
   2  -9  10 331.226 24.5549
   3  -9  10 563.609 31.9804
   4  -9  10 216.340 11.5922
   5  -9  10 56.3337 4.11343
   6  -9  10 50.4401 5.80816
   7  -9  10 79.3980 7.31227
   8  -9  10 159.112 9.87706
  -8  -8  10 22.9942 3.21320
  -7  -8  10 75.7283 5.17980
  -6  -8  10 13.4788 4.47533
  -5  -8  10 23.6161 3.37156
  -4  -8  10 23.0274 3.95671
  -3  -8  10 26.6927 3.08887
  -2  -8  10 1189.00 68.3381
  -1  -8  10 1693.57 107.805
   0  -8  10 737.698 61.6295
   1  -8  10 1471.88 143.399
   2  -8  10 371.299 21.5861
   3  -8  10 16.5457 3.20004
   4  -8  10 221.820 12.1908
   5  -8  10 104.330 5.91559
   6  -8  10 19.9277 4.27927
   7  -8  10 5.61099 4.09670
   8  -8  10 16.8484 4.82930
  -8  -7  10 0.00000 8.38178
  -7  -7  10 15.7927 2.13240
  -6  -7  10 39.7319 3.66024
  -5  -7  10 26.8247 3.86302
  -4  -7  10 28.5878 4.90663
  -3  -7  10 137.724 13.1370
  -2  -7  10 0.00000 21.1704
  -1  -7  10 69.5757 6.72214
   0  -7  10 782.459 71.3058
   1  -7  10 88.1021 8.33158
   2  -7  10 1321.79 72.6810
   3  -7  10 1529.99 85.1084
   4  -7  10 391.312 19.8658
   5  -7  10 53.0515 4.41225
   6  -7  10 90.9307 8.72115
   7  -7  10 10.1912 3.94783
   8  -7  10 105.048 7.75052
   9  -7  10 22.1602 9.18422
  -9  -6  10 2.93701 11.1466
  -8  -6  10 11.3932 4.49141
  -7  -6  10 25.7795 4.91186
  -6  -6  10 6.61746 1.68407
  -5  -6  10 611.119 30.2009
  -4  -6  10 13.1504 3.63411
  -3  -6  10 238.090 20.1569
  -2  -6  10 84.5714 19.4286
  -1  -6  10 228.167 15.0762
   0  -6  10 210.870 16.3197
   1  -6  10 653.518 31.8512
   2  -6  10 1588.23 76.1185
   3  -6  10 415.527 20.5384
   4  -6  10 264.944 13.5417
   5  -6  10 261.253 13.4905
   6  -6  10 21.1369 4.51423
   7  -6  10 71.4368 6.52467
   8  -6  10 22.8091 6.29220
   9  -6  10 3.99618 4.46221
  -9  -5  10 12.0839 6.11243
  -8  -5  10 107.711 10.8745
  -7  -5  10 77.4913 7.73181
  -6  -5  10 46.4545 4.75392
  -5  -5  10 52.2721 4.21687
  -4  -5  10 44.9187 5.07228
  -3  -5  10 596.220 28.5327
  -2  -5  10 606.147 27.2051
  -1  -5  10 40.7512 3.64509
   0  -5  10 588.547 33.3813
   1  -5  10 171.154 8.28179
   2  -5  10 662.594 45.2759
   3  -5  10 29.5852 3.16238
   4  -5  10 809.093 44.8893
   5  -5  10 40.2233 4.41424
   6  -5  10 260.969 16.4995
   7  -5  10 182.749 10.9504
   8  -5  10 26.3267 5.22011
   9  -5  10 15.7783 5.10363
  -9  -4  10 0.00000 6.38826
  -8  -4  10 8.99269 6.49679
  -7  -4  10 106.243 9.67069
  -6  -4  10 381.831 18.8457
  -5  -4  10 66.9596 5.47677
  -4  -4  10 698.527 33.2884
  -3  -4  10 314.964 18.4263
  -2  -4  10 43.8078 3.03994
  -1  -4  10 1.01955 3.66635
   0  -4  10 2778.68 132.687
   1  -4  10 172.988 7.98927
   2  -4  10 137.702 7.85646
   3  -4  10 311.256 17.9245
   4  -4  10 21.3451 3.19935
   5  -4  10 406.957 23.2810
   6  -4  10 44.3963 4.69772
   7  -4  10 5.40547 4.81677
   8  -4  10 21.6384 7.68850
   9  -4  10 30.5716 5.20004
  -9  -3  10 0.00000 10.1718
  -8  -3  10 354.245 26.6846
  -7  -3  10 12.6966 8.60381
  -6  -3  10 15.0121 6.18875
  -5  -3  10 155.406 8.82943
  -4  -3  10 256.685 13.9466
  -3  -3  10 381.068 21.8733
  -2  -3  10 456.032 21.7324
  -1  -3  10 101.813 9.50145
   0  -3  10 40.7037 6.53152
   1  -3  10 354.423 19.6643
   2  -3  10 28.0112 3.69137
   3  -3  10 202.587 12.1789
   4  -3  10 84.0460 6.14207
   5  -3  10 97.3141 7.10376
   6  -3  10 35.1717 4.23804
   7  -3  10 5.76025 5.22358
   8  -3  10 9.74720 5.08750
   9  -3  10 11.9717 5.67362
  -9  -2  10 11.8861 7.08670
  -8  -2  10 51.0201 8.61199
  -7  -2  10 0.18680 8.08535
  -6  -2  10 138.965 12.5859
  -5  -2  10 20.3281 5.37594
  -4  -2  10 211.040 12.3073
  -3  -2  10 130.599 9.75786
  -2  -2  10 0.00000 8.19892
  -1  -2  10 311.877 14.4810
   0  -2  10 131.874 6.54100
   1  -2  10 280.088 12.7872
   2  -2  10 370.617 17.9109
   3  -2  10 89.2081 6.43784
   4  -2  10 53.0170 4.81355
   5  -2  10 57.4392 4.34134
   6  -2  10 38.3449 4.38186
   7  -2  10 10.6514 5.00945
   8  -2  10 126.441 8.93583
   9  -2  10 12.3112 4.96757
  -9  -1  10 16.0341 10.2965
  -8  -1  10 127.032 17.4863
  -7  -1  10 39.3727 10.2635
  -6  -1  10 34.3758 7.77310
  -5  -1  10 287.964 17.6176
  -4  -1  10 87.6661 8.07322
  -3  -1  10 163.889 10.0848
  -2  -1  10 14.2181 2.37920
  -1  -1  10 149.949 7.54255
   0  -1  10 2185.54 136.266
   1  -1  10 23.5442 3.69496
   2  -1  10 17.5694 2.42464
   3  -1  10 148.899 7.78331
   4  -1  10 461.222 26.1921
   5  -1  10 92.3028 6.65688
   6  -1  10 100.581 8.18049
   7  -1  10 18.7826 5.46440
   8  -1  10 2.43736 4.78763
   9  -1  10 31.8731 5.27857
  -9   0  10 14.9343 6.04004
  -8   0  10 48.7356 9.57034
  -7   0  10 103.324 14.8115
  -6   0  10 284.098 17.7296
  -5   0  10 40.6370 5.80523
  -4   0  10 414.643 20.3835
  -3   0  10 45.6804 7.40501
  -2   0  10 140.387 13.8049
  -1   0  10 46.9827 3.34256
   0   0  10 495.417 30.7513
   1   0  10 8.94154 2.01894
   2   0  10 190.996 12.7475
   3   0  10 225.962 12.6309
   4   0  10 146.033 7.75495
   5   0  10 110.507 7.44800
   6   0  10 22.3204 4.25160
   7   0  10 21.3295 4.51437
   8   0  10 37.2960 5.67554
   9   0  10 1.21553 4.86073
  -9   1  10 8.63131 7.15599
  -8   1  10 48.7393 6.09651
  -7   1  10 15.8291 4.61244
  -6   1  10 13.0618 3.71243
  -5   1  10 523.608 28.4375
  -4   1  10 228.259 11.8189
  -3   1  10 988.878 44.6581
  -2   1  10 1212.32 57.7066
  -1   1  10 152.806 8.84688
   0   1  10 349.497 19.2870
   1   1  10 64.1328 5.42093
   2   1  10 303.745 21.7814
   3   1  10 294.625 20.8593
   4   1  10 33.1974 2.93286
   5   1  10 108.069 7.21773
   6   1  10 5.47181 3.33465
   7   1  10 5.72644 3.71657
   8   1  10 0.00000 5.53815
  -9   2  10 23.2312 4.89482
  -8   2  10 36.9544 4.78437
  -7   2  10 17.7462 4.32527
  -6   2  10 10.2592 3.61183
  -5   2  10 78.8034 6.73765
  -4   2  10 403.721 20.0177
  -3   2  10 864.608 38.0725
  -2   2  10 1297.42 60.8358
  -1   2  10 169.343 9.47925
   0   2  10 988.556 65.6238
   1   2  10 266.393 13.4744
   2   2  10 166.274 17.5396
   3   2  10 104.312 12.2343
   4   2  10 106.766 9.19535
   5   2  10 30.0040 3.37017
   6   2  10 6.86827 3.18244
   7   2  10 4.40847 3.76409
   8   2  10 8.46763 4.22418
  -8   3  10 8.30896 3.52709
  -7   3  10 13.2810 4.11366
  -6   3  10 62.9866 5.99137
  -5   3  10 12.0560 4.11108
  -4   3  10 115.932 6.23395
  -3   3  10 19.2462 2.55232
  -2   3  10 325.734 28.9257
  -1   3  10 1169.86 69.7078
   0   3  10 1298.90 82.3776
   1   3  10 686.642 47.0689
   2   3  10 613.124 37.5048
   3   3  10 22.4280 4.84002
   4   3  10 135.698 21.9565
   5   3  10 24.0977 7.57204
   6   3  10 9.05761 2.54558
   7   3  10 4.56380 4.00666
   8   3  10 0.00000 6.91814
  -8   4  10 19.7011 4.79065
  -7   4  10 3.53220 6.13107
  -6   4  10 16.7896 3.38251
  -5   4  10 122.460 7.44497
  -4   4  10 87.1508 5.34263
  -3   4  10 433.437 19.8164
  -2   4  10 381.331 19.1485
  -1   4  10 1142.40 70.3486
   0   4  10 4441.29 234.104
   1   4  10 1200.13 64.6230
   2   4  10 490.050 30.7469
   3   4  10 499.919 33.0442
   4   4  10 333.692 39.8465
   5   4  10 179.738 20.5231
   6   4  10 0.00000 13.2476
   7   4  10 53.6483 7.93770
   8   4  10 4.06846 6.00248
  -8   5  10 0.00000 9.05985
  -7   5  10 10.0542 2.13855
  -6   5  10 13.1870 3.06539
  -5   5  10 27.7620 3.36239
  -4   5  10 37.0691 3.69774
  -3   5  10 172.666 13.2523
  -2   5  10 343.917 20.0955
  -1   5  10 450.024 26.7153
   0   5  10 485.236 25.2815
   1   5  10 1345.27 69.6173
   2   5  10 999.849 47.4437
   3   5  10 1171.05 66.4281
   4   5  10 447.318 31.4765
   6   5  10 132.591 19.5901
   7   5  10 99.3197 9.54814
   8   5  10 9.70327 6.72381
  -8   6  10 170.433 16.3134
  -7   6  10 9.84873 6.66516
  -6   6  10 4.49343 1.96698
  -5   6  10 14.5636 3.10962
  -4   6  10 62.7529 5.22139
  -3   6  10 15.4853 3.05704
  -2   6  10 28.0324 7.26443
  -1   6  10 188.058 16.9399
   0   6  10 27.2758 3.40839
   1   6  10 1000.10 51.0206
   2   6  10 388.960 21.1659
   3   6  10 14.2619 4.25847
   4   6  10 93.4189 9.29077
   5   6  10 155.582 12.6133
   6   6  10 2.64636 4.76084
   7   6  10 55.8432 12.3627
   8   6  10 13.8458 7.56331
  -8   7  10 10.7727 7.73184
  -7   7  10 136.498 11.6201
  -6   7  10 4.97398 3.61333
  -5   7  10 40.5930 4.08478
  -4   7  10 2.32838 2.70316
  -3   7  10 18.8419 3.53824
  -2   7  10 7.48320 4.20149
  -1   7  10 90.3647 6.51128
   0   7  10 83.2347 5.29396
   1   7  10 31.2745 4.64800
   2   7  10 83.9400 5.86035
   3   7  10 189.230 14.5143
   4   7  10 78.5485 8.66767
   5   7  10 79.9608 8.08197
   6   7  10 66.5576 8.56227
   7   7  10 27.2263 7.21098
   8   7  10 6.34675 4.32321
  -8   8  10 6.34926 13.7573
  -7   8  10 2.57181 5.75490
  -6   8  10 104.147 10.9242
  -5   8  10 34.3829 6.86157
  -4   8  10 253.289 16.0870
  -3   8  10 7.97502 5.50512
  -2   8  10 49.8695 4.03804
  -1   8  10 37.6549 3.52096
   0   8  10 116.868 10.2823
   1   8  10 0.00000 4.22609
   2   8  10 14.8581 4.87241
   3   8  10 179.148 14.3916
   4   8  10 80.2281 10.2676
   5   8  10 111.964 10.1322
   6   8  10 403.987 29.8258
   7   8  10 37.1983 5.64978
   8   8  10 43.6045 5.53710
  -8   9  10 0.00000 9.95686
  -7   9  10 30.1905 5.77304
  -6   9  10 57.5467 9.12682
  -5   9  10 86.8800 7.52095
  -4   9  10 64.4203 7.98829
  -3   9  10 3.60244 3.09636
  -2   9  10 229.490 10.9584
  -1   9  10 25.5680 3.65788
   0   9  10 20.7244 4.38079
   1   9  10 163.501 14.8104
   2   9  10 48.7903 8.12278
   3   9  10 77.4939 5.34360
   4   9  10 43.0037 6.45589
   5   9  10 41.7948 6.18424
   6   9  10 7.97104 4.72879
   7   9  10 0.00000 5.56917
  -7  10  10 27.3612 5.62780
  -6  10  10 10.8424 6.68571
  -5  10  10 14.1449 5.83215
  -4  10  10 0.00000 5.45213
  -3  10  10 21.2596 4.48823
  -2  10  10 132.637 8.44677
  -1  10  10 15.1337 5.37685
   0  10  10 382.842 25.7838
   1  10  10 45.7147 10.0468
   2  10  10 14.0396 5.07981
   3  10  10 105.290 9.46006
   4  10  10 13.0538 5.34371
   5  10  10 8.31396 4.51150
   6  10  10 93.2600 10.1329
   7  10  10 26.7956 6.77667
  -7  11  10 10.1772 5.81264
  -6  11  10 122.696 11.7161
  -5  11  10 13.5065 5.99030
  -4  11  10 28.6024 5.58670
  -3  11  10 208.202 13.2756
  -2  11  10 76.3123 6.19283
  -1  11  10 168.547 11.5290
   0  11  10 249.663 15.6554
   1  11  10 53.7301 11.3148
   2  11  10 55.6271 8.78040
   3  11  10 72.0169 7.64858
   4  11  10 37.9338 6.61611
   5  11  10 30.4691 5.52323
   6  11  10 0.00000 6.04308
   7  11  10 0.00000 5.94349
  -7  12  10 44.5724 7.57193
  -6  12  10 6.19784 7.17254
  -5  12  10 55.6464 7.14163
  -4  12  10 72.6816 7.46451
  -3  12  10 1.66820 3.15994
  -2  12  10 122.164 9.28309
  -1  12  10 73.5166 6.99911
   0  12  10 20.1791 6.38107
   1  12  10 179.163 14.6841
   2  12  10 27.9683 11.7209
   3  12  10 5.66655 3.65490
   4  12  10 23.5428 6.07770
   5  12  10 6.77117 4.42975
   7  12  10 0.00000 11.3173
  -7  13  10 6.85677 8.17818
  -6  13  10 26.5015 9.58212
  -5  13  10 64.3931 7.41553
  -4  13  10 69.2778 8.75956
  -3  13  10 22.5914 4.38899
  -2  13  10 2.92241 9.58149
  -1  13  10 4.44614 4.78338
   0  13  10 287.983 28.8290
   1  13  10 36.9038 7.67650
   2  13  10 354.002 20.9761
   3  13  10 82.7130 7.18054
   4  13  10 50.4780 4.02025
   5  13  10 61.9902 7.46782
   6  13  10 21.2494 14.6738
  -6  14  10 40.5418 8.81131
  -5  14  10 8.19524 8.59025
  -4  14  10 2.85480 10.4311
  -3  14  10 0.00000 3.70184
  -2  14  10 43.9330 5.03101
  -1  14  10 9.02495 4.53282
   0  14  10 116.457 14.0230
   1  14  10 35.7064 11.8579
   2  14  10 0.00000 5.35473
   3  14  10 105.197 10.6317
   4  14  10 177.090 11.1111
   5  14  10 74.6890 8.08256
   6  14  10 0.00000 5.13989
  -6  15  10 118.051 13.5118
  -5  15  10 23.6673 11.3654
  -4  15  10 0.00000 8.61138
  -3  15  10 12.7053 4.00455
  -2  15  10 10.3770 4.51626
  -1  15  10 1.69570 4.23484
   0  15  10 13.0607 6.38199
   1  15  10 8.35339 7.18400
   2  15  10 159.050 10.9938
   3  15  10 5.75216 4.05133
   4  15  10 11.1056 3.64852
   5  15  10 18.8803 6.92028
  -5  16  10 0.00000 7.93058
  -4  16  10 10.1387 7.83546
  -3  16  10 3.45289 3.87324
  -2  16  10 0.95500 4.27362
  -1  16  10 3.28379 4.14434
   0  16  10 13.4243 7.29561
   1  16  10 29.0465 7.59902
   2  16  10 5.91865 5.55736
   3  16  10 16.1756 5.04186
   4  16  10 29.0060 4.27305
   5  16  10 1.73709 6.00738
  -5  17  10 4.59609 8.39378
  -4  17  10 0.32476 10.6302
  -3  17  10 13.4994 4.88334
  -2  17  10 0.00000 4.85796
  -1  17  10 6.21771 4.22707
   0  17  10 0.94110 4.68084
   1  17  10 0.00000 9.05874
   2  17  10 25.8366 6.07620
   3  17  10 0.17324 4.57473
   4  17  10 0.00000 5.26602
  -4  18  10 40.8529 9.77240
  -3  18  10 30.8705 5.34646
  -2  18  10 94.5698 9.51804
  -1  18  10 6.68031 4.58318
   0  18  10 3.03285 4.92362
   1  18  10 15.2025 7.85376
   2  18  10 20.2672 6.41795
   3  18  10 0.00000 4.46911
   4  18  10 19.6326 5.47333
  -3  19  10 2.30833 4.02441
  -2  19  10 32.7172 5.39514
  -1  19  10 61.7675 6.52660
   0  19  10 69.7313 8.10655
   1  19  10 22.2040 10.2230
   2  19  10 55.8025 9.50706
   3  19  10 10.0873 5.75476
  -3  20  10 6.15762 10.7874
  -2  20  10 4.14735 9.08519
  -1  20  10 20.6166 5.72181
   0  20  10 7.16276 5.57036
   1  20  10 9.01511 6.74973
   2  20  10 9.66108 6.92559
  -1  21  10 14.6062 7.55848
   0  21  10 7.09454 5.56577
  -1 -26  11 0.00000 5.67902
   0 -26  11 3.82545 8.93072
   1 -26  11 8.04725 8.95351
  -2 -25  11 0.52562 4.56186
  -1 -25  11 1.58874 5.97035
   0 -25  11 117.569 18.2408
   1 -25  11 8.03508 7.25927
   2 -25  11 1.64598 6.20987
   3 -25  11 0.00000 4.11460
  -2 -24  11 0.49605 4.33877
  -1 -24  11 32.4424 8.87710
   0 -24  11 3.04372 7.86678
   1 -24  11 0.00000 12.5709
   2 -24  11 0.00000 6.59509
   3 -24  11 51.3041 7.37993
   4 -24  11 11.8924 6.77524
  -4 -23  11 1.48666 8.43915
  -3 -23  11 0.00000 8.75076
  -2 -23  11 6.00955 4.48515
  -1 -23  11 2.98430 5.44116
   0 -23  11 19.3837 10.4391
   1 -23  11 6.47436 7.16824
   2 -23  11 2.59182 8.03264
   3 -23  11 0.76187 4.96301
   4 -23  11 56.5449 7.81798
  -5 -22  11 164.303 16.7280
  -4 -22  11 0.00000 8.62720
  -3 -22  11 10.8971 2.88392
  -2 -22  11 34.9574 7.47914
  -1 -22  11 3.96462 5.42708
   0 -22  11 19.8901 7.08858
   1 -22  11 0.00000 6.73323
   2 -22  11 6.69524 7.92484
   3 -22  11 3.54386 4.68072
   5 -22  11 0.00000 7.26785
  -5 -21  11 32.6401 9.13552
  -4 -21  11 0.00000 8.31601
  -3 -21  11 38.4455 4.69509
  -2 -21  11 15.0028 6.47108
  -1 -21  11 2.93044 5.08724
   0 -21  11 0.00000 5.53088
   1 -21  11 0.00000 6.64681
   2 -21  11 0.00000 8.73062
   3 -21  11 0.00000 4.23734
   4 -21  11 0.00000 5.78286
   5 -21  11 62.1746 14.6297
  -6 -20  11 1.45646 7.08928
  -5 -20  11 18.5906 8.42979
  -4 -20  11 1.24580 8.15500
  -3 -20  11 0.00000 3.18544
  -2 -20  11 21.8143 6.72044
  -1 -20  11 176.748 14.7693
   0 -20  11 0.00000 5.11413
   1 -20  11 9.05491 8.35476
   2 -20  11 0.00000 7.06255
   3 -20  11 14.0682 4.54597
   4 -20  11 46.9182 6.87267
   5 -20  11 44.9629 9.69712
   6 -20  11 49.4050 12.4242
  -6 -19  11 0.00000 7.02478
  -5 -19  11 68.8795 10.6888
  -4 -19  11 12.9156 8.44590
  -3 -19  11 168.635 11.0605
  -2 -19  11 21.3351 7.09151
  -1 -19  11 81.6628 11.1853
   0 -19  11 60.1264 7.97371
   1 -19  11 7.57866 8.30330
   2 -19  11 22.8489 4.94663
   3 -19  11 1.62083 4.12616
   4 -19  11 0.00000 7.95705
   5 -19  11 0.00000 8.13545
   6 -19  11 53.7659 17.7937
  -6 -18  11 111.305 11.2306
  -5 -18  11 173.932 19.0441
  -4 -18  11 28.0297 12.0202
  -3 -18  11 41.8629 5.24362
  -2 -18  11 2.89158 7.81335
  -1 -18  11 14.9473 4.37407
   0 -18  11 21.0604 5.70285
   1 -18  11 210.316 18.6866
   2 -18  11 30.9447 5.82009
   3 -18  11 123.555 8.19372
   4 -18  11 115.857 9.77912
   5 -18  11 12.1575 6.42006
   6 -18  11 0.00000 7.04558
   7 -18  11 98.8013 16.9322
  -7 -17  11 17.0943 6.61581
  -6 -17  11 29.1321 9.99553
  -5 -17  11 0.00000 6.68431
  -4 -17  11 0.00000 8.45527
  -3 -17  11 18.8843 5.41157
  -2 -17  11 43.7189 5.61644
  -1 -17  11 29.3495 5.38313
   0 -17  11 53.2982 6.49071
   1 -17  11 38.7217 8.40523
   2 -17  11 0.00000 6.72395
   3 -17  11 0.00000 4.17636
   4 -17  11 27.3063 6.14142
   5 -17  11 200.796 11.7084
   6 -17  11 40.7100 9.59901
   7 -17  11 0.00000 14.6379
  -7 -16  11 0.00000 4.95416
  -6 -16  11 9.05750 6.39211
  -5 -16  11 0.00000 6.83722
  -4 -16  11 149.687 21.1871
  -3 -16  11 0.00000 4.11115
  -2 -16  11 9.67444 3.84598
  -1 -16  11 22.1785 4.00072
   0 -16  11 61.7840 6.14841
   1 -16  11 167.242 13.7424
   2 -16  11 148.353 11.1143
   3 -16  11 0.00000 4.34622
   4 -16  11 32.4208 6.13129
   5 -16  11 0.00000 3.89630
   6 -16  11 0.00000 6.59723
   7 -16  11 6.26416 7.84436
  -7 -15  11 2.96824 4.93407
  -6 -15  11 17.0487 5.25384
  -5 -15  11 0.78528 5.35090
  -4 -15  11 8.46221 7.76836
  -3 -15  11 6.62956 3.26191
  -2 -15  11 25.5186 4.74909
  -1 -15  11 2.09310 3.26061
   0 -15  11 333.598 17.9519
   1 -15  11 10.4480 4.52947
   2 -15  11 0.00000 5.26612
   3 -15  11 14.0467 5.07855
   4 -15  11 26.3704 7.09149
   5 -15  11 81.0565 6.18175
   6 -15  11 5.65041 7.16032
   7 -15  11 20.9352 9.68305
  -7 -14  11 54.8394 6.50604
  -6 -14  11 60.4709 6.64772
  -5 -14  11 11.0496 6.61834
  -4 -14  11 6.63289 5.58409
  -3 -14  11 0.00000 3.26836
  -2 -14  11 3.49561 3.11683
  -1 -14  11 37.7471 4.39094
   0 -14  11 32.4896 4.64949
   1 -14  11 16.7438 4.56338
   2 -14  11 19.0878 4.34902
   3 -14  11 135.569 8.34290
   4 -14  11 14.3565 5.47498
   5 -14  11 0.00000 3.72943
   6 -14  11 46.2881 8.71890
   7 -14  11 57.0568 11.4921
   8 -14  11 7.91849 6.58715
  -8 -13  11 95.5664 8.41009
  -7 -13  11 43.4893 5.85928
  -6 -13  11 103.121 8.39845
  -5 -13  11 3.43395 5.96330
  -4 -13  11 47.1214 6.63015
  -3 -13  11 216.524 10.3131
  -2 -13  11 45.0148 4.25374
  -1 -13  11 155.166 10.1587
   0 -13  11 137.419 12.4856
   1 -13  11 91.8534 7.63089
   2 -13  11 248.280 24.1535
   3 -13  11 19.7687 4.39207
   4 -13  11 0.00000 6.95941
   5 -13  11 1.95357 7.16273
   6 -13  11 14.4233 7.89203
   7 -13  11 0.00000 7.61519
   8 -13  11 5.91925 7.56183
  -8 -12  11 7.98840 4.51730
  -7 -12  11 6.98035 4.66549
  -6 -12  11 133.527 9.56238
  -5 -12  11 74.8732 8.51874
  -4 -12  11 749.581 40.6863
  -3 -12  11 19.4286 3.59865
  -2 -12  11 316.735 19.1578
  -1 -12  11 9.87632 3.38048
   0 -12  11 66.7526 6.26978
   1 -12  11 68.4819 9.23396
   2 -12  11 339.173 41.9130
   3 -12  11 88.8510 6.21236
   4 -12  11 13.8062 3.71007
   5 -12  11 9.48500 6.38834
   6 -12  11 15.5835 7.38679
   7 -12  11 61.7185 11.6878
   8 -12  11 5.49883 6.38163
  -8 -11  11 18.5357 4.08053
  -7 -11  11 50.3303 5.87459
  -6 -11  11 281.860 20.6081
  -5 -11  11 6.10743 5.17509
  -4 -11  11 19.9577 4.97299
  -3 -11  11 73.1284 5.77204
  -2 -11  11 72.1963 5.22085
  -1 -11  11 40.0968 3.88986
   0 -11  11 100.272 7.95298
   1 -11  11 37.0787 4.71510
   2 -11  11 7.60097 4.02268
   3 -11  11 381.935 19.3221
   4 -11  11 0.00000 6.80816
   5 -11  11 20.5098 4.63274
   6 -11  11 82.1571 12.5311
   7 -11  11 10.7726 9.69055
   8 -11  11 19.1450 8.06245
  -8 -10  11 11.6768 4.54072
  -7 -10  11 16.8236 4.33758
  -6 -10  11 22.8527 5.74348
  -5 -10  11 260.378 16.2572
  -4 -10  11 13.2625 3.03805
  -3 -10  11 2.89387 2.85044
  -2 -10  11 283.173 14.0553
  -1 -10  11 1438.61 91.7488
   0 -10  11 544.241 30.6306
   1 -10  11 129.440 7.69487
   2 -10  11 49.7676 5.53865
   3 -10  11 27.6243 5.88776
   4 -10  11 48.2921 6.29501
   5 -10  11 126.243 12.4748
   6 -10  11 14.2021 5.82578
   7 -10  11 192.907 14.3032
   8 -10  11 12.4474 3.90626
  -8  -9  11 3.95394 1.98551
  -7  -9  11 45.4473 7.81214
  -6  -9  11 4.66411 4.35116
  -5  -9  11 8.83996 3.72719
  -4  -9  11 4.46474 3.32512
  -3  -9  11 1.93709 2.84958
  -2  -9  11 444.409 24.7816
  -1  -9  11 307.527 17.6995
   0  -9  11 327.867 19.0978
   1  -9  11 36.7148 3.89591
   2  -9  11 68.6890 11.4640
   3  -9  11 21.6821 4.57493
   4  -9  11 72.5484 5.41316
   5  -9  11 2.96868 3.40614
   6  -9  11 32.1545 5.59290
   7  -9  11 51.2786 6.51908
   8  -9  11 13.6878 4.20894
  -8  -8  11 5.71381 12.0139
  -7  -8  11 0.00000 2.62423
  -6  -8  11 0.00000 3.69770
  -5  -8  11 14.5078 3.42701
  -4  -8  11 554.353 26.7604
  -3  -8  11 302.510 15.9419
  -2  -8  11 160.757 7.44535
  -1  -8  11 19.5988 3.37593
   0  -8  11 972.531 40.6042
   1  -8  11 101.861 7.36763
   2  -8  11 184.547 11.4598
   3  -8  11 541.858 26.6926
   4  -8  11 389.743 24.5088
   5  -8  11 57.1214 4.59353
   6  -8  11 25.6907 6.15295
   7  -8  11 21.3556 5.64401
   8  -8  11 0.98405 4.53776
  -8  -7  11 12.9018 11.3883
  -7  -7  11 75.5690 9.22552
  -6  -7  11 0.07246 2.07617
  -5  -7  11 0.00000 3.68715
  -4  -7  11 146.881 8.35172
  -3  -7  11 12.9241 2.40126
  -2  -7  11 175.764 8.90319
  -1  -7  11 552.164 38.4569
   0  -7  11 1010.67 54.6979
   1  -7  11 109.129 6.57564
   2  -7  11 195.964 10.2832
   3  -7  11 85.6605 5.82465
   4  -7  11 91.3955 5.85634
   5  -7  11 81.9774 6.09842
   6  -7  11 26.5912 6.50547
   7  -7  11 17.9815 5.47133
   8  -7  11 22.4341 5.24422
  -8  -6  11 99.1470 16.5900
  -7  -6  11 104.173 9.29370
  -6  -6  11 46.1985 7.80072
  -5  -6  11 36.6420 7.31669
  -4  -6  11 179.797 14.0617
  -3  -6  11 503.697 24.3039
  -2  -6  11 269.629 13.3618
  -1  -6  11 222.774 9.90509
   0  -6  11 327.844 16.1569
   1  -6  11 939.102 45.1320
   2  -6  11 361.896 18.0621
   3  -6  11 40.2832 7.08406
   4  -6  11 118.297 9.03641
   5  -6  11 88.2711 12.1519
   6  -6  11 11.4534 7.49806
   7  -6  11 33.1953 5.35751
   8  -6  11 3.08076 5.57226
  -9  -5  11 82.5218 15.3416
  -8  -5  11 13.3865 6.45328
  -7  -5  11 54.2100 7.04599
  -6  -5  11 37.1042 4.78320
  -5  -5  11 146.134 8.56513
  -4  -5  11 382.087 21.0184
  -3  -5  11 223.072 17.0553
  -2  -5  11 118.911 6.62413
  -1  -5  11 160.277 8.25723
   0  -5  11 1312.69 61.9937
   1  -5  11 2112.11 98.3945
   2  -5  11 601.939 40.6325
   3  -5  11 878.564 61.4564
   4  -5  11 284.700 22.2472
   5  -5  11 62.8119 5.79043
   6  -5  11 96.5914 9.21449
   7  -5  11 27.2196 7.19733
   8  -5  11 36.9918 5.76028
   9  -5  11 32.1016 5.20229
  -9  -4  11 101.803 11.0738
  -8  -4  11 2.75859 6.29827
  -7  -4  11 46.8708 6.84471
  -6  -4  11 0.00000 5.83901
  -5  -4  11 304.947 18.6536
  -4  -4  11 262.986 13.8319
  -3  -4  11 606.316 32.5864
  -2  -4  11 368.525 17.8533
  -1  -4  11 2310.66 108.426
   0  -4  11 440.199 18.7181
   1  -4  11 1593.15 73.9006
   2  -4  11 188.768 10.7552
   3  -4  11 62.6542 14.8374
   4  -4  11 186.799 11.4960
   5  -4  11 773.687 43.4305
   6  -4  11 180.329 10.7812
   7  -4  11 17.7786 5.21440
   8  -4  11 3.78377 5.84140
   9  -4  11 70.7742 6.55250
  -9  -3  11 17.5709 11.9709
  -8  -3  11 5.40611 6.58996
  -7  -3  11 99.8235 8.54162
  -6  -3  11 127.227 9.08309
  -5  -3  11 365.537 19.9288
  -4  -3  11 160.304 9.31277
  -3  -3  11 332.432 17.6776
  -2  -3  11 32.4891 2.57442
  -1  -3  11 30.4809 2.73415
   0  -3  11 65.5416 3.71263
   1  -3  11 40.0057 2.95330
   2  -3  11 260.719 13.8062
   3  -3  11 1220.56 86.4681
   4  -3  11 487.767 35.3362
   5  -3  11 455.949 33.2969
   6  -3  11 189.312 14.9326
   7  -3  11 18.7333 4.84710
   8  -3  11 19.1783 5.35355
   9  -3  11 25.7270 4.93772
  -9  -2  11 8.85550 6.83335
  -8  -2  11 5.10409 6.75845
  -7  -2  11 55.2327 7.22877
  -6  -2  11 7.21331 5.78383
  -5  -2  11 142.741 14.9807
  -4  -2  11 116.559 7.74159
  -3  -2  11 892.422 38.0333
  -2  -2  11 488.896 27.2550
  -1  -2  11 4296.07 232.360
   0  -2  11 516.356 24.3100
   1  -2  11 425.228 24.2200
   2  -2  11 426.347 23.2647
   3  -2  11 458.792 27.0354
   4  -2  11 0.00000 5.17224
   5  -2  11 12.4089 13.1648
   6  -2  11 38.9539 7.60028
   7  -2  11 72.6556 8.24096
   8  -2  11 0.84518 4.97690
   9  -2  11 69.3651 6.35905
  -9  -1  11 8.78356 8.83243
  -8  -1  11 0.95595 6.84475
  -7  -1  11 113.034 9.17184
  -6  -1  11 216.078 13.4955
  -5  -1  11 262.957 20.3257
  -4  -1  11 334.520 15.6752
  -3  -1  11 1012.00 43.2723
  -2  -1  11 202.337 10.2725
  -1  -1  11 182.530 9.40246
   0  -1  11 28.3998 2.56226
   1  -1  11 468.567 25.4459
   2  -1  11 920.362 49.9138
   3  -1  11 820.780 50.7054
   4  -1  11 353.814 25.0043
   5  -1  11 2.16261 4.65806
   6  -1  11 58.4856 8.10911
   7  -1  11 282.913 17.5546
   8  -1  11 2.36538 4.33735
   9  -1  11 24.0486 12.2445
  -9   0  11 0.00000 6.91513
  -8   0  11 4.61849 7.16066
  -7   0  11 8.12782 4.39818
  -6   0  11 8.54302 5.23022
  -5   0  11 26.0971 6.72121
  -4   0  11 82.6138 6.74550
  -3   0  11 186.218 9.01947
  -2   0  11 133.274 6.77241
  -1   0  11 512.426 24.4255
   0   0  11 1263.85 68.0630
   1   0  11 1439.75 75.4247
   2   0  11 70.9225 7.39181
   3   0  11 223.893 24.2131
   4   0  11 77.3649 7.20083
   5   0  11 342.730 24.8020
   6   0  11 37.2528 5.70196
   7   0  11 24.0328 4.85511
   8   0  11 23.6587 4.66624
  -9   1  11 19.1910 5.39691
  -8   1  11 32.2477 7.78942
  -7   1  11 0.00000 4.55045
  -6   1  11 103.328 8.85322
  -5   1  11 33.7263 4.96793
  -4   1  11 962.667 46.0958
  -3   1  11 213.528 13.2040
  -2   1  11 277.761 12.2450
  -1   1  11 788.328 33.0355
   0   1  11 803.690 37.3106
   1   1  11 339.276 15.9141
   2   1  11 45.2900 7.32632
   3   1  11 22.1121 6.08328
   4   1  11 0.00000 5.14783
   5   1  11 23.8704 4.36396
   6   1  11 0.00000 4.19701
   7   1  11 22.3594 4.46458
   8   1  11 7.60976 3.91222
  -8   2  11 4.23653 4.04817
  -7   2  11 9.40579 5.14467
  -6   2  11 7.54740 3.77770
  -5   2  11 155.599 8.98863
  -4   2  11 46.6940 3.52395
  -3   2  11 70.7004 4.56601
  -2   2  11 26.3744 2.55954
  -1   2  11 166.120 8.73874
   0   2  11 496.859 23.7525
   1   2  11 763.943 41.1971
   2   2  11 62.3918 7.58899
   3   2  11 8.00566 13.3963
   4   2  11 355.833 32.4972
   5   2  11 0.00000 7.50783
   6   2  11 1.48627 2.97274
   7   2  11 29.3598 7.25043
   8   2  11 5.83058 4.43480
  -8   3  11 25.4651 4.25160
  -7   3  11 80.0641 5.98539
  -6   3  11 63.0552 6.03944
  -5   3  11 26.2075 4.93121
  -4   3  11 58.9509 7.89382
  -3   3  11 197.598 10.5428
  -2   3  11 175.371 10.4189
  -1   3  11 122.453 6.80648
   0   3  11 724.599 34.1293
   1   3  11 17.8467 2.40159
   2   3  11 523.056 35.5733
   3   3  11 62.0505 7.47782
   4   3  11 25.2112 6.31209
   5   3  11 19.6836 8.34814
   6   3  11 4.92398 7.52322
   7   3  11 9.33052 7.22217
   8   3  11 13.6133 6.66927
  -8   4  11 5.27271 4.09656
  -7   4  11 0.00000 5.67623
  -6   4  11 33.8506 7.12456
  -5   4  11 31.2105 4.41512
  -4   4  11 8.61395 2.49606
  -3   4  11 4.59795 2.30547
  -2   4  11 12.4111 2.50073
  -1   4  11 36.0474 3.03784
   0   4  11 87.1796 4.68783
   1   4  11 66.8185 4.54463
   2   4  11 34.7816 4.02347
   3   4  11 2.42994 5.40510
   4   4  11 35.2640 9.77675
   6   4  11 48.0121 12.6865
   7   4  11 80.8321 11.3897
   8   4  11 0.64952 7.33463
  -8   5  11 3.26201 6.24205
  -7   5  11 0.16112 5.78665
  -6   5  11 6.60704 3.45115
  -5   5  11 57.5011 7.19484
  -4   5  11 20.1654 2.94363
  -3   5  11 68.2808 4.95178
  -2   5  11 67.2561 3.70200
  -1   5  11 8.25881 1.99614
   0   5  11 94.9980 4.98118
   1   5  11 12.0166 2.29019
   2   5  11 25.4712 1.81725
   3   5  11 0.00000 7.82035
   4   5  11 308.806 22.2421
   5   5  11 0.00000 8.15624
   6   5  11 226.232 28.4351
   7   5  11 7.03619 7.16971
   8   5  11 75.8208 9.28714
  -8   6  11 10.2470 6.71628
  -7   6  11 6.91942 6.16641
  -6   6  11 0.00000 4.68619
  -5   6  11 35.2463 4.22300
  -4   6  11 7.46049 3.70863
  -3   6  11 82.6166 5.52567
  -2   6  11 139.874 6.16948
  -1   6  11 379.840 16.5066
   0   6  11 0.58766 1.92492
   1   6  11 256.737 15.4110
   2   6  11 1364.44 67.2898
   3   6  11 11.5534 6.22967
   4   6  11 12.6885 5.25482
   5   6  11 50.5904 11.1289
   6   6  11 15.3410 11.8574
   7   6  11 0.00000 12.9461
   8   6  11 99.6512 8.68227
  -8   7  11 9.96785 13.1317
  -7   7  11 4.61225 5.47669
  -6   7  11 0.00000 6.09092
  -5   7  11 2.63346 3.65156
  -4   7  11 0.00000 9.09109
  -3   7  11 41.5933 3.93192
  -2   7  11 122.108 5.91034
  -1   7  11 4.09685 1.97040
   0   7  11 75.5909 5.27922
   1   7  11 55.1771 4.68007
   2   7  11 803.953 40.3083
   3   7  11 46.3096 6.73795
   4   7  11 104.825 12.8301
   5   7  11 21.2517 5.62002
   6   7  11 74.1736 9.28918
   7   7  11 20.0081 7.01149
   8   7  11 56.4292 6.57322
  -8   8  11 0.00000 9.07519
  -7   8  11 19.9105 6.49983
  -6   8  11 0.00000 4.60115
  -5   8  11 10.3081 2.52510
  -4   8  11 6.67912 3.92462
  -3   8  11 75.5338 6.24911
  -2   8  11 21.1167 2.57329
  -1   8  11 78.4343 5.17932
   0   8  11 219.246 11.6742
   1   8  11 170.231 10.8355
   2   8  11 27.1044 4.09578
   3   8  11 0.00000 6.63357
   4   8  11 10.7144 5.23135
   5   8  11 68.8926 7.86008
   6   8  11 83.4237 10.3012
   7   8  11 61.1368 7.72169
  -7   9  11 23.3835 5.62848
  -6   9  11 0.00000 4.30282
  -5   9  11 1.42377 4.76400
  -4   9  11 0.50423 3.22456
  -3   9  11 159.610 8.42466
  -2   9  11 5.35659 2.44901
  -1   9  11 19.0320 2.97023
   0   9  11 122.498 8.56990
   1   9  11 77.3644 8.38654
   2   9  11 91.3753 9.32188
   3   9  11 30.7899 8.83912
   4   9  11 0.00000 5.22154
   5   9  11 7.24800 6.10815
   6   9  11 39.7732 7.25294
   7   9  11 12.0194 5.82513
  -7  10  11 6.67565 5.50214
  -6  10  11 0.81594 4.57482
  -5  10  11 2.81414 4.62074
  -4  10  11 51.1954 6.20711
  -3  10  11 18.2772 4.38855
  -2  10  11 5.76863 4.44535
  -1  10  11 193.790 10.5609
   0  10  11 178.018 12.2489
   1  10  11 128.049 12.3354
   2  10  11 44.1802 9.47171
   3  10  11 28.7500 2.57770
   4  10  11 15.7079 6.01525
   5  10  11 115.296 10.7624
   6  10  11 38.0889 7.14783
   7  10  11 33.1842 5.45950
  -7  11  11 21.1932 4.92447
  -6  11  11 14.7503 4.99926
  -5  11  11 12.2868 5.36157
  -4  11  11 72.1378 8.72907
  -3  11  11 87.4034 7.40340
  -2  11  11 26.3162 5.31159
  -1  11  11 112.194 8.57680
   0  11  11 2.89651 4.82768
   1  11  11 9.73001 7.48276
   2  11  11 191.571 21.6075
   3  11  11 58.9711 5.19859
   4  11  11 18.7798 6.37027
   5  11  11 22.6451 9.07972
   6  11  11 0.00000 6.16455
   7  11  11 22.9721 6.83445
  -7  12  11 9.66262 8.58137
  -6  12  11 28.1590 8.03477
  -5  12  11 9.37004 5.45197
  -4  12  11 128.685 9.13124
  -3  12  11 81.3981 6.84298
  -2  12  11 9.60057 4.94508
  -1  12  11 12.6166 3.88167
   0  12  11 75.4311 7.36564
   1  12  11 80.6973 13.2698
   2  12  11 0.00000 6.44711
   3  12  11 0.00000 4.22650
   4  12  11 0.00000 6.71275
   5  12  11 0.00000 5.70899
   6  12  11 31.8721 8.00014
  -6  13  11 0.00000 5.40035
  -5  13  11 230.084 15.7420
  -4  13  11 0.00000 5.80411
  -3  13  11 0.00000 4.64447
  -2  13  11 81.0606 6.91664
  -1  13  11 26.9041 4.56602
   0  13  11 155.940 11.6198
   1  13  11 32.9549 11.6766
   2  13  11 0.46244 4.81293
   3  13  11 19.5748 4.11033
   4  13  11 351.336 25.8608
   5  13  11 216.870 22.9116
   6  13  11 88.8974 11.0449
  -6  14  11 47.7095 7.64177
  -5  14  11 27.1680 12.3912
  -4  14  11 8.53831 7.03969
  -3  14  11 0.00000 6.04067
  -2  14  11 33.7885 6.10189
  -1  14  11 26.0352 4.45956
   0  14  11 17.8409 6.44157
   1  14  11 27.4125 8.44434
   2  14  11 143.933 10.1707
   3  14  11 22.4898 7.17806
   4  14  11 4.06638 6.10679
   5  14  11 8.25088 8.15807
  -6  15  11 27.1416 10.3425
  -5  15  11 7.32957 7.76890
  -4  15  11 1.85287 5.53426
  -3  15  11 6.06417 4.44505
  -2  15  11 9.60769 5.07034
  -1  15  11 14.9780 5.03896
   0  15  11 132.617 18.1536
   1  15  11 41.4517 8.69134
   2  15  11 112.226 8.73980
   3  15  11 70.5770 6.41811
   4  15  11 21.6942 6.11047
   5  15  11 0.00000 6.51155
  -5  16  11 43.6341 7.02130
  -4  16  11 2.05158 7.79735
  -3  16  11 11.1449 4.96492
  -2  16  11 6.01150 5.80595
  -1  16  11 16.8261 4.82135
   0  16  11 10.5479 6.00214
   1  16  11 28.1106 11.8331
   2  16  11 16.1419 5.53613
   3  16  11 0.14974 4.30604
   4  16  11 18.2214 9.06307
   5  16  11 56.9947 7.92602
  -5  17  11 92.5644 19.3510
  -4  17  11 24.0244 7.53927
  -3  17  11 0.19497 4.65767
  -2  17  11 0.00000 5.95988
  -1  17  11 19.8329 5.21030
   0  17  11 27.1284 6.52021
   1  17  11 35.3834 8.91273
   2  17  11 7.11817 5.47803
   3  17  11 0.00000 4.13919
   4  17  11 0.00000 6.10366
  -4  18  11 1.08655 6.14948
  -3  18  11 58.5176 7.69710
  -2  18  11 16.7071 6.17284
  -1  18  11 33.2471 6.61575
[truncated: 284,301 more chars]
